# Supplementary material for: Crystal structures and electrochemical properties of nickel(II) complexes with N,N′,N′′,S-tetra­dentate Schiff base ligands
Source: Acta Crystallogr E Crystallogr Commun. 2022 Apr 22;78(Pt 5):500–5. doi: 10.1107/S2056989022003954 (PMC9069516; doi:10.1107/S2056989022003954)
Supplement: Supplementary file 1 [file e-78-00500-sup1.cif]

##############################################################################
#                                                                            #
# This CIF contains the data in a paper accepted for publication in          #
# Acta Crystallographica Section E. It conforms to the requirements of       #
# Notes for Authors for Acta Crystallographica Section E, and has been       #
# peer reviewed under the auspices of the IUCr Commission on Journals.       #
#                                                                            #
# Full details of the Crystallographic Information File format               #
# are given in the paper "The Crystallographic Information File (CIF):       #
# a New Standard Archive File for Crystallography" by S. R. Hall, F. H.      #
# Allen and I. D. Brown [Acta Cryst. (1991), A47, 655-685].                  #
#                                                                            #
# The current version of the core CIF dictionary is obtainable from          #
# ftp://ftp.iucr.org/pub/cif_core.dic.                                       #
#                                                                            #
# Software is freely available for graphical display of the structure(s)     #
# in this CIF. For information consult the CIF software page                 #
# http://www.iucr.org/resources/cif/software.                                #
#                                                                            #
# This file may be used for bona fide research purposes within the           #
# scientific community so long as proper attribution is given to the journal # 
# article from which it was obtained.                                        #
#                                                                            #
##############################################################################
data_1
_audit_creation_method     SHELXL-2013
_journal_date_recd_electronic     2022-03-01
_journal_date_accepted     2022-04-11
_journal_name_full     'Acta Crystallographica, Section E'
_journal_year     2022
_journal_volume     78
_journal_issue      5
_journal_page_first     0
_journal_page_last     0
_journal_paper_category     GM
_journal_paper_doi     10.1107/S2056989022003954
_journal_coeditor_code     DJ2045
_publ_contact_author_name     'Masakazu Hirotsu'
_publ_contact_author_address
;
Department of Chemistry, Faculty of Science, Kanagawa University, 2946,
Tsuchiya, Hiratsuka, Kanagawa, 259-1293, Japan
;
_publ_contact_author_email     'mhiro@kanagawa-u.ac.jp'
_publ_contact_author_fax      0E8(5)
_publ_contact_author_phone      0E8(5)
_publ_section_title
;
Crystal structures and electrochemical properties of nickel(II) complexes with
<i>N</i>,<i>N</i>',<i>N</i>'',<i>S</i>-tetradentate Schiff base ligands
;
_publ_section_title_footnote     .
loop_
    _publ_author_name
    _publ_author_footnote
    _publ_author_address
    'Hirotsu, Masakazu' .
;
Department of Chemistry, Faculty of Science, Kanagawa University, 2946 Tsuchiya,
Hiratsuka, Kanagawa, 259-1293,
Japan
;
    'Sanou, Junhei' .
;
Graduate School of Science, Osaka City University, Sumiyoshi-ku, Osaka 558-8585,
Japan
;
    'Nakae, Toyotaka' .
;
Graduate School of Science, Osaka City University, Sumiyoshi-ku, Osaka 558-8585,
Japan
;
    'Matsunaga, Takumi' .
;
Graduate School of Science, Osaka City University, Sumiyoshi-ku, Osaka 558-8585,
Japan
;
    'Kinoshita, Isamu' .
;
Graduate School of Science, Osaka City University, Sumiyoshi-ku, Osaka 558-8585,
Japan
;
_publ_section_synopsis
;
Nickel(II) Schiff base complexes containing thiolate S and polyamine N donor
atoms exhibit electrocatalytic activity for proton reduction. The piperazine
moiety in the Schiff base ligand gives a smaller bite angle, which is
effective in reducing the overpotential.
;
_chemical_name_systematic
;\
{2-[({2-[(2-Aminoethyl-\k<i>N</i>)(methyl)amino-\k<i>N</i>]ethyl}imino-\
\k<i>N</i>)methyl]benzenethiolato-\k<i>S</i>}nickel(II) chloride
;
_chemical_name_common     ?
_chemical_formula_moiety     'C12 H18 N3 Ni S +, Cl -'
_chemical_formula_sum     'C12 H18 Cl N3 Ni S'
_chemical_formula_iupac     '[Ni (C12 H18 N3 S)] Cl'
_chemical_formula_weight     330.51
_chemical_melting_point     ?
_space_group_crystal_system     monoclinic
_space_group_name_H-M_alt     'P 21/n'
_space_group_name_Hall     '-P 2yn'
loop_
    _space_group_symop_operation_xyz
    'x, y, z'
    '-x+1/2, y+1/2, -z+1/2'
    '-x, -y, -z'
    'x-1/2, -y-1/2, z-1/2'
_cell_length_a     7.8601(14)
_cell_length_b     9.8884(17)
_cell_length_c     18.190(3)
_cell_angle_alpha     90
_cell_angle_beta     98.677(3)
_cell_angle_gamma     90
_cell_volume     1397.6(4)
_cell_formula_units_Z     4
_cell_measurement_reflns_used     4130
_cell_measurement_theta_min     3.0623
_cell_measurement_theta_max     27.4739
_cell_measurement_temperature     153(2)
_exptl_crystal_description     Prism
_exptl_crystal_colour     red
_exptl_crystal_size_max     0.110
_exptl_crystal_size_mid     0.060
_exptl_crystal_size_min     0.040
_exptl_crystal_density_diffrn     1.571
_exptl_crystal_density_meas     ?
_exptl_crystal_density_method     ?
_exptl_crystal_F_000     688
_exptl_absorpt_coefficient_mu     1.714
_exptl_absorpt_correction_type     multi-scan
_exptl_absorpt_process_details
;
(<i>REQAB</i>; Rigaku, 1998)
;
_exptl_absorpt_correction_T_min     0.9041
_exptl_absorpt_correction_T_max     1.0000
_exptl_special_details     ?
_diffrn_ambient_temperature     153(2)
_diffrn_source     'Rotating Anode'
_diffrn_radiation_type     MoK\a
_diffrn_radiation_wavelength     0.71075
_diffrn_measurement_device_type     'Rigaku AFC11 with Saturn 724+ CCD'
_diffrn_measurement_method     '\w'
_diffrn_detector_area_resol_mean     28.5714
_diffrn_reflns_number     11199
_diffrn_reflns_av_R_equivalents     0.0239
_diffrn_reflns_av_unetI/netI     0.0230
_diffrn_reflns_theta_min     3.062
_diffrn_reflns_theta_max     27.472
_diffrn_reflns_theta_full     25.240
_diffrn_measured_fraction_theta_max     0.977
_diffrn_measured_fraction_theta_full     0.989
_diffrn_reflns_limit_h_min     -10
_diffrn_reflns_limit_h_max     10
_diffrn_reflns_limit_k_min     -12
_diffrn_reflns_limit_k_max     11
_diffrn_reflns_limit_l_min     -23
_diffrn_reflns_limit_l_max     22
_refine_special_details
;
A methyl group and two methylene groups bound to N2 were modeled as
disordered over two positions each, and the occupancy factors were
refined to 0.864 (3) and 0.136 (3).
;
_reflns_number_total     3129
_reflns_number_gt     2665
_reflns_threshold_expression     'I > 2\s(I)'
_refine_ls_structure_factor_coef     Fsqd
_refine_ls_matrix_type     full
_refine_ls_R_factor_all     0.0314
_refine_ls_R_factor_gt     0.0241
_refine_ls_wR_factor_gt     0.0542
_refine_ls_wR_factor_ref     0.0571
_refine_ls_goodness_of_fit_ref     1.045
_refine_ls_restrained_S_all     1.045
_refine_ls_number_reflns     3129
_refine_ls_number_parameters     263
_refine_ls_number_restraints     0
_refine_ls_hydrogen_treatment     mixed
_refine_ls_weighting_scheme     calc
_refine_ls_weighting_details
              'w=1/[\s^2^(Fo^2^)+(0.0319P)^2^+0.1838P] where P=(Fo^2^+2Fc^2^)/3'
_atom_sites_solution_hydrogens     mixed
_atom_sites_solution_primary     direct
_atom_sites_solution_secondary     difmap
_refine_ls_shift/su_max     0.001
_refine_ls_shift/su_mean     0.000
_refine_diff_density_max     0.425
_refine_diff_density_min     -0.236
_refine_ls_extinction_method     none
_refine_ls_extinction_coef     .
loop_
    _atom_type_symbol
    _atom_type_description
    _atom_type_scat_dispersion_real
    _atom_type_scat_dispersion_imag
    _atom_type_scat_source
    'C' 'C' 0.0033 0.0016
                         'International Tables Vol C Tables 4.2.6.8 and 6.1.1.4'
    'H' 'H' 0.0000 0.0000
                         'International Tables Vol C Tables 4.2.6.8 and 6.1.1.4'
    'N' 'N' 0.0061 0.0033
                         'International Tables Vol C Tables 4.2.6.8 and 6.1.1.4'
    'S' 'S' 0.1246 0.1234
                         'International Tables Vol C Tables 4.2.6.8 and 6.1.1.4'
    'Cl' 'Cl' 0.1484 0.1585
                         'International Tables Vol C Tables 4.2.6.8 and 6.1.1.4'
    'Ni' 'Ni' 0.3393 1.1124
                         'International Tables Vol C Tables 4.2.6.8 and 6.1.1.4'
_computing_data_collection
;
CrystalClear (Rigaku, 2008)
;
_computing_cell_refinement
;
CrystalClear (Rigaku, 2008)
;
_computing_data_reduction
;
CrystalClear (Rigaku, 2008)
;
_computing_structure_solution
;
SIR97 (Altomare <i>et al.</i>,  1999)
;
_computing_structure_refinement
;
SHELXL2013 (Sheldrick, 2015)
;
_computing_molecular_graphics
;
Ortep-3 for Windows (Farrugia, 2012), Mercury (Macrae <i>et al.</i>,
2020)
;
_computing_publication_material
;
WinGX (Farrugia, 2012)
;
loop_
    _atom_site_type_symbol
    _atom_site_label
    _atom_site_fract_x
    _atom_site_fract_y
    _atom_site_fract_z
    _atom_site_U_iso_or_equiv
    _atom_site_adp_type
    _atom_site_calc_flag
    _atom_site_occupancy
    _atom_site_disorder_assembly
    _atom_site_disorder_group
    Ni Ni1 0.48400(3) 0.13970(2) 0.38534(2) 0.01822(7) Uani d 1 . .
    Cl Cl1 0.40893(5) 0.34256(4) 0.18937(2) 0.02646(10) Uani d 1 . .
    S S1 0.26456(5) 0.23714(4) 0.41873(2) 0.02246(10) Uani d 1 . .
    N N1 0.64016(17) 0.17644(15) 0.47031(8) 0.0235(3) Uani d 1 . .
    N N2 0.66981(17) 0.04423(14) 0.34932(8) 0.0215(3) Uani d 1 . .
    N N3 0.34538(19) 0.08851(16) 0.29300(8) 0.0225(3) Uani d 1 . .
    C C1 0.3229(2) 0.33075(16) 0.49958(9) 0.0217(3) Uani d 1 . .
    C C2 0.1926(2) 0.4054(2) 0.52601(10) 0.0288(4) Uani d 1 . .
    C C3 0.2272(3) 0.4853(2) 0.58865(11) 0.0329(4) Uani d 1 . .
    C C4 0.3922(3) 0.4947(2) 0.62816(10) 0.0330(4) Uani d 1 . .
    C C5 0.5199(2) 0.4198(2) 0.60486(10) 0.0293(4) Uani d 1 . .
    C C6 0.4898(2) 0.33615(17) 0.54095(9) 0.0236(4) Uani d 1 . .
    C C7 0.6332(2) 0.25697(19) 0.52548(9) 0.0270(4) Uani d 1 . .
    C C8 0.8076(2) 0.1028(2) 0.47227(11) 0.0344(5) Uani d 1 . .
    C C9A 0.7758(3) -0.0122(2) 0.41595(12) 0.0309(5) Uani d 0.864(3) A 1
    C C9B 0.8355(14) 0.1034(12) 0.3869(7) 0.019(3) Uani d 0.136(3) A 2
    C C10A 0.5894(3) -0.0624(2) 0.29769(13) 0.0287(5) Uani d 0.864(3) A 1
    C C11 0.4437(2) 0.0035(2) 0.24619(10) 0.0279(4) Uani d 1 . .
    C C10B 0.6424(15) 0.0424(13) 0.2701(7) 0.022(3) Uani d 0.136(3) A 2
    C C12A 0.7731(3) 0.1392(2) 0.30855(12) 0.0277(5) Uani d 0.864(3) A 1
    C C12B 0.6622(19) -0.1036(12) 0.3796(8) 0.026(3) Uani d 0.136(3) A 2
    H HN3A 0.321(3) 0.170(2) 0.2682(12) 0.041(6) Uiso d 1 . .
    H HN3B 0.259(2) 0.044(2) 0.3013(10) 0.025(5) Uiso d 1 . .
    H H2 0.077(2) 0.3969(18) 0.5015(10) 0.021(5) Uiso d 1 . .
    H H3 0.140(3) 0.530(2) 0.6037(11) 0.035(6) Uiso d 1 . .
    H H4 0.415(3) 0.551(2) 0.6699(11) 0.038(6) Uiso d 1 . .
    H H5 0.633(3) 0.417(2) 0.6294(11) 0.033(5) Uiso d 1 . .
    H H7 0.733(2) 0.2637(19) 0.5632(10) 0.028(5) Uiso d 1 . .
    H H8A 0.895(3) 0.165(2) 0.4615(12) 0.022(6) Uiso d 0.864(3) A 1
    H H8B 0.840(3) 0.069(2) 0.5207(12) 0.027(6) Uiso d 0.864(3) A 1
    H H8C 0.7997 0.0094 0.4910 0.041 Uiso calc 0.136(3) A 2
    H H8D 0.9022 0.1507 0.5039 0.041 Uiso calc 0.136(3) A 2
    H H9A 0.887(3) -0.053(3) 0.4044(13) 0.041(7) Uiso d 0.864(3) A 1
    H H9B 0.698(4) -0.092(3) 0.4307(15) 0.045(7) Uiso d 0.864(3) A 1
    H H9C 0.8526 0.1963 0.3691 0.023 Uiso calc 0.136(3) A 2
    H H9D 0.9350 0.0467 0.3791 0.023 Uiso calc 0.136(3) A 2
    H H10A 0.675(3) -0.105(2) 0.2715(13) 0.032(6) Uiso d 0.864(3) A 1
    H H10B 0.547(3) -0.133(2) 0.3318(14) 0.030(6) Uiso d 0.864(3) A 1
    H H10C 0.7177 -0.0255 0.2512 0.027 Uiso calc 0.136(3) A 2
    H H10D 0.6670 0.1323 0.2501 0.027 Uiso calc 0.136(3) A 2
    H H11A 0.485(3) 0.063(2) 0.2104(12) 0.022(5) Uiso d 0.864(3) A 1
    H H11B 0.371(3) -0.063(2) 0.2180(12) 0.024(5) Uiso d 0.864(3) A 1
    H H11C 0.4066 0.0228 0.1928 0.033 Uiso calc 0.136(3) A 2
    H H11D 0.4251 -0.0937 0.2552 0.033 Uiso calc 0.136(3) A 2
    H H12A 0.818(3) 0.216(2) 0.3439(13) 0.036(6) Uiso d 0.864(3) A 1
    H H12B 0.696(3) 0.181(2) 0.2665(13) 0.029(6) Uiso d 0.864(3) A 1
    H H12C 0.868(3) 0.089(2) 0.2898(13) 0.037(7) Uiso d 0.864(3) A 1
    H H12D 0.6808 -0.1020 0.4341 0.039 Uiso calc 0.136(3) A 2
    H H12E 0.7519 -0.1583 0.3620 0.039 Uiso calc 0.136(3) A 2
    H H12F 0.5491 -0.1428 0.3616 0.039 Uiso calc 0.136(3) A 2
loop_
    _atom_site_aniso_label
    _atom_site_aniso_U_11
    _atom_site_aniso_U_22
    _atom_site_aniso_U_33
    _atom_site_aniso_U_12
    _atom_site_aniso_U_13
    _atom_site_aniso_U_23
    Ni1 0.01721(11) 0.01974(11) 0.01704(11) 0.00138(8) 0.00044(8) 0.00006(8)
    Cl1 0.0282(2) 0.0263(2) 0.0242(2) -0.00019(16) 0.00157(17) 0.00158(16)
    S1 0.01838(19) 0.0278(2) 0.0201(2) 0.00215(16) -0.00091(15) -0.00525(17)
    N1 0.0179(7) 0.0315(8) 0.0199(7) 0.0033(6) -0.0013(6) 0.0028(6)
    N2 0.0220(7) 0.0199(7) 0.0227(7) 0.0028(6) 0.0034(6) 0.0028(6)
    N3 0.0236(8) 0.0236(7) 0.0200(7) -0.0003(6) 0.0018(6) -0.0021(6)
    C1 0.0253(8) 0.0226(8) 0.0168(8) -0.0018(7) 0.0020(7) -0.0004(6)
    C2 0.0265(9) 0.0310(9) 0.0288(10) 0.0024(7) 0.0033(8) -0.0053(8)
    C3 0.0399(11) 0.0317(10) 0.0286(10) 0.0046(9) 0.0103(9) -0.0052(8)
    C4 0.0494(12) 0.0298(9) 0.0196(9) -0.0044(9) 0.0048(8) -0.0054(8)
    C5 0.0321(10) 0.0354(10) 0.0185(9) -0.0071(8) -0.0019(8) -0.0017(7)
    C6 0.0256(8) 0.0280(9) 0.0163(8) -0.0027(7) 0.0008(7) 0.0010(7)
    C7 0.0229(8) 0.0372(10) 0.0186(8) -0.0014(8) -0.0041(7) 0.0007(7)
    C8 0.0221(9) 0.0531(13) 0.0259(10) 0.0116(9) -0.0027(8) 0.0009(9)
    C9A 0.0289(11) 0.0346(12) 0.0286(12) 0.0113(10) 0.0026(9) 0.0095(9)
    C9B 0.011(5) 0.022(6) 0.025(6) 0.005(4) 0.004(5) -0.005(5)
    C10A 0.0343(12) 0.0205(10) 0.0317(12) 0.0030(9) 0.0066(9) -0.0043(9)
    C10B 0.020(6) 0.024(6) 0.025(6) -0.001(5) 0.009(5) 0.002(5)
    C11 0.0296(9) 0.0296(9) 0.0242(9) 0.0016(8) 0.0034(8) -0.0069(8)
    C12A 0.0256(11) 0.0299(11) 0.0286(11) -0.0004(9) 0.0080(9) 0.0034(9)
    C12B 0.037(7) 0.016(6) 0.025(7) -0.009(5) 0.009(6) -0.003(5)
_geom_special_details
;
 All esds (except the esd in the dihedral angle between two l.s. planes)
 are estimated using the full covariance matrix.  The cell esds are taken
 into account individually in the estimation of esds in distances, angles
 and torsion angles; correlations between esds in cell parameters are only
 used when they are defined by crystal symmetry.  An approximate (isotropic)
 treatment of cell esds is used for estimating esds involving l.s. planes.
;
loop_
    _geom_bond_atom_site_label_1
    _geom_bond_atom_site_label_2
    _geom_bond_site_symmetry_2
    _geom_bond_distance
    _geom_bond_publ_flag
    Ni1 N1 . 1.8587(14) y
    Ni1 N3 . 1.9268(14) y
    Ni1 N2 . 1.9345(13) y
    Ni1 S1 . 2.1421(5) y
    S1 C1 . 1.7396(17) y
    N1 C7 . 1.289(2) y
    N1 C8 . 1.499(2) ?
    N2 C10B . 1.425(12) ?
    N2 C9A . 1.473(2) ?
    N2 C10A . 1.488(2) ?
    N2 C9B . 1.496(12) ?
    N2 C12A . 1.507(2) ?
    N2 C12B . 1.566(12) ?
    N3 C11 . 1.492(2) ?
    N3 HN3A . 0.93(2) ?
    N3 HN3B . 0.841(19) ?
    C1 C2 . 1.404(2) ?
    C1 C6 . 1.411(2) ?
    C2 C3 . 1.380(3) ?
    C2 H2 . 0.953(19) ?
    C3 C4 . 1.388(3) ?
    C3 H3 . 0.89(2) ?
    C4 C5 . 1.365(3) ?
    C4 H4 . 0.94(2) ?
    C5 C6 . 1.417(2) ?
    C5 H5 . 0.93(2) ?
    C6 C7 . 1.435(2) ?
    C7 H7 . 0.96(2) ?
    C8 C9A . 1.526(3) ?
    C8 C9B . 1.601(12) ?
    C8 H8C . 0.9900 ?
    C8 H8D . 0.9900 ?
    C8 H8A . 0.96(2) ?
    C8 H8B . 0.94(2) ?
    C11 C10A . 1.513(3) ?
    C11 C10B . 1.604(12) ?
    C11 H11C . 0.9900 ?
    C11 H11D . 0.9900 ?
    C11 H11A . 0.97(2) ?
    C11 H11B . 0.96(2) ?
    C9A H9A . 1.02(2) ?
    C9A H9B . 1.06(3) ?
    C10A H10A . 0.97(2) ?
    C10A H10B . 1.02(2) ?
    C12A H12A . 1.02(3) ?
    C12A H12B . 0.99(2) ?
    C12A H12C . 1.00(2) ?
    C9B H9C . 0.9900 ?
    C9B H9D . 0.9900 ?
    C10B H10C . 0.9900 ?
    C10B H10D . 0.9900 ?
    C12B H12D . 0.9800 ?
    C12B H12E . 0.9800 ?
    C12B H12F . 0.9800 ?
loop_
    _geom_angle_atom_site_label_1
    _geom_angle_atom_site_label_2
    _geom_angle_atom_site_label_3
    _geom_angle_site_symmetry_1
    _geom_angle_site_symmetry_3
    _geom_angle
    _geom_angle_publ_flag
    N1 Ni1 N3 . . 172.68(6) y
    N1 Ni1 N2 . . 86.53(6) y
    N3 Ni1 N2 . . 86.16(6) y
    N1 Ni1 S1 . . 97.77(5) y
    N3 Ni1 S1 . . 89.53(5) y
    N2 Ni1 S1 . . 175.49(4) y
    C1 S1 Ni1 . . 111.00(6) ?
    C7 N1 C8 . . 114.95(14) ?
    C7 N1 Ni1 . . 131.91(12) ?
    C8 N1 Ni1 . . 113.07(11) ?
    C9A N2 C10A . . 112.64(15) ?
    C10B N2 C9B . . 117.1(7) ?
    C9A N2 C12A . . 111.16(15) ?
    C10A N2 C12A . . 109.86(15) ?
    C10B N2 C12B . . 109.6(7) ?
    C9B N2 C12B . . 106.3(7) ?
    C10B N2 Ni1 . . 110.0(5) ?
    C9A N2 Ni1 . . 105.56(11) ?
    C10A N2 Ni1 . . 106.80(12) ?
    C9B N2 Ni1 . . 107.7(4) ?
    C12A N2 Ni1 . . 110.66(12) ?
    C12B N2 Ni1 . . 105.4(5) ?
    C11 N3 Ni1 . . 111.83(11) ?
    C11 N3 HN3A . . 107.1(13) ?
    Ni1 N3 HN3A . . 104.2(14) ?
    C11 N3 HN3B . . 107.7(13) ?
    Ni1 N3 HN3B . . 110.2(13) ?
    HN3A N3 HN3B . . 115.9(19) ?
    C2 C1 C6 . . 117.68(15) ?
    C2 C1 S1 . . 117.14(13) ?
    C6 C1 S1 . . 125.17(13) ?
    C3 C2 C1 . . 121.38(18) ?
    C3 C2 H2 . . 119.5(11) ?
    C1 C2 H2 . . 119.1(11) ?
    C2 C3 C4 . . 121.23(18) ?
    C2 C3 H3 . . 118.2(13) ?
    C4 C3 H3 . . 120.6(13) ?
    C5 C4 C3 . . 118.43(17) ?
    C5 C4 H4 . . 120.9(13) ?
    C3 C4 H4 . . 120.7(13) ?
    C4 C5 C6 . . 122.11(17) ?
    C4 C5 H5 . . 124.1(13) ?
    C6 C5 H5 . . 113.8(12) ?
    C1 C6 C5 . . 119.10(16) ?
    C1 C6 C7 . . 124.70(15) ?
    C5 C6 C7 . . 116.12(15) ?
    N1 C7 C6 . . 128.09(16) ?
    N1 C7 H7 . . 118.1(11) ?
    C6 C7 H7 . . 113.8(11) ?
    N1 C8 C9A . . 106.96(15) ?
    N1 C8 C9B . . 102.9(4) ?
    N1 C8 H8C . . 111.2 ?
    C9B C8 H8C . . 111.2 ?
    N1 C8 H8D . . 111.2 ?
    C9B C8 H8D . . 111.2 ?
    H8C C8 H8D . . 109.1 ?
    N1 C8 H8A . . 109.7(13) ?
    C9A C8 H8A . . 112.8(13) ?
    N1 C8 H8B . . 107.9(13) ?
    C9A C8 H8B . . 110.8(14) ?
    H8A C8 H8B . . 108.6(18) ?
    N3 C11 C10A . . 107.33(15) ?
    N3 C11 C10B . . 106.1(5) ?
    N3 C11 H11C . . 110.5 ?
    C10B C11 H11C . . 110.5 ?
    N3 C11 H11D . . 110.5 ?
    C10B C11 H11D . . 110.5 ?
    H11C C11 H11D . . 108.7 ?
    N3 C11 H11A . . 107.3(12) ?
    C10A C11 H11A . . 112.3(12) ?
    N3 C11 H11B . . 111.8(12) ?
    C10A C11 H11B . . 111.6(13) ?
    H11A C11 H11B . . 106.5(17) ?
    N2 C9A C8 . . 106.59(16) ?
    N2 C9A H9A . . 112.3(13) ?
    C8 C9A H9A . . 112.1(14) ?
    N2 C9A H9B . . 102.4(15) ?
    C8 C9A H9B . . 115.4(14) ?
    H9A C9A H9B . . 108(2) ?
    N2 C10A C11 . . 107.20(15) ?
    N2 C10A H10A . . 110.9(14) ?
    C11 C10A H10A . . 113.2(14) ?
    N2 C10A H10B . . 104.3(13) ?
    C11 C10A H10B . . 112.4(14) ?
    H10A C10A H10B . . 108.4(18) ?
    N2 C12A H12A . . 108.2(13) ?
    N2 C12A H12B . . 109.1(13) ?
    H12A C12A H12B . . 106.5(19) ?
    N2 C12A H12C . . 110.2(14) ?
    H12A C12A H12C . . 112.4(19) ?
    H12B C12A H12C . . 110.2(18) ?
    N2 C9B C8 . . 101.8(7) ?
    N2 C9B H9C . . 111.4 ?
    C8 C9B H9C . . 111.4 ?
    N2 C9B H9D . . 111.4 ?
    C8 C9B H9D . . 111.4 ?
    H9C C9B H9D . . 109.3 ?
    N2 C10B C11 . . 105.6(7) ?
    N2 C10B H10C . . 110.6 ?
    C11 C10B H10C . . 110.6 ?
    N2 C10B H10D . . 110.6 ?
    C11 C10B H10D . . 110.6 ?
    H10C C10B H10D . . 108.7 ?
    N2 C12B H12D . . 109.5 ?
    N2 C12B H12E . . 109.5 ?
    H12D C12B H12E . . 109.5 ?
    N2 C12B H12F . . 109.5 ?
    H12D C12B H12F . . 109.5 ?
    H12E C12B H12F . . 109.5 ?
loop_
    _geom_torsion_atom_site_label_1
    _geom_torsion_atom_site_label_2
    _geom_torsion_atom_site_label_3
    _geom_torsion_atom_site_label_4
    _geom_torsion_site_symmetry_1
    _geom_torsion_site_symmetry_2
    _geom_torsion_site_symmetry_3
    _geom_torsion_site_symmetry_4
    _geom_torsion
    _geom_torsion_publ_flag
    N2 Ni1 N1 C7 . . . . 168.82(17) ?
    S1 Ni1 N1 C7 . . . . -12.54(17) ?
    N2 Ni1 N1 C8 . . . . -7.83(13) ?
    S1 Ni1 N1 C8 . . . . 170.81(12) ?
    Ni1 S1 C1 C2 . . . . 177.10(12) ?
    Ni1 S1 C1 C6 . . . . -3.70(17) ?
    C6 C1 C2 C3 . . . . 2.3(3) ?
    S1 C1 C2 C3 . . . . -178.40(15) ?
    C1 C2 C3 C4 . . . . -0.2(3) ?
    C2 C3 C4 C5 . . . . -1.8(3) ?
    C3 C4 C5 C6 . . . . 1.6(3) ?
    C2 C1 C6 C5 . . . . -2.5(3) ?
    S1 C1 C6 C5 . . . . 178.33(13) ?
    C2 C1 C6 C7 . . . . 174.18(17) ?
    S1 C1 C6 C7 . . . . -5.0(3) ?
    C4 C5 C6 C1 . . . . 0.5(3) ?
    C4 C5 C6 C7 . . . . -176.40(18) ?
    C8 N1 C7 C6 . . . . -177.03(18) ?
    Ni1 N1 C7 C6 . . . . 6.4(3) ?
    C1 C6 C7 N1 . . . . 5.2(3) ?
    C5 C6 C7 N1 . . . . -178.09(18) ?
    C7 N1 C8 C9A . . . . 165.20(17) ?
    Ni1 N1 C8 C9A . . . . -17.6(2) ?
    C7 N1 C8 C9B . . . . -141.0(5) ?
    Ni1 N1 C8 C9B . . . . 36.2(5) ?
    Ni1 N3 C11 C10A . . . . 23.43(19) ?
    Ni1 N3 C11 C10B . . . . -26.0(5) ?
    C10B N2 C9A C8 . . . . 141.6(9) ?
    C10A N2 C9A C8 . . . . -164.64(17) ?
    C9B N2 C9A C8 . . . . 52.5(5) ?
    C12A N2 C9A C8 . . . . 71.6(2) ?
    C12B N2 C9A C8 . . . . -146.3(7) ?
    Ni1 N2 C9A C8 . . . . -48.46(18) ?
    N1 C8 C9A N2 . . . . 42.9(2) y
    C9B C8 C9A N2 . . . . -50.5(5) ?
    C10B N2 C10A C11 . . . . -55.6(6) ?
    C9A N2 C10A C11 . . . . 162.30(16) ?
    C9B N2 C10A C11 . . . . -137.0(9) ?
    C12A N2 C10A C11 . . . . -73.2(2) ?
    C12B N2 C10A C11 . . . . 145.6(6) ?
    Ni1 N2 C10A C11 . . . . 46.86(18) ?
    N3 C11 C10A N2 . . . . -45.4(2) ?
    C10B C11 C10A N2 . . . . 50.7(6) ?
    C10B N2 C9B C8 . . . . 173.6(7) ?
    C9A N2 C9B C8 . . . . -47.8(4) ?
    C10A N2 C9B C8 . . . . -127.0(6) ?
    C12A N2 C9B C8 . . . . 153.0(8) ?
    C12B N2 C9B C8 . . . . -63.5(8) ?
    Ni1 N2 C9B C8 . . . . 49.1(6) ?
    N1 C8 C9B N2 . . . . -53.5(6) ?
    C9A C8 C9B N2 . . . . 48.0(4) ?
    C9A N2 C10B C11 . . . . 124.5(6) ?
    C10A N2 C10B C11 . . . . 50.5(5) ?
    C9B N2 C10B C11 . . . . -168.6(6) ?
    C12A N2 C10B C11 . . . . -148.4(9) ?
    C12B N2 C10B C11 . . . . 70.2(9) ?
    Ni1 N2 C10B C11 . . . . -45.2(8) ?
    N3 C11 C10B N2 . . . . 45.7(8) ?
    C10A C11 C10B N2 . . . . -53.3(5) ?
loop_
    _geom_hbond_atom_site_label_D
    _geom_hbond_atom_site_label_H
    _geom_hbond_atom_site_label_A
    _geom_hbond_site_symmetry_A
    _geom_hbond_distance_DH
    _geom_hbond_distance_HA
    _geom_hbond_distance_DA
    _geom_hbond_angle_DHA
    N3 HN3A Cl1 . 0.93(2) 2.40(2) 3.2245(17) 148.7(18)
    N3 HN3B Cl1 2_545 0.841(19) 2.41(2) 3.1948(17) 156.0(17)
_shelx_space_group_comment
;
The symmetry employed for this shelxl refinement is uniquely defined
by the following loop, which should always be used as a source of
symmetry information in preference to the above space-group names.
They are only intended as comments.
;
_shelx_estimated_absorpt_T_min     0.834
_shelx_estimated_absorpt_T_max     0.935
_shelx_hkl_file
;
   0   0  -3-12.4657 126.085   1
   0   0   3-25.0676 113.771   1
   0   0   3-111.371  105.27   1
   0   0  -3 14.7246 36.7671   1
   0   0  -4108219.0 1005.08   1
   0   0   4108290.0 964.576   1
   0   0  -4106207.0 934.288   1
   0   0  -5 567.542 347.473   1
   0   0   5 701.206 258.763   1
   0   0   5 299.678  180.17   1
   0   0  -5 276.805 333.191   1
   0   0  -621669.40 546.747   1
   0   0   622028.10 809.198   1
   0   0   621656.50 450.892   1
   0   0  -621079.20 392.965   1
   0   0  -7-352.721 474.579   1
   0   0   7-314.132 308.272   1
   0   0   7-126.361 299.814   1
   0   0  -7-126.515 210.144   1
   0   0  -822947.50 650.202   1
   0   0   821974.90  581.52   1
   0   0   822608.20 568.077   1
   0   0  -822105.30 443.521   1
   0   0  -9-289.767  468.64   1
   0   0   9-289.735 265.283   1
   0   0   9-107.415  320.24   1
   0   0  -9-21.5887 182.713   1
   0   0 -10314610.0 3918.35   1
   0   0  10309791.0 3785.04   1
   0   0 -10302778.0 3603.69   1
   0   0 -11-100.982 619.254   1
   0   0  11-56.7374 169.518   1
   0   0  11 370.231 421.583   1
   0   0 -1240585.70 1141.36   1
   0   0  1238052.20 725.754   1
   0   0  1240376.20 945.528   1
   0   0 -13 30.9149 496.004   1
   0   0  13-45.9337 156.074   1
   0   0  13 38.9095 213.067   1
   0   0 -1481044.50 1925.79   1
   0   0  1483505.40 1863.03   1
   0   0 -15 38.9188 604.593   1
   0   0  15 97.7007 287.947   1
   0   0 -16 9565.06  955.32   1
   0   0  16 8340.44 667.423   1
   0   0 -17 899.273 759.382   1
   0   0  17 100.714 421.085   1
   0   0 -1818168.10 993.484   1
   0   0  1816338.40 626.198   1
   0   0 -19-164.928 542.624   1
   0   0  19-344.165 369.195   1
   0   0 -20 3687.13 888.577   1
   0   0 -21 310.618 464.317   1
   0   0 -2216050.90 864.189   1
   0   0 -23 815.407 699.734   1
   0  -1  -2245820.0 2041.60   1
   0   1  -2244013.0 2038.08   1
   0   1  -4153462.0 1368.71   1
   0  -1   4149543.0 1355.38   1
   0  -1  -4148746.0 1384.05   1
   0   1   4149016.0 1346.45   1
   0  -1  -4150899.0 1314.69   1
   0   1   4151588.0 1283.74   1
   0  -1   4153460.0 1426.04   1
   0   1  -4151378.0 1382.17   1
   0   1  -527416.50 632.155   1
   0  -1   526557.30 475.414   1
   0  -1  -527295.50 611.238   1
   0   1   526754.60 483.668   1
   0   1   526841.40 351.571   1
   0  -1   527810.60 770.782   1
   0   1  -527599.30 590.813   1
   0   1  -6196216.0 1795.80   1
   0  -1   6189749.0 1685.20   1
   0  -1  -6195446.0 1812.13   1
   0   1   6196187.0 1664.18   1
   0  -1   6194673.0 1862.14   1
   0   1  -6194340.0 1746.96   1
   0   1   6195666.0 1672.30   1
   0   1  -717211.30  705.38   1
   0  -1   717356.80 523.971   1
   0  -1  -717551.50 681.914   1
   0   1   718174.10 558.007   1
   0   1   718326.20 435.445   1
   0  -1   717078.10 1049.63   1
   0   1  -717192.30 505.898   1
   0   1   717714.90 845.151   1
   0   1  -8109136.0 1710.50   1
   0  -1   8103079.0 1590.58   1
   0  -1  -8107117.0 1723.91   1
   0   1   8103782.0 1608.19   1
   0   1   8107926.0 1590.47   1
   0  -1   8109295.0 1906.38   1
   0   1  -8105025.0 1740.35   1
   0   1   8108610.0 1607.13   1
   0   1  -912140.50 669.869   1
   0  -1  -913087.70 613.176   1
   0  -1   911871.60 508.486   1
   0   1   912205.70 397.755   1
   0  -1   912049.70 557.079   1
   0   1   912344.50 502.005   1
   0   1  -911961.00 427.806   1
   0   1 -1021655.40  717.59   1
   0  -1 -1022457.90 709.417   1
   0   1  1022029.50 482.641   1
   0  -1  1021363.10 743.415   1
   0   1  1021738.10 500.193   1
   0   1 -1020513.10 686.787   1
   0   1 -11 1694.13  707.36   1
   0  -1 -11 2263.54 1114.76   1
   0   1  11 1571.02 470.261   1
   0  -1  11 2239.19 520.942   1
   0   1  11 2088.70 753.635   1
   0   1 -11 1746.86 650.512   1
   0   1 -12 385.619 487.255   1
   0  -1 -12 306.489  545.38   1
   0   1  12 5.25879  101.03   1
   0  -1  12 37.1467 498.946   1
   0   1  12-34.0511 333.006   1
   0   1 -12 208.134 247.409   1
   0   1 -1359624.50 1395.24   1
   0  -1 -1360583.80 1411.25   1
   0   1  1358876.20 1103.31   1
   0  -1  1362073.40 1364.14   1
   0   1  1360145.50 1201.31   1
   0   1 -14 2627.28 710.954   1
   0  -1 -14 2715.61 962.597   1
   0   1  14 1782.61 523.606   1
   0  -1  14 3241.61 803.281   1
   0   1  14 3174.98 533.109   1
   0   1 -15 1454.90 557.246   1
   0  -1 -15 3331.39 808.067   1
   0   1  15 1984.29  602.39   1
   0  -1  15 3108.39  923.13   1
   0   1  15 3181.17 1092.02   1
   0   1 -16 923.615 535.748   1
   0  -1 -16 710.321 612.568   1
   0  -1  16 1515.71 515.069   1
   0   1  16 497.398 312.429   1
   0   1 -17 1444.92 555.147   1
   0  -1 -17 983.414 1007.77   1
   0  -1  17 2637.74 714.575   1
   0   1  17 1350.42 472.431   1
   0   1 -18 1328.82 558.904   1
   0  -1 -18 2047.29 1013.31   1
   0  -1  18 2255.34 538.903   1
   0   1  18 1164.90 426.333   1
   0   1 -19 703.524 730.511   1
   0  -1 -19 78.1982 586.661   1
   0  -1  19 123.274 372.949   1
   0   1 -2016543.60 833.862   1
   0  -1 -2018215.30 925.707   1
   0  -1  2015978.00 1069.67   1
   0   1 -21 5443.66 921.261   1
   0  -1 -21 5450.53  776.54   1
   0   1 -2218334.60 836.136   1
   0  -1 -2219359.40 1058.11   1
   0   1 -2313881.00 925.543   1
   0  -1 -2312630.90 827.612   1
   0  -2   0 52.1238 192.302   1
   0   2   0-161.844 195.182   1
   0   2  -1210143.0 1812.68   1
   0  -2  -1202987.0 1725.42   1
   0   2   1211014.0 1788.81   1
   0  -2  -1209666.0 1777.89   1
   0   2   1204680.0 1739.02   1
   0  -2   1207069.0 1784.07   1
   0   2  -1205504.0 1777.80   1
   0   2  -2188409.0 1644.46   1
   0  -2   2182533.0 1557.94   1
   0  -2  -2183209.0 1592.36   1
   0   2   2184530.0 1661.67   1
   0  -2  -2190234.0 1653.34   1
   0   2   2184151.0 1574.95   1
   0  -2   2185633.0 1664.95   1
   0   2  -413199.00 458.836   1
   0  -2   412266.10 370.238   1
   0  -2  -413984.20 573.804   1
   0   2   412203.70 435.592   1
   0  -2  -412584.90  405.73   1
   0   2   413045.90 418.642   1
   0   2  -412965.50 574.271   1
   0   2  -510448.70 1121.08   1
   0  -2   5 8476.06 344.529   1
   0  -2  -510096.40 556.642   1
   0   2   5 8052.04  883.24   1
   0  -2  -5 9252.20 365.258   1
   0   2   5 9440.43 339.952   1
   0  -2   5 9874.48 702.567   1
   0   2  -5 8233.56 499.927   1
   0   2  -6 2167.22 1088.85   1
   0  -2   6 1739.91 274.446   1
   0  -2  -6 1379.56 445.327   1
   0   2   6 1426.04 480.979   1
   0  -2  -6 1917.47 531.791   1
   0   2   6 2402.12 427.827   1
   0  -2   6 1687.22 680.898   1
   0   2  -6 633.797 461.194   1
   0   2  -7129875.0 1976.01   1
   0  -2   7125383.0 1869.99   1
   0  -2  -7129525.0 2006.29   1
   0  -2  -7130794.0 2019.90   1
   0   2   7127669.0 1829.73   1
   0  -2   7129315.0 2062.53   1
   0   2  -7123496.0 1889.37   1
   0   2  -835213.30 779.949   1
   0  -2   834561.60 689.285   1
   0  -2  -836534.40 807.196   1
   0   2   834951.80 576.849   1
   0  -2   834896.60 3378.70   1
   0   2  -834211.00 1065.46   1
   0   2  -9141668.0 2000.34   1
   0  -2   9134971.0 1795.19   1
   0  -2  -9139287.0 1923.74   1
   0   2   9135241.0 1654.97   1
   0  -2   9136181.0 1847.27   1
   0   2  -9134175.0 1786.44   1
   0   2   9138643.0 1746.74   1
   0   2 -1010175.70  560.15   1
   0  -2 -1010963.70 628.857   1
   0   2  1010090.70 299.327   1
   0  -2  10 9187.06 1934.38   1
   0   2  1011021.90 417.948   1
   0   2 -11186921.0 2778.42   1
   0  -2 -11182271.0 2833.74   1
   0   2  11180135.0 2467.37   1
   0  -2  11196617.0 3025.27   1
   0   2  11192335.0 2857.48   1
   0   2 -12 1496.76 471.037   1
   0  -2 -12 3614.27 863.216   1
   0   2  12 2217.57 227.325   1
   0  -2  12 1234.41 598.334   1
   0   2  12 2426.17 542.191   1
   0   2 -13 2892.43 699.781   1
   0  -2 -13 1400.72 620.029   1
   0   2  13 2066.90 234.054   1
   0  -2  13 1915.85 593.235   1
   0   2  13 2159.81 519.137   1
   0   2 -14 760.556  530.18   1
   0  -2 -14 1732.36 858.755   1
   0   2  14 1292.13 224.862   1
   0  -2  14 1288.59 431.643   1
   0   2  14 1695.90 382.765   1
   0   2 -1510982.20  825.54   1
   0  -2 -1510360.50 846.161   1
   0   2  15 9659.59  301.44   1
   0  -2  1511207.00 627.272   1
   0   2  1510239.50  462.24   1
   0   2 -16 749.471 697.499   1
   0  -2 -16 1695.55 799.631   1
   0  -2  16  979.46 590.891   1
   0   2  16 298.754  269.86   1
   0   2 -1728077.40 1615.14   1
   0  -2 -1729405.50 1244.88   1
   0  -2  1729256.80 1171.08   1
   0   2  1729453.40 919.345   1
   0   2 -18 1861.81 758.181   1
   0  -2 -18 3153.08 825.723   1
   0  -2  18 1628.39 612.984   1
   0   2 -1920650.80 806.493   1
   0  -2 -1922382.10  998.44   1
   0  -2  1920967.40 768.058   1
   0   2 -20 9941.73 741.809   1
   0  -2 -20 9333.78 1958.23   1
   0  -2  20 8385.32 588.125   1
   0   2 -21 5684.49 658.146   1
   0  -2 -21 6427.02 827.814   1
   0   2 -22-253.136 424.279   1
   0  -2 -22 1541.80 853.258   1
   0   2 -2330548.90 1154.34   1
   0  -2 -2330994.50 1234.74   1
   0  -3   0 625.834 350.019   1
   0  -3   0 869.014 488.148   1
   0  -3   0 1368.53 759.385   1
   0   3   0 689.547 338.604   1
   0  -3   1250099.0 2153.89   1
   0   3   1260182.0 2308.90   1
   0  -3  -1247382.0 2247.80   1
   0  -3   1250006.0 2403.26   1
   0   3   1251380.0 2221.46   1
   0   3  -2  514.99 302.911   1
   0  -3   2  405.36 253.606   1
   0   3   2 348.892 343.575   1
   0  -3  -2 965.691 496.813   1
   0   3   2 627.474 468.849   1
   0  -3   2 2041.74 764.716   1
   0   3  -2 699.657 402.422   1
   0   3  -3371259.0 3128.35   1
   0  -3   3370902.0 3102.05   1
   0  -3  -3371458.0 3199.98   1
   0   3   3362559.0 3086.49   1
   0  -3  -3369196.0 3115.49   1
   0   3   3364964.0 3057.54   1
   0  -3   3370918.0 3786.49   1
   0   3  -3369348.0 3175.89   1
   0   3  -460575.00 693.795   1
   0  -3   459650.70 749.416   1
   0  -3  -461830.90 801.757   1
   0   3   459971.00 723.337   1
   0  -3  -461386.10 727.553   1
   0   3   461757.50  685.29   1
   0  -3   460125.10 909.347   1
   0   3  -458889.10 823.351   1
   0   3  -552111.80  944.62   1
   0  -3   550016.00 822.425   1
   0   3   549396.40 865.682   1
   0  -3  -550394.80 830.113   1
   0   3   550235.80 819.563   1
   0   3  -550532.70 1243.10   1
   0   3  -611137.70  444.99   1
   0  -3   610587.20 355.598   1
   0  -3  -610065.10 528.704   1
   0   3   611096.10 386.252   1
   0  -3  -611095.30 355.932   1
   0   3   611009.50  414.02   1
   0  -3   610150.70 542.685   1
   0   3  -610409.70  515.50   1
   0   3  -7 5658.81 373.652   1
   0  -3   7 5170.02 286.494   1
   0  -3  -7 5100.30 463.695   1
   0  -3  -7 5367.08 303.259   1
   0   3   7 5612.45 269.264   1
   0  -3   7 5234.68 466.466   1
   0   3  -7 5453.23 433.895   1
   0   3  -824477.00 637.855   1
   0  -3   822409.00 569.033   1
   0  -3  -822758.60 658.826   1
   0  -3  -823419.20 461.535   1
   0   3   822710.10 431.325   1
   0  -3   822668.40  769.13   1
   0   3  -988673.60 1545.21   1
   0  -3  -989307.50 1500.03   1
   0  -3  -987883.80 1483.48   1
   0   3   988658.40 1327.15   1
   0  -3   985699.20 1400.01   1
   0   3 -1098845.70 1631.76   1
   0  -3 -10102748.0 1817.10   1
   0  -3 -1098580.00 1542.39   1
   0   3  1096955.00 1414.48   1
   0  -3  1099324.70 1670.16   1
   0   3 -1110756.70 608.488   1
   0  -3 -1110569.70 740.067   1
   0   3  1110745.00 458.018   1
   0  -3  1110560.80 889.131   1
   0   3  1111131.70 509.657   1
   0   3 -12 3186.03 702.336   1
   0  -3 -12 3710.35 1258.71   1
   0   3  12 3176.45 311.126   1
   0  -3  12 1553.89 880.667   1
   0   3  12 3210.48 621.102   1
   0   3 -13188618.0 3982.77   1
   0  -3 -13185658.0 3980.69   1
   0   3  13175958.0 3520.87   1
   0  -3  13184157.0 3957.61   1
   0   3  13180978.0 3635.76   1
   0   3 -1422508.10 988.758   1
   0  -3 -1423534.60 940.508   1
   0   3  1420069.90 377.177   1
   0  -3  1422270.50 812.971   1
   0   3  1422110.00 487.418   1
   0   3 -15 113.415 275.635   1
   0  -3 -15 141.619 555.995   1
   0  -3  15 -592.87 553.233   1
   0   3  15 53.2132 225.985   1
   0   3 -1622805.60 1524.93   1
   0  -3 -1622938.40 955.587   1
   0  -3  1621031.50 936.285   1
   0   3  1620710.30 528.098   1
   0   3 -1726808.30 922.705   1
   0  -3 -1727853.90 1199.18   1
   0  -3  1728298.10 1109.66   1
   0   3 -18 293.878 380.151   1
   0  -3 -18-204.043 599.243   1
   0  -3  18-6.67649 532.534   1
   0   3 -1912613.00 936.328   1
   0  -3 -1911207.00 861.054   1
   0  -3  1911620.80  710.65   1
   0   3 -2023653.20 1060.32   1
   0  -3 -2022283.90 1110.44   1
   0  -3  2020999.50 975.201   1
   0   3 -21 5257.71 592.479   1
   0  -3 -21 5030.83 1210.68   1
   0  -3  21 7071.65 735.421   1
   0   3 -22 999.019 592.305   1
   0  -3 -22 506.813 467.802   1
   0  -4   0144274.0 2103.30   1
   0  -4   0144657.0 2205.45   1
   0  -4   0148811.0 2292.73   1
   0   4   0150301.0 2275.09   1
   0  -4   1 8148.47 643.587   1
   0  -4  -1 8095.99 383.643   1
   0  -4   1 8266.03 472.429   1
   0   4   1 8412.49 388.829   1
   0  -4  -1 8303.96 637.382   1
   0  -4   1 8162.19 560.011   1
   0   4   1 8151.68 1133.11   1
   0   4  -1 8326.28 579.422   1
   0   4  -2 9222.69 468.016   1
   0  -4   2 9086.76 325.756   1
   0  -4  -2 8454.73 416.511   1
   0   4   2 8828.04 393.165   1
   0  -4  -2 8797.65 623.259   1
   0  -4   2 8227.75 542.156   1
   0   4   2 8539.65 369.624   1
   0   4  -2 9179.32 556.085   1
   0  -4   363275.70 1002.55   1
   0   4   362242.30 1050.81   1
   0  -4  -364325.60 1155.32   1
   0  -4   364504.40 1234.26   1
   0   4  -410095.00  472.86   1
   0  -4   4 9609.64 334.026   1
   0   4   4 9007.64 400.667   1
   0  -4  -410093.20 766.978   1
   0   4   4 9219.92 459.791   1
   0  -4   4 6944.57 951.171   1
   0   4  -530900.50  610.68   1
   0  -4   529903.50 598.485   1
   0  -4  -532780.40 801.894   1
   0  -4  -531874.40  641.66   1
   0   4   531940.10 665.609   1
   0  -4   533373.10 843.068   1
   0   4  -687760.90 1215.02   1
   0  -4   682550.40 1129.14   1
   0  -4  -689631.80 1311.02   1
   0  -4  -687572.10 1392.67   1
   0   4   683362.20 1135.25   1
   0  -4   686041.50 1421.48   1
   0   4  -722323.40 502.648   1
   0  -4   721836.00 389.393   1
   0  -4  -723051.60 449.261   1
   0   4   721662.70 400.451   1
   0  -4   722274.80 812.079   1
   0   4  -830392.00 671.611   1
   0  -4  -830007.90 820.316   1
   0  -4  -830361.50 543.301   1
   0   4   830088.20 593.098   1
   0  -4   829498.30  865.57   1
   0   4  -9 9301.36 653.173   1
   0  -4  -9 9227.99 725.441   1
   0  -4  -9 9138.21 548.572   1
   0   4   9 8915.36 327.214   1
   0  -4   9 8248.27 1146.53   1
   0   4 -1081480.50 1455.80   1
   0  -4 -1080345.50 1592.39   1
   0  -4 -1082473.30 1352.31   1
   0   4  1078343.60 1303.78   1
   0  -4  1081222.50 1696.40   1
   0   4 -11 899.539 328.817   1
   0  -4 -11 2421.77 801.834   1
   0  -4 -11 1059.62 446.774   1
   0   4  11 1208.34 345.577   1
   0  -4  11 685.027 490.247   1
   0   4 -12192228.0 4462.68   1
   0  -4 -12199043.0 4180.62   1
   0   4  12183259.0 3753.04   1
   0  -4  12189855.0 4789.78   1
   0   4 -13 382.313 486.662   1
   0  -4 -13 513.522 603.397   1
   0   4  13 316.037 190.125   1
   0  -4  13 334.109 660.267   1
   0   4  13 99.7092 163.159   1
   0   4 -14104894.0 1573.75   1
   0  -4 -14105604.0 1785.54   1
   0  -4  14103075.0 1656.49   1
   0   4  14104230.0 1287.98   1
   0   4 -15 751.182  653.24   1
   0  -4 -15  104.26 526.999   1
   0  -4  15 163.611 696.108   1
   0   4  15 498.131 249.998   1
   0   4 -1635780.80 1831.97   1
   0  -4 -1635978.20 1342.44   1
   0  -4  1634786.70 1312.48   1
   0   4 -17 2038.68 941.458   1
   0  -4 -17 1699.90 881.249   1
   0  -4  17 1146.93 553.415   1
   0   4 -1855152.20 1260.90   1
   0  -4 -1853845.80 1310.55   1
   0  -4  1853239.70 1279.67   1
   0   4 -19 3726.60 1794.55   1
   0  -4 -19 4052.09 802.218   1
   0  -4  19 4616.58 850.062   1
   0   4 -20 1365.74 637.934   1
   0  -4 -20 2136.15 868.672   1
   0  -4  20 2099.57 803.303   1
   0   4 -21 1451.61 611.704   1
   0  -4 -21 1026.92 855.387   1
   0  -4  21 775.016 483.394   1
   0   4 -2214425.40 1479.59   1
   0  -4 -2216706.10 1024.96   1
   0  -4  2214890.40 817.133   1
   0  -5   0 175.092 160.973   1
   0  -5   0 465.083 323.825   1
   0  -5   0-241.479  449.39   1
   0  -5   1 4160.47 345.474   1
   0  -5  -1 3608.92 308.631   1
   0  -5   1 3963.36 365.518   1
   0  -5  -1 3993.49 371.153   1
   0  -5   1 4048.59  405.60   1
   0   5   1 3346.35 411.146   1
   0  -5   220128.40 552.631   1
   0  -5  -221370.70 671.281   1
   0  -5   220958.50 711.871   1
   0  -5  -221642.30 665.336   1
   0  -5   220868.80 900.746   1
   0   5   219030.70 565.824   1
   0   5  -314055.80 669.876   1
   0  -5   314283.10 467.124   1
   0  -5  -314612.10 568.651   1
   0  -5  -313892.70 535.777   1
   0  -5   313781.50 814.779   1
   0   5   313029.70 479.713   1
   0   5  -444286.40  755.08   1
   0  -5   441949.70 704.181   1
   0  -5  -444553.90 1010.79   1
   0  -5  -445123.60 856.547   1
   0  -5   443552.30 959.128   1
   0   5   443291.00 795.877   1
   0   5  -5 338.547 343.542   1
   0  -5   5 380.874  181.16   1
   0  -5  -5 326.699 467.261   1
   0  -5  -5 602.868  417.22   1
   0   5   5 379.167 300.669   1
   0  -5   5-164.627 560.775   1
   0   5  -6125532.0 2107.99   1
   0  -5  -6126218.0 1998.41   1
   0  -5  -6127644.0 1851.28   1
   0   5   6125969.0 1859.07   1
   0  -5   6128049.0 2310.67   1
   0   5  -7 5003.97 1577.57   1
   0  -5  -7 4725.51 685.417   1
   0  -5  -7 4304.95 437.395   1
   0   5   7 4164.20 324.639   1
   0  -5   7 4601.44 1697.16   1
   0   5  -8 7295.91 1290.18   1
   0  -5  -8 7797.80 810.751   1
   0  -5  -8 6950.39 420.966   1
   0   5   8 6965.78  368.04   1
   0  -5   8 6812.26 676.797   1
   0   5  -931046.70 897.878   1
   0  -5  -931701.60 652.664   1
   0   5   929393.20 618.104   1
   0  -5   928442.00 1326.27   1
   0   5 -10213720.0 3741.50   1
   0  -5 -10208920.0 3812.26   1
   0  -5 -10219556.0 3875.97   1
   0   5  10204391.0 3583.41   1
   0  -5  10209175.0 3784.58   1
   0   5 -11 8393.74 584.419   1
   0  -5 -11 7600.06 772.603   1
   0  -5 -11 7717.19 682.151   1
   0   5  11 6934.40 319.272   1
   0  -5  11 6771.75 748.328   1
   0   5 -1238105.00  901.96   1
   0  -5 -1238782.20 1068.26   1
   0  -5 -1235077.60 776.505   1
   0   5  1234398.40 586.259   1
   0  -5  1237384.30 1174.47   1
   0   5 -1313911.10 702.143   1
   0  -5 -1313694.30 832.059   1
   0  -5 -1312378.50 562.192   1
   0  -5  1312783.70 2874.59   1
   0   5 -1410593.50 590.314   1
   0  -5 -1411085.50 1561.55   1
   0  -5  1410789.00 892.501   1
   0   5  1410448.30 378.423   1
   0   5 -15 1346.48 594.135   1
   0  -5 -15 636.853 602.916   1
   0  -5  15 1331.50 608.176   1
   0   5  15 1278.53 259.018   1
   0   5 -1651169.60 1358.94   1
   0  -5 -1654763.90 1604.26   1
   0  -5  1653690.30 1592.31   1
   0   5 -17 5657.15 552.304   1
   0  -5 -17 6577.71 789.867   1
   0  -5  17 5838.37 768.839   1
   0   5 -18 1156.85 547.527   1
   0  -5 -18 1206.42 563.152   1
   0  -5  18 2280.89  745.79   1
   0   5 -19 5319.25 1152.58   1
   0  -5 -19 5860.19  873.94   1
   0  -5  19 5492.29 787.972   1
   0   5 -2052175.00 1490.50   1
   0  -5 -2051141.20 1592.81   1
   0  -5  2055802.00 1282.87   1
   0   5 -21 483.463 360.065   1
   0  -5 -21-18.2931 605.308   1
   0  -5  21-291.565 474.174   1
   0  -6   060859.10 1077.19   1
   0  -6   062577.40 1280.92   1
   0  -6  -1 7971.12  700.61   1
   0  -6   1 7598.63 423.218   1
   0  -6  -1 9016.79 727.379   1
   0  -6   1 8753.75 780.728   1
   0  -6  -2 9004.22 509.399   1
   0  -6   2 9006.39 503.433   1
   0  -6  -2 9180.38 747.229   1
   0  -6   2 9306.33 782.889   1
   0  -6  -321747.30  743.61   1
   0  -6   321239.30 606.377   1
   0  -6  -321023.80 795.321   1
   0  -6   322174.60 1054.00   1
   0   6  -4 9466.56 1011.63   1
   0  -6  -4 9027.03 618.961   1
   0  -6  -4 9477.17 701.924   1
   0  -6   410664.80 1023.09   1
   0   6  -5 6811.70 479.272   1
   0  -6  -5 6670.33 626.973   1
   0  -6  -5 6675.05 576.431   1
   0  -6   5 7009.13 914.771   1
   0   6  -610157.80 670.142   1
   0  -6  -6 9863.65 761.705   1
   0  -6  -610528.50 1266.79   1
   0  -6   610170.40 910.809   1
   0   6  -747640.60 1053.61   1
   0  -6  -747384.90 1253.40   1
   0  -6  -745693.60 990.852   1
   0  -6   747887.80 1409.70   1
   0   6  -813582.90 754.236   1
   0  -6  -813179.40 933.996   1
   0  -6  -812755.70 678.643   1
   0  -6   813848.80 1159.40   1
   0   6  -9 5554.87 553.371   1
   0  -6  -9 5593.59 735.837   1
   0  -6  -9 6035.45 353.609   1
   0   6   9 4455.33 448.977   1
   0  -6   9 4237.92 911.119   1
   0   6 -10 2860.26 933.125   1
   0  -6 -10 3038.79 887.958   1
   0  -6 -10 2732.78 325.589   1
   0   6  10 2047.43  298.08   1
   0  -6  10 2952.67 884.583   1
   0   6 -1187342.90 1964.30   1
   0  -6  1188117.40 1565.92   1
   0   6 -1211509.90 795.752   1
   0  -6 -1210288.60 840.726   1
   0  -6 -1210511.50 765.483   1
   0  -6  12 9811.19 1028.17   1
   0   6 -13 177.267 314.596   1
   0  -6 -13 45.8943 430.395   1
   0  -6 -13-41.7126 114.903   1
   0  -6  13 408.762 736.083   1
   0   6 -1440313.90 1339.04   1
   0  -6 -1440224.40 1469.98   1
   0  -6  1440024.00 1548.44   1
   0   6 -1540269.40 1694.60   1
   0  -6 -1541366.30 1361.96   1
   0  -6  1540536.40 1398.24   1
   0   6 -1648991.10 1066.29   1
   0  -6 -1650598.10 1406.73   1
   0  -6  1647766.20 1424.75   1
   0   6 -17 6645.44 1194.97   1
   0  -6 -17 6422.33 763.223   1
   0  -6  17 6717.81 1259.14   1
   0   6 -18 4510.76  607.21   1
   0  -6 -18 4606.05 814.194   1
   0  -6  18 4698.08  774.94   1
   0   6 -1915246.40 720.347   1
   0  -6 -1916092.80 929.243   1
   0  -6  1916665.30 1004.54   1
   0   6 -20 1499.39 679.606   1
   0  -6 -20 1396.95 670.784   1
   0  -6  20 459.353 570.746   1
   0  -7   0 508.864 503.081   1
   0  -7   0-18.6481 601.192   1
   0  -7  -129804.90 882.974   1
   0  -7   129160.10 1346.27   1
   0  -7  -128979.10 1521.51   1
   0  -7   129071.60 1451.11   1
   0  -7  -233686.00 1042.32   1
   0  -7   232346.40 1041.03   1
   0  -7  -231557.60 1007.00   1
   0  -7   232369.80 1660.93   1
   0  -7  -351708.90 1243.64   1
   0  -7   350945.10 1746.58   1
   0  -7  -350696.70 1174.73   1
   0  -7   349579.90 1307.83   1
   0  -7  -4-125.665 508.941   1
   0  -7   4 172.443 437.062   1
   0  -7  -4 760.264 430.959   1
   0  -7   4 652.232 898.531   1
   0   7  -516714.10 835.258   1
   0  -7  -515009.70  716.96   1
   0  -7  -515141.00 592.412   1
   0  -7   515449.00 882.933   1
   0   7  -6 2176.41 788.943   1
   0  -7  -6 1859.96 595.377   1
   0  -7  -6 2542.62  992.17   1
   0  -7   6 2474.37 634.002   1
   0   7  -7 8495.24 498.545   1
   0  -7  -7 8288.08 1765.14   1
   0  -7  -7 9628.61 677.771   1
   0  -7   710087.10 1073.20   1
   0   7  -848816.20 971.088   1
   0  -7  -848997.90 1206.32   1
   0  -7  -845626.80 1025.45   1
   0  -7   847999.60 1380.13   1
   0   7  -939000.40 863.822   1
   0  -7  -937453.60 1042.41   1
   0  -7  -937825.00 927.002   1
   0  -7   936602.40 1209.61   1
   0   7 -1019532.50 555.967   1
   0  -7 -1019583.50 873.922   1
   0  -7 -1019550.10 520.259   1
   0  -7  1020017.50 1050.33   1
   0   7 -11 4272.15 748.542   1
   0  -7 -11 5099.62 793.603   1
   0  -7 -11 5301.28 367.282   1
   0  -7  11 4874.89 847.741   1
   0   7 -12 4114.64 498.795   1
   0  -7 -12 5611.72 826.432   1
   0  -7 -12 3570.84 778.002   1
   0  -7  12 4432.05 1109.35   1
   0   7 -13110710.0 3085.87   1
   0  -7 -1394475.80 3094.19   1
   0  -7  13115810.0 3827.22   1
   0   7 -14 1759.76 886.808   1
   0  -7 -14 2726.42 1656.28   1
   0  -7  14 2256.58 662.249   1
   0   7 -15 3339.76 1278.66   1
   0  -7 -15 3837.33 907.812   1
   0  -7  15 4115.10 1286.78   1
   0   7 -16 2007.43 878.642   1
   0  -7 -16 3351.57 927.354   1
   0  -7  16 2804.58 889.933   1
   0   7 -1733278.50 1111.74   1
   0  -7 -1734996.50 1404.63   1
   0  -7  1735436.90 1348.87   1
   0   7 -18 240.693 239.356   1
   0  -7 -18 1134.34 622.756   1
   0  -7  18 325.265 376.388   1
   0  -7 -19 1860.36 1073.82   1
   0  -7  19 995.974 956.424   1
   0  -8   079374.80 1894.00   1
   0  -8   078880.90 1967.18   1
   0  -8  -1  771.77 525.603   1
   0  -8   1 785.518 478.417   1
   0  -8  -1 502.633 641.354   1
   0  -8   1 469.395 708.348   1
   0  -8  -2 5535.34 2007.50   1
   0  -8   2 5910.79 590.456   1
   0  -8  -2 4792.63 710.112   1
   0  -8   2 5195.17  614.61   1
   0  -8  -316419.80 794.112   1
   0  -8   316455.90  683.72   1
   0  -8  -314421.50 804.963   1
   0  -8   316075.70 1030.72   1
   0  -8  -457641.30 1155.33   1
   0  -8   460350.70 1094.97   1
   0  -8  -459264.50 1193.64   1
   0  -8   459860.40 1364.63   1
   0  -8  -5 9974.96 822.344   1
   0  -8   510186.50 686.129   1
   0  -8  -5 9866.40 744.301   1
   0  -8   510350.60 951.674   1
   0  -8  -653837.80 1198.63   1
   0  -8   651940.10 926.805   1
   0  -8  -651551.60 968.477   1
   0  -8   651172.90 1326.19   1
   0   8  -743798.00 1001.30   1
   0  -8  -743432.70 1573.55   1
   0  -8  -741987.80 927.015   1
   0  -8   742510.80 1277.96   1
   0   8  -814883.30 1024.74   1
   0  -8  -814817.90 814.763   1
   0  -8  -813967.10 520.407   1
   0  -8   814271.40 1147.78   1
   0   8  -945414.20 963.553   1
   0  -8  -948722.90 1208.12   1
   0  -8  -945695.40 910.883   1
   0  -8   946048.50 1293.68   1
   0   8 -10 8954.30 1258.27   1
   0  -8 -10 9615.41 735.415   1
   0  -8 -10 9646.77 535.711   1
   0  -8  1010230.50 1175.54   1
   0   8 -11 2625.86 1315.08   1
   0  -8 -11 2646.25 763.808   1
   0  -8 -11 2664.72 338.116   1
   0  -8  11 1726.99 772.965   1
   0   8 -12 83.6377 188.763   1
   0  -8 -12 37.9138 615.204   1
   0  -8 -12 312.617 173.006   1
   0  -8  12-131.618 818.987   1
   0   8 -13 1448.85 835.613   1
   0  -8 -13 2446.85 757.993   1
   0  -8  13 1578.74 806.752   1
   0   8 -14 6565.11 1047.92   1
   0  -8 -14 7405.28 1325.82   1
   0  -8  14 7882.33 965.897   1
   0   8 -1511463.70 646.462   1
   0  -8 -1510140.60 1157.63   1
   0  -8  1513411.00 1014.46   1
   0   8 -16 2286.52 816.118   1
   0  -8 -16 3498.56 872.031   1
   0  -8  16 3563.21 960.441   1
   0  -8 -1716532.10 1365.78   1
   0  -8  1717929.20 1194.85   1
   0  -8 -18 317.606 618.767   1
   0  -8  18 350.793 648.828   1
   0  -9   0 206.399  241.61   1
   0  -9   0 291.682 604.611   1
   0  -9  -1 323.332 493.149   1
   0  -9   1 307.102 346.716   1
   0  -9  -1-44.6507  561.50   1
   0  -9   1 752.763 639.539   1
   0  -9  -259883.20 1245.21   1
   0  -9   261216.00 1199.46   1
   0  -9  -259298.10 1402.58   1
   0  -9   259662.60 1342.45   1
   0  -9  -323349.00 850.151   1
   0  -9   323652.90 833.223   1
   0  -9  -323595.40 1039.40   1
   0  -9   323783.90 1046.50   1
   0  -9  -416577.40  853.06   1
   0  -9   416814.00 707.421   1
   0  -9  -417167.10 937.473   1
   0  -9   417209.20 921.425   1
   0  -9  -514952.90 814.166   1
   0  -9   515037.90 672.273   1
   0  -9  -514377.70 758.069   1
   0  -9   513433.30 1212.47   1
   0  -9  -668388.50 2613.29   1
   0  -9   671403.80 2052.12   1
   0  -9  -668829.40 1944.50   1
   0  -9   670151.80 2198.72   1
   0  -9  -7 850.368 545.967   1
   0  -9   7 824.339 389.173   1
   0  -9  -7 1231.71 390.279   1
   0  -9   7 837.545 816.728   1
   0  -9  -817977.40 1001.80   1
   0  -9   817719.00 751.958   1
   0  -9  -816145.00 726.122   1
   0  -9   816482.10 1250.29   1
   0   9  -9-17.8899 364.486   1
   0  -9  -9 598.507 497.732   1
   0  -9  -9 481.349 514.711   1
   0  -9   9 851.595 861.198   1
   0   9 -10 6578.04 1390.87   1
   0  -9 -10 6866.37 692.844   1
   0  -9 -10 6939.36 493.258   1
   0  -9  10 7783.77 993.149   1
   0   9 -11 217.413 186.297   1
   0  -9 -11 1511.85 909.022   1
   0  -9 -11 329.739 213.518   1
   0  -9  11 399.026 677.173   1
   0   9 -12 3810.99 1479.47   1
   0  -9 -12 5862.29  847.12   1
   0  -9  12 5741.55 1027.25   1
   0   9 -1315412.20 733.219   1
   0  -9 -1315789.30 1053.29   1
   0  -9  1315831.20 1733.12   1
   0   9 -14 1024.43 521.676   1
   0  -9 -14 1389.32 914.399   1
   0  -9  14 1131.03 674.537   1
   0  -9 -15 -112.37 577.231   1
   0  -9  15 2.62145 688.638   1
   0  -9 -1610630.80 931.104   1
   0  -9  1611282.30 1295.88   1
   0 -10   071679.50 1821.28   1
   0 -10   068468.50 1843.14   1
   0 -10  -123305.10 856.254   1
   0 -10   124536.70 1042.07   1
   0 -10  -121117.20 1119.94   1
   0 -10   123179.80 1086.95   1
   0 -10   2-164.957 449.924   1
   0 -10  -2 532.605 588.068   1
   0 -10   2-180.477 610.924   1
   0 -10  -310880.30 759.905   1
   0 -10   310490.60 599.828   1
   0 -10  -3 9906.26 696.569   1
   0 -10   3 9633.87 839.571   1
   0 -10  -425072.30 989.473   1
   0 -10   426139.10 934.125   1
   0 -10  -425010.80 995.973   1
   0 -10   426039.30 1161.37   1
   0 -10  -5 3376.85 1275.87   1
   0 -10   5 3284.24 1510.91   1
   0 -10  -5 3504.54 1433.74   1
   0 -10   5 4299.70 624.334   1
   0 -10  -6 882.608 805.496   1
   0 -10   6 23.7564 410.828   1
   0 -10  -6 8.58687 384.946   1
   0 -10   6 805.032 641.084   1
   0 -10  -7 8038.86 2124.60   1
   0 -10   7 8159.17 548.371   1
   0 -10  -7 6719.56  603.73   1
   0 -10   7 8631.96 898.265   1
   0 -10  -8 1568.68 841.475   1
   0 -10   8 563.473 190.251   1
   0 -10  -8 231.371 330.332   1
   0 -10   8 90.6796 767.167   1
   0 -10  -9 7951.60 776.193   1
   0 -10   9 6576.39 514.701   1
   0 -10  -9 6631.77 749.275   1
   0 -10   9 6742.11 1068.49   1
   0 -10 -1019274.20 1231.52   1
   0 -10  1017960.40 797.608   1
   0 -10  1022041.30 1355.59   1
   0 -10 -11 1532.40 906.553   1
   0 -10  11 665.456 551.511   1
   0 -10  11 2058.74 920.933   1
   0  10 -12 1319.86 945.562   1
   0 -10 -12 2154.29 946.751   1
   0 -10  12 1793.51 827.578   1
   0 -10 -13 288.361 655.853   1
   0 -10  13-31.7086 769.179   1
   0 -10 -14 5251.77 1013.03   1
   0 -10  14 5341.08 718.275   1
   0 -11   0  290.76 496.319   1
   0 -11   0 801.457  589.01   1
   0 -11  -139877.70 1086.87   1
   0 -11   143220.80 1146.19   1
   0 -11  -142009.30 1169.02   1
   0 -11   140425.90 1190.09   1
   0 -11  -2  493.26 542.655   1
   0 -11   2  328.51 457.237   1
   0 -11  -2 1007.04 746.528   1
   0 -11   2 649.072 587.309   1
   0 -11  -315102.60 986.932   1
   0 -11   315385.30 695.643   1
   0 -11  -314736.00 874.358   1
   0 -11   315278.20 1092.54   1
   0 -11  -415376.20 881.972   1
   0 -11   416466.60 876.004   1
   0 -11  -416613.80 747.834   1
   0 -11   416570.40 977.082   1
   0 -11  -532115.00 1358.23   1
   0 -11   529010.60 1135.05   1
   0 -11  -528994.10 1157.04   1
   0 -11   529352.20 1318.79   1
   0 -11  -613507.30  904.92   1
   0 -11   612962.20 787.897   1
   0 -11  -611714.60 1306.13   1
   0 -11   612873.80 942.953   1
   0 -11  -7  713.26 529.624   1
   0 -11   7 1214.21 518.805   1
   0 -11  -7 1244.80 514.214   1
   0 -11   7 705.922 577.652   1
   0 -11  -8 3820.95 707.617   1
   0 -11   8 4387.87 543.068   1
   0 -11  -8 3928.67 849.221   1
   0 -11   8 4249.61  910.93   1
   0 -11  -915641.20 963.205   1
   0 -11   916116.00 762.694   1
   0 -11   916396.50 1124.12   1
   0 -11 -10 560.497 570.966   1
   0 -11  10 183.141 272.832   1
   0 -11  10 476.828 755.287   1
   0 -11 -11 507.844 554.594   1
   0 -11  11 667.198 531.497   1
   0 -11  11 258.767 652.974   1
   0 -11 -12 2450.96 773.104   1
   0 -11  12 4319.62 1157.14   1
   0 -12   014728.20 1034.81   1
   0 -12   015675.10 927.184   1
   0 -12   1 1939.63 989.506   1
   0 -12  -1 1357.95 700.247   1
   0 -12  -1 3333.62 811.177   1
   0 -12   1 1967.09 875.188   1
   0 -12  -2 393.944 341.425   1
   0 -12   2 29.9023 415.629   1
   0 -12  -2 623.008 677.872   1
   0 -12   2 593.738 369.212   1
   0 -12  -327699.40 1088.09   1
   0 -12   328884.50 1079.62   1
   0 -12  -329859.00 1162.78   1
   0 -12   327993.70 1203.00   1
   0 -12  -4 7760.87 1419.87   1
   0 -12   4 8701.00 657.574   1
   0 -12  -4 8013.45 611.137   1
   0 -12   4 9180.50 1099.79   1
   0 -12  -5 329.222 582.933   1
   0 -12   5 1085.85 440.372   1
   0 -12   5 1379.73 883.346   1
   0 -12  -6 328.181 406.773   1
   0 -12   6 333.645 223.826   1
   0 -12  -6 280.067 268.008   1
   0 -12   6-346.569 595.896   1
   0 -12  -728574.60 1547.81   1
   0 -12   728239.20 1753.53   1
   0 -12  -726674.50 976.061   1
   0 -12   726050.00 1185.67   1
   0 -12  -8 5117.53 1194.33   1
   0 -12   8 5329.27 1223.80   1
   0 -12   8 6330.50 892.306   1
   1   0 -23 4847.81 620.952   1
   1   0 -22 494.491 484.254   1
   1   0 -2146175.40 1704.19   1
   1   0 -20-128.479 500.308   1
   1   0 -1932201.00 1058.09   1
   1   0 -18 68.3605 551.983   1
  -1   0  18 126.482 285.216   1
   1   0 -1757251.70 1234.43   1
  -1   0  1757300.60 1019.97   1
   1   0 -16-135.228  512.63   1
  -1   0  16-203.796 382.094   1
   1   0 -1515893.50 948.345   1
  -1   0  1514915.80  359.61   1
  -1   0  1515891.70 549.475   1
   1   0 -14-152.907  491.89   1
  -1   0  14 224.749 294.873   1
   1   0 -1379101.00 1534.90   1
  -1   0  1378294.70 1352.31   1
   1   0 -1372965.20 1194.50   1
   1   0 -12 516.839 498.717   1
  -1   0  12-128.871 415.528   1
   1   0 -12-54.9232 128.248   1
   1   0 -1174295.30 1367.98   1
  -1   0  1174041.40 1238.88   1
   1   0 -1171841.50 1105.71   1
   1   0 -10 599.751  473.40   1
  -1   0  10-109.979  255.86   1
  -1   0  10 131.009 468.494   1
   1   0 -10 304.811 225.458   1
   1   0  -915978.40 525.578   1
  -1   0   915580.60 470.314   1
  -1   0   915369.30 415.869   1
   1   0  -915445.50 366.367   1
   1   0  -8 76.8279 342.122   1
  -1   0   8-115.277 304.389   1
  -1   0   8-42.5028 199.316   1
   1   0  -8-34.5877 154.595   1
   1   0  -721266.80 613.902   1
  -1   0   720581.20  421.76   1
  -1   0   721261.20 393.551   1
   1   0  -720657.70 450.074   1
   1   0  -6 166.507 324.784   1
  -1   0   6 569.334 317.183   1
  -1   0   6 896.495 334.472   1
   1   0  -6 888.583 331.335   1
   1   0  -5302668.0 2615.37   1
  -1   0   5299794.0 2636.73   1
   1   0  -4 8.80298 82.1702   1
  -1   0   4 -61.981 183.524   1
  -1   0   4 229.324 148.001   1
   1   0  -4 118.879 181.364   1
   1   0  -3115321.0 984.107   1
  -1   0   3110634.0 939.251   1
  -1   0   3113371.0 955.007   1
   1   0  -3113178.0 955.225   1
   1   0  -2-39.3154 60.5525   1
  -1   0   2-104.349 69.7512   1
   1   0  -2 29.6104 70.9489   1
  -1   0  -2 26.9721 165.113   1
   1   0   2 53.5685 155.158   1
  -1   0  -2-101.936 150.921   1
   1   0   2-54.6406 112.365   1
  -1   0  -3 250.159 307.905   1
   1   0   3 551.472 182.041   1
  -1   0  -4 419.343 328.935   1
   1   0   4 120.973 229.269   1
   1   0   4 165.209 147.277   1
   1   0   4 778.731 451.531   1
  -1   0  -5447569.0 3817.36   1
   1   0   5432680.0 3742.71   1
   1   0   5440068.0 3751.63   1
  -1   0  -6   13.51 1461.35   1
   1   0   6 325.717 265.751   1
   1   0   6 409.737 319.084   1
   1   0   6  178.86 356.363   1
  -1   0  -7156017.0 2363.34   1
   1   0   7155190.0 2284.11   1
   1   0   7153580.0 2293.20   1
  -1   0  -8 35.2005 445.567   1
   1   0   8-73.0871 694.621   1
   1   0   8  205.25 164.364   1
  -1   0 -10 502.999 657.576   1
   1   0  10 176.547  143.41   1
   1   0  10 535.842 558.415   1
  -1   0 -1122934.70 974.618   1
   1   0  1121978.80 693.547   1
  -1   0 -12 287.548 567.514   1
   1   0  12 473.445 493.048   1
  -1   0 -1359445.50 1416.91   1
   1   0  1359532.00 1331.53   1
  -1   0 -14  421.00 645.969   1
   1   0  14-310.256 434.057   1
  -1   0 -15 7788.60 826.244   1
   1   0  15 5668.75 1098.87   1
  -1   0 -16  363.25 502.153   1
   1   0  16-327.456 490.235   1
  -1   0 -17 1971.37 782.542   1
   1   0  17 715.759 431.139   1
  -1   0 -18 340.659 570.114   1
   1   0  18 250.106 277.112   1
  -1   0 -1924687.20 993.118   1
   1   0  1923980.40  894.07   1
  -1   0 -20 167.813 536.432   1
   1   0  20 14.1366 369.453   1
  -1   0 -2130034.10 1448.50   1
  -1   0 -22 534.841 522.172   1
   1   1 -2322856.90 1150.91   1
   1  -1 -2322757.00 1133.65   1
   1   1 -2229923.60 1204.66   1
   1  -1 -2231026.80 1716.53   1
   1   1 -21 8619.63 634.894   1
   1  -1 -21 9832.93 865.382   1
   1   1 -20 619.229 525.524   1
   1  -1 -20 -68.759 548.686   1
   1   1 -19 8327.78 736.062   1
   1  -1 -19 7476.75 1497.08   1
  -1  -1  19 6893.34 409.798   1
   1   1 -1817950.40 859.697   1
   1  -1 -1819661.80 963.937   1
  -1  -1  1819189.00 732.324   1
   1   1 -17 4373.16 689.081   1
   1  -1 -17 5553.65 694.946   1
  -1   1  17 3993.59 918.232   1
  -1  -1  17 4349.46 508.769   1
   1   1 -16 50.9953 467.095   1
   1  -1 -16  483.00 626.929   1
  -1  -1  16 416.633 593.753   1
  -1   1  16 144.264 205.373   1
   1   1 -1584659.10 1504.93   1
   1  -1 -1583950.30 1448.90   1
  -1   1  1579025.00 1096.43   1
  -1  -1  1582706.70 1266.06   1
  -1   1  1582709.00 1107.39   1
   1   1 -1418399.50 848.799   1
   1  -1 -1418288.60 943.241   1
  -1   1  1415946.20 685.534   1
  -1  -1  1415679.30 617.715   1
  -1   1  1416900.60 851.032   1
   1   1 -1345610.00 1050.82   1
   1  -1 -1348635.00 1279.54   1
  -1   1  1345834.50 856.913   1
  -1  -1  1348280.20 1108.00   1
  -1   1  1347615.50 979.233   1
   1   1 -1343055.40 911.212   1
   1   1 -12 126.368 443.061   1
   1  -1 -12 205.271 507.424   1
  -1   1  12 173.777 154.404   1
  -1  -1  12 371.431 664.411   1
  -1   1  12 227.034 257.834   1
   1   1 -12 141.085 195.687   1
   1   1 -1125941.30 737.863   1
   1  -1 -1126402.50 855.101   1
  -1   1  1125835.40 451.142   1
  -1  -1  1125462.10 710.117   1
  -1   1  1127130.80 548.968   1
   1   1 -1125713.80 596.615   1
   1   1 -10 1322.83 483.247   1
   1  -1 -10 1242.02 660.299   1
  -1  -1  10 940.511 304.233   1
  -1   1  10  836.69 230.189   1
  -1  -1  10 606.226 577.265   1
  -1   1  10 378.683  372.22   1
   1   1 -10 862.088 368.649   1
   1   1  -962619.80 953.776   1
   1  -1  -964519.00 1336.16   1
  -1  -1   960046.10 875.972   1
  -1   1   958138.90 868.457   1
  -1   1   962134.30 777.155   1
  -1  -1   962082.10 953.393   1
  -1   1   962570.40 831.444   1
   1   1  -960311.30 887.607   1
   1   1  -826657.10 638.138   1
   1  -1  -826299.90 666.599   1
  -1  -1   825906.00 561.568   1
  -1   1   826119.60  546.69   1
  -1  -1   827500.10 615.952   1
  -1   1   826434.60 452.522   1
   1   1  -825454.50  561.89   1
   1   1  -7 1391.29 700.102   1
  -1  -1   7 1709.31 263.941   1
   1  -1  -7 531.064 451.366   1
  -1   1   7 1499.08 677.291   1
  -1  -1   7 792.005 373.106   1
  -1   1   7 828.252 392.413   1
   1   1  -7 1231.30 615.606   1
   1   1  -639984.10 569.123   1
  -1  -1   639175.30 553.047   1
   1  -1  -638416.40 663.247   1
  -1   1   637421.00 480.283   1
  -1   1   639781.90 354.498   1
  -1  -1   639691.30 691.583   1
   1   1  -638377.70 874.082   1
   1   1  -513481.80 476.982   1
  -1  -1   513237.50  435.38   1
   1  -1  -512500.40 543.097   1
  -1   1   513456.20 433.773   1
  -1  -1   513413.50 526.321   1
   1   1  -512283.70 511.873   1
   1   1  -4 7695.42 287.997   1
  -1  -1   4 7833.07 293.035   1
   1  -1  -4 8179.56 407.753   1
  -1   1   4 8126.57 574.881   1
  -1  -1   4 7934.77 403.692   1
   1   1  -4 8513.28 515.011   1
   1   1  -3 2453.26 146.094   1
   1  -1  -3 2286.31 208.823   1
  -1   1   3 2525.26 207.226   1
   1  -1  -3 2394.71 90.5606   1
  -1  -1   3 2761.47 232.266   1
   1   1  -3 2442.04 300.079   1
   1  -1  -3 2361.64 180.909   1
   1  -1  -222802.00 317.405   1
   1   1  -222418.60 321.663   1
   1  -1  -223719.80 258.287   1
   1  -1  -1115851.0 1007.13   1
  -1  -1   1112522.0 929.365   1
   1   1  -1116731.0 957.293   1
  -1  -1   1113516.0  995.29   1
   1   1  -1114001.0 995.639   1
   1  -1  -1116510.0  997.38   1
  -1   1   1114494.0 974.694   1
   1  -1   088766.60 789.985   1
  -1  -1   090648.10 777.036   1
   1   1   090243.80 799.704   1
  -1  -1   092024.40 826.769   1
   1   1   089737.70 806.009   1
   1  -1   088728.90 1109.31   1
   1  -1   1354462.0 2943.74   1
  -1   1  -1356832.0 2974.46   1
  -1   1  -227300.90 376.302   1
   1  -1   226747.50  346.17   1
  -1  -1  -226420.30 409.507   1
   1   1   227055.30 361.221   1
  -1  -1  -226546.70 375.221   1
   1  -1   226888.60  433.37   1
  -1   1  -226774.80 1162.63   1
  -1   1  -358373.10 841.673   1
   1  -1   357435.00 648.568   1
  -1  -1  -357040.30  694.36   1
   1   1   356116.10 711.702   1
  -1  -1  -360293.30 861.732   1
   1   1   357157.30 621.698   1
   1  -1   356709.10 853.158   1
  -1   1  -357057.70  643.87   1
  -1   1  -4 4467.18 435.078   1
   1  -1   4 3490.28 348.937   1
  -1  -1  -4 4064.52 455.244   1
   1   1   4 3520.84 322.463   1
  -1  -1  -4 3991.39 388.558   1
   1   1   4 3811.27 252.381   1
  -1   1  -4 3900.91 389.311   1
  -1   1  -5411040.0 3547.42   1
  -1  -1  -5429069.0 3656.34   1
   1   1   5416812.0 3539.69   1
   1   1   5414428.0 3549.37   1
   1  -1   5403906.0 3495.33   1
  -1   1  -5405967.0 3446.74   1
  -1   1  -635653.40 662.455   1
   1  -1   635839.60 1206.17   1
  -1  -1  -634474.00 659.529   1
   1   1   634636.80 613.759   1
  -1  -1  -636353.20 579.164   1
   1   1   636149.10 459.331   1
   1  -1   634768.40 1746.40   1
  -1   1  -635530.70 634.798   1
  -1   1  -7146510.0 2283.05   1
   1  -1   7146045.0 2182.55   1
  -1  -1  -7152683.0 2319.23   1
   1   1   7145317.0 2173.10   1
   1   1   7150092.0 2236.49   1
   1  -1   7155771.0 2381.18   1
  -1   1  -7141437.0 2102.59   1
   1   1   7147092.0 2162.01   1
  -1   1  -8155148.0 2369.41   1
  -1  -1  -8163290.0 2477.45   1
   1   1   8159418.0 2368.01   1
   1  -1   8163706.0 2485.59   1
  -1   1  -8156710.0 2305.50   1
   1   1   8159733.0 2369.43   1
  -1   1  -9-455.591 468.087   1
  -1  -1  -9 434.266 379.674   1
   1   1   9 192.145  176.83   1
   1  -1   9 -226.17  396.88   1
   1   1   9 174.406 313.164   1
  -1   1  -9 330.466 265.619   1
  -1   1 -10 1562.44  561.35   1
  -1  -1 -10 2727.97 636.329   1
   1   1  10 1874.44 414.338   1
   1  -1  10 1793.87 394.888   1
   1   1  10 2130.40 674.013   1
  -1   1 -11145758.0 2640.52   1
  -1  -1 -11149200.0 2434.60   1
   1   1  11142123.0 2088.78   1
   1  -1  11146602.0 2318.49   1
   1   1  11148112.0 2549.39   1
  -1   1 -1230205.00 912.285   1
  -1  -1 -1229095.50 1402.03   1
   1  -1  1229718.10 940.769   1
   1   1  1230427.40  862.63   1
  -1   1 -1367617.10 1511.30   1
  -1  -1 -1369716.40 1556.30   1
   1  -1  1369849.90 1556.55   1
   1   1  1370256.10 1413.80   1
  -1   1 -14-388.977 651.978   1
  -1  -1 -14 380.359 641.357   1
   1  -1  14 435.252 443.395   1
   1   1  14 269.451 403.517   1
  -1   1 -1524480.10 1103.08   1
  -1  -1 -1522106.40 802.411   1
   1  -1  1523182.50  760.79   1
   1   1  1522532.70 1175.31   1
  -1   1 -16-249.476 530.349   1
  -1  -1 -16-57.9567 560.298   1
   1  -1  16 18.2398 380.561   1
   1   1  16 60.2574 216.636   1
  -1   1 -17 810.012 649.818   1
  -1  -1 -17 290.879 593.573   1
   1  -1  17 705.773 649.923   1
   1   1  17 342.907 303.423   1
  -1   1 -18 6693.32 790.464   1
  -1  -1 -18 5818.39 773.982   1
   1  -1  18 6871.31 794.884   1
   1   1  18 5370.21 606.066   1
  -1   1 -1913177.40 866.145   1
  -1  -1 -1913696.60 974.543   1
   1  -1  1913124.30 706.281   1
   1   1  1911196.20  660.85   1
  -1   1 -20  33.668 501.394   1
  -1  -1 -20 36.6087 559.415   1
   1  -1  20-155.842  454.46   1
  -1   1 -21-280.591 530.638   1
  -1  -1 -21 685.206 584.329   1
   1  -1  21  321.66 439.153   1
  -1   1 -2216817.60 1016.60   1
  -1  -1 -2217856.90 1111.67   1
   1   2 -23 636.696 407.416   1
   1  -2 -23  728.78 499.256   1
   1   2 -22 3526.61 548.216   1
   1  -2 -22 3969.22 683.224   1
   1   2 -2125174.10 1064.35   1
   1  -2 -2123468.20 1105.66   1
   1   2 -20 8926.30 909.515   1
   1  -2 -20 8444.05 770.403   1
  -1  -2  20 8235.07 478.601   1
   1   2 -19 3665.06 643.665   1
   1  -2 -19 3275.97 744.377   1
  -1  -2  19 2691.23 893.985   1
   1   2 -18 441.272 476.989   1
   1  -2 -18 1147.75  758.76   1
  -1  -2  18 522.333 369.619   1
   1   2 -1713265.10 613.824   1
   1  -2 -1714608.20 861.476   1
  -1  -2  1714041.50 608.645   1
   1   2 -1635674.60 901.574   1
   1  -2 -1633974.70 955.598   1
  -1  -2  1637525.70 1005.35   1
  -1   2  1634944.00 513.461   1
   1   2 -15 6073.56 2044.29   1
   1  -2 -15 5528.04 959.198   1
  -1   2  15 4878.70 157.215   1
  -1  -2  15 6274.09 674.547   1
  -1   2  15 4645.67 315.732   1
   1   2 -14109622.0 2406.18   1
   1  -2 -14107627.0 2901.84   1
  -1   2  14105072.0 2094.77   1
  -1  -2  14114138.0 2510.68   1
  -1   2  14108580.0 2189.62   1
   1   2 -13 3773.06 807.633   1
   1  -2 -13 9764.10 1913.56   1
  -1  -2  13 3161.41 785.138   1
  -1   2  13 7967.04 634.759   1
   1   2 -12129925.0 2286.92   1
   1  -2 -12130307.0 2583.39   1
  -1  -2  12130310.0 2183.12   1
  -1   2  12129680.0 1926.68   1
   1   2 -1115523.60 823.871   1
   1  -2 -1115276.00 784.151   1
  -1  -2  1113043.70 379.419   1
  -1   2  1114069.10 264.437   1
   1   2 -1112942.50 498.213   1
   1   2 -1068048.10 1119.20   1
  -1  -2  1063295.70 1020.50   1
   1  -2 -1067598.90 1358.27   1
  -1  -2  1070395.90 1352.86   1
  -1   2  1066748.60 932.276   1
   1   2 -1064411.30 1104.60   1
   1   2  -923487.80  556.17   1
  -1  -2   923021.40 910.965   1
   1  -2  -923320.50 642.111   1
  -1  -2   923988.20 797.744   1
  -1   2   923439.00 341.975   1
   1   2  -922051.90  556.99   1
   1   2  -853302.10 935.799   1
  -1  -2   851764.40 893.055   1
   1  -2  -853386.00 1072.22   1
  -1   2   850576.60 908.061   1
  -1  -2   852890.10 1035.93   1
   1   2  -851825.80 988.986   1
  -1   2   851430.70  736.27   1
   1   2  -7 4964.64 375.031   1
  -1  -2   7 5026.80 296.992   1
   1  -2  -7 4912.47 548.753   1
  -1   2   7 5111.27 349.148   1
  -1  -2   7 5041.25 544.957   1
   1   2  -7 4593.06 390.752   1
   1   2  -6 8241.81 678.145   1
  -1  -2   6 7866.03 356.553   1
   1  -2  -6 8353.74 503.585   1
  -1   2   6 8159.56 419.236   1
   1  -2  -6 7796.81 184.128   1
  -1  -2   6 7935.02 563.339   1
   1   2  -6 7483.64 360.893   1
   1   2  -5 269.289 270.627   1
  -1  -2   5 660.368 264.807   1
   1  -2  -5 70.4493 410.165   1
   1  -2  -5  195.04  113.33   1
  -1  -2   5 748.558 550.483   1
   1   2  -5 415.593 399.857   1
   1   2  -483657.50 785.654   1
  -1  -2   480408.70 751.399   1
   1  -2  -483194.30 1003.66   1
  -1  -2   481835.10 1070.50   1
   1  -2  -483510.50 860.741   1
   1   2  -480192.80 927.453   1
  -1   2   1279350.0 2500.69   1
   1  -2  -1278587.0 2346.13   1
  -1  -2   1286735.0 2466.33   1
   1   2  -1280419.0 2404.01   1
   1  -2  -1282525.0 2403.23   1
  -1   2   1281274.0 2415.90   1
  -1   2   0151669.0 1699.61   1
   1  -2   0151078.0 1394.02   1
  -1  -2   0144690.0 1255.88   1
   1   2   0148311.0 1289.31   1
  -1  -2   0148566.0 1413.10   1
   1   2   0145362.0 1502.49   1
   1  -2   0149888.0 1379.88   1
  -1   2   0146940.0 1339.00   1
  -1   2  -150366.60 591.933   1
   1  -2   149758.20 571.594   1
  -1  -2  -148516.40 633.857   1
   1   2   148855.10 599.199   1
  -1  -2  -148203.10 589.947   1
   1  -2   148859.90 739.796   1
  -1   2  -149646.90 656.616   1
  -1   2  -2357432.0 3057.58   1
  -1  -2  -2357808.0 3070.74   1
   1   2   2353124.0 3051.91   1
  -1   2  -2355278.0 3020.41   1
  -1   2  -337593.50 661.295   1
   1   2   336787.90 580.444   1
  -1  -2  -335913.10 534.451   1
   1   2   334728.50 451.614   1
   1  -2   337176.20 1019.12   1
  -1   2  -336359.20  648.38   1
  -1   2  -446493.00 665.122   1
   1  -2   446086.70 663.177   1
   1   2   447678.60 698.117   1
  -1  -2  -447796.70  613.02   1
   1   2   446512.10 828.706   1
   1  -2   448957.80 1150.83   1
  -1   2  -448456.50 731.592   1
  -1   2  -522153.70 538.445   1
   1  -2   521690.90 430.195   1
  -1  -2  -522526.50 588.989   1
   1   2   522272.90 511.714   1
  -1  -2  -523997.50 459.776   1
   1   2   522462.90 390.551   1
  -1   2  -522548.50 555.947   1
  -1   2  -6364057.0 5184.55   1
   1  -2   6369287.0 7689.46   1
  -1  -2  -6357339.0 5412.63   1
   1   2   6363178.0 5153.43   1
  -1  -2  -6372798.0 7770.16   1
   1   2   6373653.0 7749.62   1
   1  -2   6356870.0 5173.62   1
  -1   2  -6371301.0 7788.26   1
  -1   2  -712923.10 509.219   1
   1  -2   713236.00 566.447   1
  -1  -2  -711669.20 555.821   1
  -1  -2  -712663.30 370.883   1
   1   2   711685.70 356.396   1
   1  -2   712452.60 676.741   1
  -1   2  -712178.40 456.177   1
  -1   2  -827252.90  671.99   1
  -1  -2  -827902.50 675.952   1
  -1  -2  -829655.80 770.067   1
   1   2   828543.40 517.421   1
   1  -2   825274.90 708.799   1
  -1   2  -972227.90 1285.02   1
  -1  -2  -970860.10 1447.97   1
  -1  -2  -973328.70 1247.14   1
   1   2   970053.80 973.688   1
   1  -2   969578.20 1205.11   1
  -1   2 -1057990.30 1277.52   1
  -1  -2 -1058289.60 1218.86   1
   1   2  1057001.70 901.539   1
   1  -2  1059076.50 1153.33   1
   1   2  1059113.60 1050.68   1
  -1   2 -11 1066.41 596.099   1
  -1  -2 -11 2972.61 664.174   1
   1   2  11 2041.71 592.628   1
   1  -2  11 2085.51 1084.50   1
   1   2  11 2586.26 788.445   1
  -1   2 -1299097.30 1974.54   1
  -1  -2 -1299225.30 1982.37   1
   1   2  1294632.60 1698.85   1
   1  -2  12102208.0 2168.17   1
   1   2  12101149.0 1875.43   1
  -1   2 -13 6867.88 1110.05   1
  -1  -2 -13 7101.19 787.848   1
   1  -2  13 6814.93 2308.05   1
   1   2  13 6381.98 455.658   1
  -1   2 -1421710.20 1047.74   1
  -1  -2 -1423507.40 943.522   1
   1  -2  1421005.10 783.236   1
   1   2  1421366.20 674.791   1
  -1   2 -1568329.00 1313.06   1
  -1  -2 -1564494.50 1294.77   1
   1  -2  1567502.50 1267.04   1
   1   2  1569032.80 1108.94   1
  -1   2 -1652091.50 1368.44   1
  -1  -2 -1650464.10 2560.00   1
   1  -2  1653176.40 1434.62   1
   1   2  1651082.00 1038.85   1
  -1   2 -17 9190.98 929.142   1
  -1  -2 -17 9972.70 1092.93   1
   1  -2  17 9246.84 747.657   1
   1   2  17 8994.38  582.23   1
  -1   2 -1820330.40 993.827   1
  -1  -2 -1821141.10 2575.16   1
   1  -2  1821169.30 1072.48   1
   1   2  1820611.60 774.077   1
  -1   2 -19 562.492 547.393   1
  -1  -2 -19 2079.90  825.15   1
   1  -2  19 1058.07 742.595   1
  -1   2 -20 6725.44 716.315   1
  -1  -2 -20 7964.83 835.327   1
   1  -2  20 5405.78 697.927   1
  -1   2 -21 1745.63 1036.05   1
  -1  -2 -21 2877.41 990.342   1
   1  -2  21 2765.89 598.742   1
  -1   2 -22 947.658 500.461   1
  -1  -2 -22-119.828 637.179   1
   1   3 -2214727.60 861.271   1
   1  -3 -2213851.90  997.05   1
   1   3 -21 4328.22 502.101   1
   1  -3 -21 4838.69 890.961   1
   1   3 -2016666.30 923.233   1
   1  -3 -2016445.10 978.703   1
  -1  -3  2016847.60 904.097   1
   1   3 -19  118.51 236.611   1
   1  -3 -19 378.647  655.85   1
  -1  -3  19-76.5896 478.301   1
   1   3 -1858515.00 1612.82   1
   1  -3 -1855454.00 1622.13   1
  -1  -3  1855493.80 1541.28   1
   1   3 -17 1128.12 657.732   1
   1  -3 -17 2517.17 811.392   1
  -1  -3  17 2622.94 450.439   1
   1   3 -16 377.732  237.63   1
   1  -3 -16 296.651 520.022   1
  -1  -3  16 134.278 540.818   1
   1   3 -15 5442.74 1435.76   1
   1  -3 -15 4167.38 2038.88   1
  -1  -3  15 4649.29 702.509   1
   1   3 -1413335.60 562.032   1
   1  -3 -1414036.50 882.392   1
  -1   3  1413161.70 217.933   1
  -1  -3  1414433.80 777.169   1
  -1   3  1413378.70 232.579   1
   1   3 -1322744.50 888.135   1
   1  -3 -1322515.00 1069.26   1
  -1  -3  1322865.70 845.165   1
  -1   3  1322209.20 484.655   1
   1   3 -1248687.50 1096.47   1
   1  -3 -1246820.00 1132.80   1
  -1  -3  1248954.50 1255.06   1
  -1   3  1248542.70  848.60   1
   1   3 -1174163.10 1389.82   1
   1  -3 -1170611.90 1417.96   1
  -1  -3  1171991.00 1495.43   1
  -1   3  1168766.60 1027.53   1
   1   3 -10 96.0854 297.917   1
  -1  -3  10 313.742 326.479   1
   1  -3 -10 675.222 521.538   1
  -1  -3  10-435.743 517.116   1
  -1   3  10 249.857 136.384   1
   1   3  -9 578.408 449.399   1
  -1  -3   9 663.698 220.318   1
   1  -3  -9 1544.35 737.658   1
  -1  -3   9 942.774 439.262   1
  -1   3   9 718.826 141.499   1
   1   3  -8127536.0 1720.63   1
  -1  -3   8123343.0 1832.46   1
   1  -3  -8122624.0 1677.80   1
   1  -3  -8127054.0 1504.35   1
  -1  -3   8120738.0 1697.75   1
   1   3  -713119.90 454.408   1
  -1  -3   712777.70 388.766   1
   1  -3  -712476.90 802.707   1
   1  -3  -713370.70 270.073   1
  -1  -3   713204.30  546.27   1
   1   3  -713075.30 490.718   1
   1   3  -654906.80 919.734   1
  -1  -3   652989.60 879.313   1
   1  -3  -653385.80 981.101   1
   1  -3  -653982.60 886.606   1
  -1  -3   653393.10 1034.86   1
  -1   3   653210.50 825.694   1
   1   3  -651473.40  956.12   1
   1   3  -5106676.0 1602.08   1
  -1  -3   5102777.0 1530.29   1
   1  -3  -599583.70 1626.93   1
  -1   3   5101590.0 1560.69   1
   1  -3  -5101701.0 1498.79   1
  -1  -3   5101683.0 1669.83   1
   1   3  -5101245.0 1639.04   1
  -1   3   5103704.0 1600.23   1
   1  -3  -4462827.0 3936.92   1
  -1   3   4449225.0 3795.69   1
   1   3  -4467938.0 3978.68   1
  -1   3   4458211.0 3795.09   1
   1   3  -3 1095.79 676.479   1
  -1  -3   3 1002.21 490.077   1
   1  -3  -3 1553.96 657.444   1
  -1   3   3 1509.39 280.598   1
  -1  -3   3 2013.56 635.555   1
   1  -3  -3 1545.97  507.65   1
   1   3  -3 1405.30 602.313   1
  -1   3   3 1091.08 425.322   1
   1  -3  -2117964.0 1142.36   1
  -1  -3   2121463.0 1078.07   1
  -1  -3   2118441.0 1075.83   1
   1  -3  -2120200.0 1284.48   1
  -1  -3   2120120.0 1244.76   1
   1   3  -2122549.0 1232.09   1
   1  -3  -2122377.0 1334.37   1
  -1   3   2118377.0 1330.28   1
   1  -3  -164045.50  726.59   1
  -1  -3   164025.60 681.344   1
   1  -3  -163610.50 959.606   1
   1   3  -163003.30 680.321   1
  -1  -3   164218.60 878.653   1
   1   3  -162555.80 785.745   1
   1  -3  -160743.00 830.119   1
  -1   3   164193.80 770.812   1
  -1   3   0 5244.29 551.636   1
   1  -3   0 5180.58 303.061   1
  -1  -3   0 5850.07 429.668   1
   1   3   0 5424.09 321.608   1
  -1  -3   0 5713.73 500.715   1
   1  -3   0 6202.52 789.542   1
  -1   3   0 5779.67 450.852   1
  -1   3  -1 3472.68 356.187   1
  -1  -3  -1 4110.08 503.352   1
   1   3   1 3709.43 331.404   1
  -1  -3  -1 3895.61 476.066   1
   1   3   1 3780.00 326.063   1
   1  -3   1 5338.18  921.04   1
  -1   3  -1 3661.54 393.207   1
  -1   3  -224666.70 493.173   1
   1  -3   225689.10 411.304   1
  -1  -3  -224894.80 504.023   1
   1   3   225833.10 458.233   1
  -1  -3  -226098.20 610.588   1
   1   3   225009.90 448.533   1
   1  -3   224965.20 817.565   1
  -1   3  -225013.30 545.904   1
  -1   3  -324827.10 530.709   1
   1  -3   324209.90 403.004   1
  -1  -3  -323890.30 552.669   1
   1   3   323539.10 439.501   1
  -1  -3  -324905.50 507.386   1
   1   3   324675.90 413.661   1
   1  -3   324172.40 738.364   1
   1  -3   4163591.0 2396.88   1
  -1  -3  -4165132.0 2477.28   1
   1   3   4155711.0 2449.37   1
  -1  -3  -4167465.0 2457.30   1
  -1   3  -4161397.0 2705.05   1
  -1   3  -516965.80 635.588   1
   1  -3   515750.50 438.582   1
   1   3   515950.80 479.838   1
  -1  -3  -516406.40 499.796   1
   1   3   516310.10  421.47   1
   1  -3   515800.10 1815.61   1
  -1   3  -515418.90 560.434   1
  -1   3  -655325.30 1026.26   1
   1  -3   651404.70 888.897   1
  -1  -3  -656662.00 1224.91   1
  -1  -3  -655121.40 947.028   1
   1   3   655984.00 1109.45   1
  -1   3  -7 114.028  363.24   1
  -1  -3  -7-43.5881 415.454   1
  -1  -3  -7 235.636 273.174   1
   1   3   7 376.743 247.135   1
   1  -3   7-1023.47 587.299   1
  -1   3  -8278266.0 3802.81   1
  -1  -3  -8275937.0 3479.52   1
  -1  -3  -8289413.0 3650.77   1
   1   3   8273539.0 3309.97   1
   1  -3   8267822.0 3429.00   1
  -1   3  -931137.80 848.887   1
  -1  -3  -930514.90 1335.79   1
  -1  -3  -933160.50 1151.60   1
   1   3   930469.30 572.615   1
   1  -3   931370.60 994.447   1
  -1   3 -1057191.30 1288.33   1
  -1  -3 -1056481.40 1264.43   1
  -1  -3 -1057328.50 1027.86   1
   1   3  1055732.70 946.869   1
   1  -3  1060965.90 1628.85   1
  -1   3 -11 511.991 471.946   1
  -1  -3 -11 494.206 555.251   1
  -1  -3 -11 442.412 367.717   1
   1   3  11  605.65 195.905   1
   1  -3  11 337.529 671.041   1
  -1   3 -1235702.30 1037.95   1
  -1  -3 -1236616.20 1087.76   1
   1   3  1232579.80 698.381   1
   1  -3  1235503.60 1187.13   1
   1   3  1235028.50  861.89   1
  -1   3 -1321524.80 1114.62   1
  -1  -3 -1322134.20 937.179   1
   1  -3  1320350.00  983.51   1
   1   3  1320681.00 660.937   1
  -1   3 -14 4148.85 766.225   1
  -1  -3 -14 5986.32 761.288   1
   1  -3  14 4908.62 772.972   1
   1   3  14 4330.50 561.725   1
  -1   3 -15 9872.19 679.673   1
  -1  -3 -15 8735.71 711.202   1
   1  -3  15 9540.04 929.993   1
   1   3  15 9477.53 599.895   1
  -1   3 -16 198.452 561.771   1
  -1  -3 -16 281.753 563.487   1
   1  -3  16 421.668 640.776   1
   1   3  16 262.432 300.479   1
  -1   3 -17 1195.91 619.515   1
  -1  -3 -17 1352.45 841.594   1
   1  -3  17 550.989  553.58   1
   1   3  17 984.966 434.422   1
  -1   3 -1831022.00 965.474   1
  -1  -3 -1833526.70 1428.72   1
   1  -3  1832546.90 1103.38   1
  -1   3 -1923119.80 1015.02   1
  -1  -3 -1921386.00 984.784   1
   1  -3  1922829.80 958.354   1
  -1   3 -20 9597.71 817.158   1
  -1  -3 -2010035.30 1069.23   1
   1  -3  20 8652.59 756.488   1
  -1   3 -21 -725.49 454.823   1
  -1  -3 -21 131.245 637.481   1
   1  -3  21 698.211 539.716   1
  -1   3 -2229800.30 1153.93   1
  -1  -3 -2230108.20 1252.95   1
   1  -3  2227490.70 1117.83   1
   1  -4 -22 609.106 578.347   1
   1   4 -21 3065.11  544.20   1
   1  -4 -21 2354.48 1531.77   1
  -1  -4  21 2515.39 661.188   1
   1   4 -20 517.366 318.689   1
   1  -4 -20 438.696 712.645   1
  -1  -4  20 798.257 463.059   1
   1   4 -1925700.60 1174.62   1
   1  -4 -1925867.20 1094.00   1
  -1  -4  1925382.60 973.154   1
   1   4 -18 4438.91 605.388   1
   1  -4 -18 4923.93 818.046   1
  -1  -4  18 4453.31 736.905   1
   1   4 -1715598.20  944.74   1
   1  -4 -1714994.20 902.921   1
  -1  -4  1715779.30 787.713   1
   1   4 -16 427.302 238.901   1
   1  -4 -16 584.498 507.212   1
  -1  -4  16 1501.78 783.799   1
   1   4 -1541062.00 1254.41   1
   1  -4 -1541657.80 1275.05   1
  -1  -4  1540731.50 1078.77   1
   1   4 -1422179.30 691.154   1
   1  -4 -1423034.40 899.363   1
  -1  -4  1422955.90 811.387   1
   1   4 -1370289.80 1586.93   1
   1  -4 -1367584.90 1750.08   1
  -1  -4  1370372.70 1669.32   1
  -1   4  1368055.70 800.251   1
   1   4 -1212328.70 765.906   1
   1  -4 -1211416.60  861.77   1
  -1  -4  1211698.60 937.386   1
  -1   4  1211008.20 483.892   1
   1   4 -11 785.648 441.664   1
   1  -4 -11  697.36  486.02   1
  -1  -4  11 491.136 755.951   1
  -1   4  11 634.441 175.031   1
   1   4 -1046464.50 909.199   1
  -1  -4  1044228.40 951.309   1
   1  -4 -1047533.30 1268.96   1
   1  -4 -1044372.70 866.155   1
  -1  -4  1048414.30 1241.37   1
  -1   4  1043088.00 701.182   1
   1   4  -992223.20 1614.57   1
  -1  -4   989339.60 1357.20   1
   1  -4  -995578.10 1739.04   1
   1  -4  -994275.80 1364.05   1
  -1  -4   993841.80 1646.46   1
  -1   4   991436.00 1306.95   1
   1   4  -8 5418.55 332.087   1
  -1  -4   8 5063.74 238.775   1
   1  -4  -8 5395.88 1259.57   1
   1  -4  -8 4979.97 209.216   1
  -1  -4   8 5012.88  559.76   1
  -1   4   8 5038.31 271.991   1
   1   4  -7 60.8829 244.773   1
  -1  -4   7 196.124 207.073   1
   1  -4  -7 284.366 428.374   1
   1  -4  -7-20.1913 129.016   1
  -1  -4   7 882.876  491.29   1
  -1   4   7 27.7857 226.692   1
   1   4  -664251.90 885.064   1
  -1  -4   662061.80 876.453   1
   1  -4  -663218.70 1075.50   1
   1  -4  -663110.00  862.35   1
  -1  -4   663414.50 1057.36   1
  -1   4   663082.30 900.647   1
   1   4  -5544230.011255.80   1
  -1  -4   5511447.010597.90   1
   1  -4  -5549691.011465.20   1
  -1   4   5529059.010954.50   1
   1   4  -414437.50 516.048   1
  -1  -4   414199.10 363.463   1
   1  -4  -412356.30  786.92   1
  -1  -4   414652.70 685.709   1
   1  -4  -414821.70 515.855   1
  -1   4   413361.50 456.495   1
  -1  -4   357382.00 906.658   1
   1  -4  -357270.80 1042.62   1
  -1  -4   357409.30 918.657   1
  -1   4   357240.10 975.194   1
  -1  -4   355854.50 1056.68   1
   1  -4  -357014.90 1039.58   1
   1   4  -354018.40 970.398   1
  -1   4   356743.90 1013.56   1
   1  -4  -2 6877.20 267.825   1
  -1  -4   2 7009.43 265.403   1
  -1  -4   2 7133.19 738.473   1
   1  -4  -2 6220.04 400.579   1
  -1  -4   2 6614.41 598.907   1
   1   4  -2 5501.65  431.20   1
   1  -4  -2 6296.52 517.698   1
  -1   4   2 6394.22 469.531   1
  -1  -4   179890.80 1210.59   1
  -1  -4   177937.20 1219.36   1
  -1  -4   174727.70 1294.98   1
   1  -4  -178419.80 1382.49   1
  -1   4   178423.30 1301.28   1
   1  -4   011138.40 517.091   1
  -1  -4   0 9814.73 383.043   1
   1   4   010702.40 316.854   1
  -1  -4   010162.10 477.738   1
   1   4   010499.70 406.624   1
   1  -4   011922.60 1623.36   1
  -1   4   0 9926.81 455.077   1
  -1   4  -128563.80 674.325   1
   1  -4   128355.30 879.656   1
  -1  -4  -128483.50 584.497   1
   1   4   128906.90 577.455   1
  -1  -4  -128998.10 814.125   1
   1   4   128154.30 634.592   1
   1  -4   129773.40 1182.86   1
  -1   4  -128130.90 688.446   1
  -1   4  -2116180.0 1774.54   1
   1  -4   2112065.0 1684.32   1
  -1  -4  -2116487.0 1809.07   1
   1   4   2112781.0 1686.09   1
  -1  -4  -2115566.0 1866.38   1
   1   4   2113291.0 1731.02   1
   1  -4   2115443.0 1889.48   1
  -1   4  -3 310.368 267.464   1
   1  -4   3 294.515 203.961   1
  -1  -4  -3 506.456 350.352   1
   1   4   3 628.391 346.464   1
  -1  -4  -3 -87.355 348.624   1
   1   4   3 214.712 327.674   1
   1  -4   3 716.477 735.473   1
  -1   4  -3 236.944 443.752   1
  -1   4  -423464.00 613.847   1
   1  -4   422440.50 526.347   1
  -1  -4  -424048.20 627.412   1
   1   4   423184.40 552.984   1
  -1  -4  -424327.90 655.241   1
   1   4   423414.80 774.584   1
   1  -4   425246.70 824.065   1
  -1   4  -529106.60 620.508   1
  -1  -4  -528292.00 707.075   1
  -1  -4  -529704.00 588.348   1
   1   4   528834.00 555.648   1
   1  -4   526769.70 880.897   1
  -1   4  -6 447.018 355.822   1
  -1  -4  -6 1081.81 551.821   1
  -1  -4  -6 267.039 286.975   1
   1   4   6 445.749 247.072   1
   1  -4   6 606.323 692.353   1
  -1   4  -724921.80 674.532   1
  -1  -4  -723893.50 791.708   1
  -1  -4  -724652.90  587.70   1
   1   4   723892.10 522.098   1
   1  -4   723747.40  942.80   1
  -1   4  -8 8232.22  581.59   1
  -1  -4  -8 7848.43 705.353   1
  -1  -4  -8 8127.28  515.27   1
   1   4   8 8365.35 310.209   1
  -1   4  -9131709.0 2191.73   1
  -1  -4  -9132144.0 2311.31   1
  -1  -4  -9134198.0 2232.01   1
   1   4   9125723.0 2057.29   1
   1  -4   9134523.0 2659.04   1
  -1   4 -10 4208.92 591.798   1
  -1  -4 -10 4282.06 704.902   1
  -1  -4 -10 4826.53 792.153   1
   1   4  10 4149.37 305.243   1
   1  -4  10 5379.94 1392.59   1
  -1   4 -1114296.50 639.381   1
  -1  -4 -1114989.70 768.073   1
  -1  -4 -1114490.70 1285.62   1
   1   4  1112942.80 632.467   1
   1  -4  1113943.50 1069.24   1
  -1   4 -1256793.20 1537.73   1
  -1  -4 -1256166.50 1566.07   1
  -1  -4 -1255420.60 1250.68   1
   1  -4  1254960.90 1593.93   1
  -1   4 -13 5273.09 1073.84   1
  -1  -4 -13 4980.83 776.594   1
   1  -4  13 5932.07 2262.74   1
  -1   4 -14 6026.17 734.264   1
  -1  -4 -14 5656.51 753.924   1
   1  -4  14 5790.29 936.212   1
   1   4  14 5297.93 383.747   1
  -1   4 -15 624.484 533.323   1
  -1  -4 -15 220.757 512.373   1
   1  -4  15 653.118 657.252   1
   1   4  15 247.353 275.855   1
  -1   4 -1615935.20 1515.55   1
  -1  -4 -1615154.30 864.484   1
   1  -4  1615659.30 955.775   1
   1   4  1615875.20 570.205   1
  -1   4 -1752885.50 1787.05   1
  -1  -4 -1754081.10 1679.81   1
   1  -4  1753940.30 1772.62   1
  -1   4 -18 2520.28 638.322   1
  -1  -4 -18 2544.46 817.647   1
   1  -4  18 3138.40 787.464   1
  -1   4 -1917322.20 1784.75   1
  -1  -4 -1916108.80 985.133   1
   1  -4  1916107.50 943.943   1
  -1   4 -20 5725.99 1243.35   1
  -1  -4 -20 6712.67 1082.87   1
   1  -4  20 4555.79 2498.58   1
  -1   4 -2128227.70 1217.41   1
  -1  -4 -2129178.40 1350.43   1
   1  -4  2128728.60 1272.80   1
   1  -5 -21 9811.95 1152.96   1
  -1  -5  2110662.10 852.364   1
   1  -5 -20 188.681 631.218   1
  -1  -5  20 854.697 506.584   1
   1   5 -19 178.068 241.892   1
   1  -5 -19 694.095 723.634   1
  -1  -5  19  694.10 499.746   1
   1   5 -18 186.795 302.285   1
   1  -5 -18 462.151 592.798   1
  -1  -5  18 137.318 545.408   1
   1   5 -17 5089.94 540.306   1
   1  -5 -17 5111.78 879.277   1
  -1  -5  17 6279.32 688.845   1
   1   5 -16 1633.71 473.529   1
   1  -5 -16 2002.59 750.805   1
  -1  -5  16 1694.89 811.802   1
   1   5 -1544641.10 1312.42   1
   1  -5 -1545087.20 1572.27   1
  -1  -5  1543426.90 1620.66   1
   1   5 -14-75.6936 310.879   1
   1  -5 -14 173.756 200.606   1
  -1  -5  14 -420.53 599.463   1
   1   5 -13 917.943 460.462   1
   1  -5 -13-121.929 559.009   1
  -1  -5  13 1462.33 606.086   1
  -1   5  13 864.908 235.727   1
   1   5 -1215354.30 563.862   1
   1  -5 -1214499.40 850.611   1
   1  -5 -1213777.40 505.667   1
  -1  -5  1214368.80 1096.27   1
  -1   5  1214339.60 336.808   1
   1   5 -11336698.0 2026.14   1
   1  -5 -11342324.0 1939.84   1
   1  -5 -11327033.0 6441.18   1
  -1  -5  11343357.0 2522.73   1
  -1   5  11323897.0 6390.48   1
   1   5 -1036642.90 1043.75   1
   1  -5 -1040988.80 1175.38   1
   1  -5 -1039690.90 775.124   1
  -1  -5  1036807.30 1243.17   1
  -1   5  1035632.00 789.858   1
   1   5  -912378.50 509.336   1
  -1  -5   911059.30 438.668   1
   1  -5  -912075.20 732.589   1
   1  -5  -912256.40 515.409   1
  -1  -5   912252.70 884.322   1
  -1   5   911548.80 466.721   1
   1   5  -8 9644.20 488.069   1
  -1  -5   8 8038.04 364.408   1
   1  -5  -8 9409.18 798.118   1
   1  -5  -8 8994.86 619.919   1
  -1  -5   810098.30 864.848   1
  -1   5   8 8284.95 434.813   1
   1   5  -7290782.0 4005.80   1
  -1  -5   7278401.0 3836.50   1
   1  -5  -7277933.0 4632.99   1
   1  -5  -7290102.0 4084.58   1
  -1  -5   7296700.0 4388.20   1
  -1   5   7281450.0 3906.42   1
   1   5  -619112.40 970.925   1
  -1  -5   617320.80 706.131   1
   1  -5  -617371.10 692.831   1
   1  -5  -618032.50  494.34   1
  -1  -5   618228.60 794.376   1
  -1   5   617446.10 508.998   1
   1   5  -537263.60 934.623   1
  -1  -5   534877.30 585.553   1
   1  -5  -536838.00 925.424   1
   1  -5  -535716.60 654.948   1
  -1  -5   536786.40 1566.94   1
  -1   5   535562.70 711.493   1
  -1  -5   422685.50 477.097   1
   1  -5  -423147.10 819.939   1
  -1  -5   423049.20 566.568   1
   1  -5  -422355.90 509.835   1
  -1   5   421809.80 529.361   1
  -1  -5   312126.40 762.986   1
   1  -5  -311900.20 584.061   1
  -1  -5   311400.00 423.714   1
  -1  -5   312433.80 623.969   1
   1  -5  -312181.30 619.755   1
  -1   5   311561.70 490.431   1
  -1  -5   2 6810.74  487.18   1
  -1  -5   2 6819.66 378.652   1
   1  -5  -2 6705.05 522.303   1
  -1  -5   2 6254.77  525.02   1
   1  -5  -2 6207.08 548.874   1
  -1   5   2 6533.39 460.779   1
  -1  -5   1246305.0 3039.41   1
  -1  -5   1253517.0 3114.74   1
   1  -5  -1246543.0 3080.71   1
  -1  -5   1250431.0 3217.61   1
   1  -5  -1251558.0 3142.86   1
  -1   5   1244631.0 3052.61   1
  -1  -5   029187.70 595.361   1
   1   5   028928.60  532.22   1
   1  -5   030691.90 895.707   1
  -1  -5   029220.20 797.021   1
   1  -5   028057.30 783.718   1
  -1   5  -156314.20 1500.38   1
  -1  -5  -155526.60 960.485   1
   1   5   153361.60 797.461   1
  -1  -5  -155107.70 1040.26   1
   1  -5   156413.20 1083.47   1
  -1   5  -2 7076.36 472.313   1
  -1  -5  -2 7887.56 451.237   1
  -1  -5  -2 7668.48 472.198   1
   1  -5   2 7684.36 537.859   1
  -1   5  -3114868.0 1576.09   1
  -1  -5  -3112767.0 1567.90   1
  -1  -5  -3106156.0 1795.93   1
   1  -5   3111456.0 1795.78   1
  -1   5  -4 6061.97 686.527   1
  -1  -5  -4 6163.92 447.135   1
  -1  -5  -4 5436.01 579.913   1
   1  -5   4 5936.61 736.801   1
  -1   5  -532881.60 1109.05   1
  -1  -5  -531164.70 758.196   1
  -1  -5  -529987.80 1020.35   1
   1  -5   531273.30 873.539   1
  -1   5  -6 232.633 371.245   1
  -1  -5  -6 528.453 420.226   1
  -1  -5  -6 275.381 379.208   1
   1  -5   6 516.908 1018.66   1
  -1   5  -711427.90 942.236   1
  -1  -5  -711931.00 836.603   1
  -1  -5  -710853.80  579.58   1
   1  -5   713419.40 1124.69   1
  -1   5  -8 4115.31 1019.57   1
  -1  -5  -8 3628.30 688.873   1
  -1  -5  -8 3108.43 405.859   1
   1  -5   8 3375.37 1112.97   1
  -1   5  -9-235.301 408.003   1
  -1  -5  -9 33.7521 385.178   1
  -1  -5  -9-18.8815 264.749   1
   1  -5   9 1183.33 716.693   1
  -1   5 -10 722.305 638.758   1
  -1  -5 -10 402.437 559.105   1
  -1  -5 -10 246.569 139.732   1
   1  -5  10 426.634 768.178   1
  -1   5 -1133707.40 1040.92   1
  -1  -5 -1136112.80 1862.19   1
  -1  -5 -1134492.20 1117.83   1
   1  -5  1135469.30 1392.82   1
  -1   5 -1215011.10 701.374   1
  -1  -5 -1217021.60 1008.13   1
  -1  -5 -1215821.30 902.328   1
   1  -5  1216310.40 1131.14   1
  -1   5 -13 4813.79 584.088   1
  -1  -5 -13 4620.19 845.574   1
  -1  -5 -13 4627.11 1003.79   1
   1  -5  13 3258.07 744.193   1
  -1   5 -14 285.731  484.76   1
  -1  -5 -14 351.389 598.658   1
  -1  -5 -14 78.1634  107.21   1
   1  -5  14 564.706 743.537   1
  -1   5 -1595473.00 2279.90   1
  -1  -5 -1594158.00 2343.86   1
   1  -5  1596856.40 2360.21   1
   1   5  1594816.70 2073.59   1
  -1   5 -16 6276.42  591.01   1
  -1  -5 -16 6607.09 1822.49   1
   1  -5  16 5713.90 951.151   1
   1   5  16 5806.53 399.796   1
  -1   5 -1717899.20 922.464   1
  -1  -5 -1717663.00 894.397   1
   1  -5  1716006.60 2822.95   1
  -1   5 -18 5800.40 607.965   1
  -1  -5 -18 5339.47 872.405   1
   1  -5  18 5260.54 1404.44   1
  -1   5 -1958080.90 1796.99   1
  -1  -5 -1960944.60 1946.69   1
   1  -5  1958440.00 1972.36   1
  -1   5 -20 3222.23 578.415   1
  -1  -5 -20 4180.00 815.612   1
   1  -5  20 4574.83 931.678   1
  -1   5 -21 3208.54  641.63   1
  -1  -5 -21 4718.43 972.562   1
   1  -5  21 2655.47 719.854   1
   1  -6 -20 2925.39 1161.22   1
  -1  -6  20 3224.30 655.146   1
   1  -6 -19 8065.00 983.309   1
  -1  -6  19 8306.68 770.469   1
   1   6 -18 448.631 291.996   1
   1  -6 -18 986.424 592.292   1
  -1  -6  18 356.077 496.103   1
   1   6 -17 5800.02 458.107   1
   1  -6 -17 4686.00 1875.84   1
  -1  -6  17 5286.12 771.745   1
   1   6 -1611474.40 553.015   1
   1  -6 -1611279.50 810.899   1
  -1  -6  1611021.70 1043.20   1
   1   6 -1550926.70 1338.50   1
   1  -6 -1547759.60 2164.79   1
  -1  -6  1548630.20 1423.85   1
   1   6 -1425170.90 829.911   1
   1  -6 -1423600.90 1071.26   1
  -1  -6  1426161.40 1239.82   1
   1   6 -13 3994.09 657.365   1
   1  -6 -13 4153.51 715.451   1
  -1  -6  13 4530.52 1103.62   1
   1   6 -1238266.30 743.991   1
   1  -6 -1238411.70 998.061   1
   1  -6 -1236915.00 535.403   1
  -1  -6  1237714.20 1236.19   1
   1   6 -11 6928.68 516.142   1
   1  -6 -11 7285.73 813.267   1
   1  -6 -11 6765.10 237.178   1
  -1  -6  11 8186.30 929.679   1
  -1   6  11 5571.20 485.163   1
   1   6 -1041477.60 1431.02   1
   1  -6 -1043715.30 1279.86   1
   1  -6 -1042484.60 1136.80   1
  -1  -6  1041635.50 1260.60   1
  -1   6  1038914.40 909.604   1
   1   6  -957126.70 1287.97   1
   1  -6  -956550.90 2213.34   1
   1  -6  -955362.30 1196.35   1
  -1  -6   955279.00 1516.64   1
   1   6  -893082.20 1754.99   1
   1  -6  -896012.90 1941.54   1
   1  -6  -897442.30 1790.91   1
  -1  -6   898590.60 2159.73   1
  -1   6   888978.60 1617.24   1
   1   6  -789475.60 1760.13   1
   1  -6  -792374.30 1972.43   1
   1  -6  -790171.70 1671.21   1
  -1  -6   790389.60 2021.37   1
  -1   6   784474.30 1646.23   1
   1   6  -650055.60  988.28   1
  -1  -6   646583.80 856.989   1
   1  -6  -650933.30 1239.27   1
   1  -6  -648995.90 968.588   1
  -1  -6   648672.70 2502.91   1
  -1   6   647140.40 964.601   1
  -1  -6   5112548.0 1840.51   1
   1  -6  -5121693.0 2177.37   1
  -1  -6   5121425.0 1976.75   1
   1  -6  -5120152.0 2136.34   1
  -1   6   5110856.0 1849.53   1
  -1  -6   4 3556.71 323.173   1
   1  -6  -4 4232.29  663.40   1
  -1  -6   4 3801.73 456.651   1
   1  -6  -4 3911.72 624.835   1
  -1  -6   4 4189.42 762.834   1
  -1  -6   3 8897.48 701.492   1
   1  -6  -310842.60 1888.94   1
  -1  -6   3 9594.53 431.501   1
  -1  -6   310103.80 772.507   1
   1  -6  -310688.10 715.127   1
   1  -6  -290452.00 1558.32   1
  -1  -6   289052.80 1502.11   1
  -1  -6   288667.20 1615.36   1
   1  -6  -290003.40 1628.83   1
  -1  -6   1 3959.28 405.778   1
   1  -6  -1 3761.14 727.297   1
  -1  -6   1 5146.26 692.993   1
   1  -6  -1 4567.43 562.667   1
  -1  -6   0 5321.12 442.744   1
   1  -6   0 5208.93 512.522   1
  -1  -6   0 5625.48 627.112   1
   1  -6   0 5335.54 803.648   1
  -1  -6  -133275.90 800.135   1
   1  -6   132601.20 779.737   1
  -1  -6  -133033.00 1112.28   1
   1  -6   134568.20 1100.83   1
  -1   6  -255733.90 1173.80   1
  -1  -6  -255037.50 1199.09   1
  -1  -6  -255851.50 1181.23   1
   1  -6   255595.50 1394.60   1
  -1   6  -3124540.0 2225.43   1
  -1  -6  -3124044.0 1976.93   1
  -1  -6  -3124742.0 2260.18   1
   1  -6   3130551.0 2269.46   1
  -1   6  -4 5471.94 842.567   1
  -1  -6  -4 4573.64 566.516   1
  -1  -6  -4 5043.92 734.257   1
   1  -6   4 5639.86 929.284   1
  -1   6  -512011.40 677.302   1
  -1  -6  -511534.70 756.949   1
  -1  -6  -510749.10 598.251   1
   1  -6   511973.20 1429.90   1
  -1   6  -618943.00 746.461   1
  -1  -6  -618558.10 955.145   1
  -1  -6  -619719.60 1410.37   1
   1  -6   619732.30 1111.11   1
  -1   6  -7 6673.52 701.786   1
  -1  -6  -7 8101.89 709.237   1
  -1  -6  -7 6264.73 550.213   1
   1  -6   7 6245.60 939.648   1
  -1   6  -8 1687.59 477.281   1
  -1  -6  -8 2090.99 630.886   1
  -1  -6  -8 1493.85 356.541   1
   1  -6   8 3259.68 1006.44   1
  -1   6  -9 519.222 452.812   1
  -1  -6  -9 685.377  517.74   1
  -1  -6  -9 661.312 390.959   1
   1  -6   9-184.314 771.429   1
  -1   6 -10 4241.56 1122.18   1
  -1  -6 -10 4026.13 1147.20   1
  -1  -6 -10 3485.35 381.034   1
   1  -6  10 3793.47 1806.48   1
  -1   6 -1142905.60 871.947   1
  -1  -6 -1142806.20 1137.58   1
  -1  -6 -1142341.20 1025.96   1
   1  -6  1143562.60 1266.84   1
  -1   6 -1215907.20 668.657   1
  -1  -6 -1214741.60 835.588   1
  -1  -6 -1214682.20 695.361   1
   1  -6  1215259.80 1588.30   1
  -1   6 -13  899.19 443.316   1
  -1  -6 -13 1098.53 1068.74   1
  -1  -6 -13 1334.74 487.537   1
   1  -6  13 1492.67 1040.60   1
  -1   6 -1422627.50  962.96   1
  -1  -6 -1424820.00 1145.64   1
  -1  -6 -1421569.20 631.835   1
   1  -6  1423261.90 1130.92   1
  -1   6 -15 9188.20 716.404   1
  -1  -6 -15 9538.77 913.539   1
   1  -6  15 8877.22 724.307   1
  -1   6 -1621666.40 907.218   1
  -1  -6 -1622055.30 1033.16   1
   1  -6  1618991.20 1150.24   1
  -1   6 -17 9277.37 892.154   1
  -1  -6 -1710899.10 967.233   1
   1  -6  17 7684.83 658.489   1
  -1   6 -1818760.80 902.019   1
  -1  -6 -1817860.30 1050.99   1
   1  -6  1820356.50 1758.70   1
  -1   6 -19 555.074 410.661   1
  -1  -6 -19 335.002 620.455   1
   1  -6  19 808.844  750.72   1
  -1   6 -2016916.80 809.816   1
  -1  -6 -2017975.00 1040.91   1
   1  -6  2018924.30 1260.79   1
   1  -7 -19 6629.74 966.733   1
  -1  -7  19 6488.61 1975.90   1
   1  -7 -1832242.20 1249.04   1
  -1  -7  1831652.90 1266.07   1
   1  -7 -17 926.117 577.132   1
  -1  -7  17-21.5624 531.947   1
   1   7 -16 705.215  423.28   1
   1  -7 -16 733.125 604.668   1
  -1  -7  16 1463.56 910.704   1
   1   7 -15 390.675 308.772   1
   1  -7 -15  465.46 558.129   1
  -1  -7  15 1420.22  695.82   1
   1   7 -1453301.40 1516.62   1
   1  -7 -1454398.20 1595.48   1
  -1  -7  1454853.00 1646.82   1
   1   7 -13 6885.14 810.791   1
   1  -7 -13 7869.30 750.417   1
  -1  -7  13 8488.34 822.847   1
   1   7 -12 376.169 150.565   1
   1  -7 -12 677.359 557.804   1
  -1  -7  12 829.325 687.615   1
   1   7 -11 602.686 262.709   1
   1  -7 -11 506.888  398.27   1
   1  -7 -11  825.69  246.65   1
  -1  -7  11  959.99 980.627   1
   1   7 -1013924.10 876.037   1
   1  -7 -1014837.10 912.114   1
   1  -7 -1014404.40 404.772   1
  -1  -7  1013660.50 907.696   1
   1   7  -9 5015.20 761.017   1
   1  -7  -9 4978.51 1906.36   1
   1  -7  -9 4987.12 613.882   1
  -1  -7   9 5359.71 668.281   1
   1   7  -8149011.0 2014.45   1
   1  -7  -8154110.0 3720.15   1
   1  -7  -8151743.0 2125.10   1
  -1  -7   8154275.0 2395.13   1
   1  -7  -7 701.822 747.208   1
  -1  -7   7 193.868 152.569   1
   1  -7  -7-3.68087 285.176   1
  -1  -7   7 626.219 726.799   1
   1  -7  -675400.10 1823.52   1
  -1  -7   674530.70 1659.28   1
   1  -7  -671462.00 1598.29   1
  -1  -7   672944.70 1820.06   1
   1  -7  -5 3647.08 683.359   1
  -1  -7   5 3186.77 632.805   1
   1  -7  -5 2721.40 434.264   1
  -1  -7   5 2420.05 546.421   1
   1  -7  -4130474.0 2492.13   1
  -1  -7   4134985.0 2467.76   1
   1  -7  -4133130.0 2462.02   1
  -1  -7   4130795.0 2524.45   1
   1  -7  -318383.40 758.606   1
  -1  -7   318643.40 653.261   1
  -1  -7   318433.10 827.688   1
   1  -7  -319377.60 875.644   1
  -1  -7   217438.10 673.377   1
   1  -7  -217898.70 875.691   1
  -1  -7   218189.60 907.988   1
   1  -7  -217273.50 799.314   1
  -1  -7   121431.30 756.829   1
   1  -7  -121377.90 769.875   1
  -1  -7   121650.80 1078.51   1
   1  -7  -121434.70  900.35   1
  -1  -7   021871.40 764.991   1
   1  -7   022448.40 781.872   1
  -1  -7   020925.00 852.988   1
   1  -7   022495.00 1124.22   1
  -1  -7  -1 1889.17 627.611   1
   1  -7   1 1490.86 929.119   1
  -1  -7  -1 2103.59  687.62   1
   1  -7   1 2154.43 821.366   1
  -1  -7  -2 4305.71 640.287   1
   1  -7   2 3531.01 453.489   1
  -1  -7  -2 4180.14 711.221   1
   1  -7   2 4539.34  675.36   1
  -1  -7  -3 2866.10 617.544   1
  -1  -7  -3 3118.23 539.059   1
   1  -7   3 1588.14 691.656   1
  -1   7  -435677.30 1793.13   1
  -1  -7  -433685.90 1005.16   1
  -1  -7  -434993.70 1055.61   1
   1  -7   434766.70 1131.09   1
  -1   7  -5 122.335 249.349   1
  -1  -7  -5 214.202 525.174   1
  -1  -7  -5 91.3734 417.491   1
   1  -7   5 97.8082  713.82   1
  -1   7  -623122.40 848.444   1
  -1  -7  -621691.20 907.115   1
  -1  -7  -621872.40 742.056   1
   1  -7   622958.40 1142.47   1
  -1   7  -731828.20 814.418   1
  -1  -7  -732342.30 905.174   1
  -1  -7  -731774.20 850.092   1
   1  -7   731331.60 1043.19   1
  -1   7  -887179.80 1894.06   1
  -1  -7  -889050.00 1548.65   1
  -1  -7  -885854.00 1628.95   1
   1  -7   881198.60 1519.63   1
  -1   7  -9 1262.83 554.861   1
  -1  -7  -9 1752.12 729.161   1
  -1  -7  -9 1413.06 407.292   1
   1  -7   9 1279.53 880.996   1
  -1   7 -10 370.418 350.072   1
  -1  -7 -10 224.245 245.967   1
  -1  -7 -10-118.243 261.031   1
   1  -7  10-210.234 767.514   1
  -1   7 -11 443.967 453.131   1
  -1  -7 -11 904.011  388.75   1
  -1  -7 -11 1158.57 453.417   1
   1  -7  11 267.177 578.689   1
  -1   7 -1213167.60 1482.18   1
  -1  -7 -1213506.40  819.55   1
  -1  -7 -1212905.90 633.797   1
   1  -7  1212998.80 784.947   1
  -1   7 -13 506.361  336.10   1
  -1  -7 -13 548.259 669.509   1
  -1  -7 -13 387.576 225.043   1
   1  -7  13 707.829 878.748   1
  -1   7 -14 9239.80 967.817   1
  -1  -7 -1411351.00 1135.34   1
   1  -7  14 9715.82 1055.29   1
  -1   7 -15 188.569 296.957   1
  -1  -7 -15 -179.25 640.769   1
   1  -7  15 621.779  742.79   1
  -1   7 -16 6597.34 1120.30   1
  -1  -7 -16 7051.72 903.699   1
   1  -7  16 6801.32 1389.05   1
  -1   7 -1711444.40 693.391   1
  -1  -7 -1710925.20 989.826   1
   1  -7  1711391.20 1070.82   1
  -1   7 -1830699.20 1284.13   1
  -1  -7 -1831032.90 1529.55   1
   1  -7  1830792.60 1491.62   1
  -1   7 -19 1155.34 773.477   1
  -1  -7 -19 1034.75 776.718   1
   1  -7  19 1883.11 958.016   1
   1  -8 -18-64.5821 565.041   1
  -1  -8  18-87.3517 428.969   1
   1  -8 -1715534.80 1189.46   1
  -1  -8  1715291.00 991.621   1
   1  -8 -16 1144.01 434.839   1
  -1  -8  16 1297.36 639.576   1
   1  -8 -15 2537.67 801.041   1
  -1  -8  15 2121.14  896.70   1
   1   8 -14 2402.81 1102.66   1
   1  -8 -14 3934.63 931.408   1
  -1  -8  14 3008.12 1483.15   1
   1   8 -13 7235.51 622.916   1
   1  -8 -13 7508.89 878.124   1
  -1  -8  13 6490.65 2911.77   1
   1   8 -1237467.30 1053.93   1
   1  -8 -1241913.10 1540.77   1
  -1  -8  1243371.40 2001.59   1
   1   8 -11 1585.55 761.135   1
   1  -8 -11 1126.88 708.093   1
   1  -8 -11 1406.06 289.874   1
  -1  -8  11 1305.62 747.701   1
   1   8 -1022862.10 1153.65   1
   1  -8 -1022582.90 1074.99   1
   1  -8 -1022734.40 734.695   1
  -1  -8  1024734.50 1156.74   1
   1  -8  -919598.20 992.323   1
   1  -8  -917521.30 522.848   1
  -1  -8   918403.70 1068.20   1
   1  -8  -812140.40 703.421   1
  -1  -8   813565.70 554.995   1
   1  -8  -812407.90 478.154   1
  -1  -8   814021.90 938.721   1
   1  -8  -7 3458.90 735.687   1
  -1  -8   7 2929.30 1311.55   1
   1  -8  -7 3757.24 572.073   1
  -1  -8   7 1701.47 695.671   1
   1  -8  -6 2390.67 785.287   1
  -1  -8   6 1847.77 414.412   1
   1  -8  -6 1735.38 581.914   1
  -1  -8   6 2533.29 841.145   1
   1  -8  -520334.90 878.352   1
  -1  -8   519364.10 587.808   1
   1  -8  -518535.40 675.996   1
  -1  -8   519011.30 931.285   1
   1  -8  -4 2382.19  483.96   1
  -1  -8   4 1831.52 498.553   1
   1  -8  -4 1334.58 515.267   1
  -1  -8   4 2077.31 884.636   1
   1  -8  -3 740.567 489.069   1
  -1  -8   3 1309.23  521.04   1
  -1  -8   3 1043.97 629.914   1
   1  -8  -3 661.971 561.187   1
   1  -8  -239307.10  934.72   1
  -1  -8   240312.90 876.275   1
  -1  -8   241704.70 1844.50   1
   1  -8  -240881.80 1385.26   1
  -1  -8   122457.20 753.561   1
   1  -8  -121182.00 873.347   1
  -1  -8   122590.40 1067.47   1
   1  -8  -122151.30 2249.39   1
  -1  -8   038291.20 1005.02   1
   1  -8   038652.70 1179.47   1
  -1  -8   039066.80 1263.98   1
   1  -8   036524.40 1352.51   1
  -1  -8  -1 5170.35 608.277   1
   1  -8   1 4840.04 627.905   1
  -1  -8  -1 4717.30 799.491   1
   1  -8   1 5086.41 968.561   1
  -1  -8  -284601.70 1413.14   1
   1  -8   285897.70 1482.44   1
  -1  -8  -286919.90 1980.38   1
   1  -8   286293.90 1813.85   1
  -1  -8  -331381.50 847.049   1
   1  -8   333705.80 1252.76   1
  -1  -8  -333529.30 2295.85   1
   1  -8   331901.20 1212.86   1
  -1  -8  -4 -297.61 549.617   1
   1  -8   4 -327.85 476.582   1
  -1  -8  -4 400.174 246.641   1
   1  -8   4 589.018 838.656   1
  -1   8  -562326.20 1191.54   1
  -1  -8  -560111.10 1231.25   1
  -1  -8  -560187.60 1205.66   1
   1  -8   560927.60 1383.41   1
  -1   8  -6 4563.42 1384.34   1
  -1  -8  -6 4306.85 764.407   1
  -1  -8  -6 3924.74 488.158   1
   1  -8   6 3587.74 957.674   1
  -1   8  -7 9460.38 851.479   1
  -1  -8  -7 9336.02 890.667   1
  -1  -8  -7 7707.31 546.723   1
   1  -8   7 8984.32 1072.76   1
  -1   8  -811502.90 735.152   1
  -1  -8  -811177.40 829.195   1
  -1  -8  -811036.10 557.792   1
   1  -8   812102.90 1046.53   1
  -1   8  -917977.80 675.434   1
  -1  -8  -918214.90 827.846   1
  -1  -8  -917423.60 611.087   1
   1  -8   918092.10 1207.44   1
  -1   8 -10 146.861 318.796   1
  -1  -8 -10 307.081 859.837   1
  -1  -8 -10 -196.44 302.894   1
   1  -8  10 557.695 831.308   1
  -1   8 -11 190.872 249.648   1
  -1  -8 -11 245.924 690.114   1
  -1  -8 -11 137.708 272.061   1
   1  -8  11-203.023 755.511   1
  -1   8 -12 8605.33 1146.10   1
  -1  -8 -12 9962.67 2509.22   1
  -1  -8 -12 8324.46 718.891   1
   1  -8  12 8943.08 1095.35   1
  -1   8 -1323249.40 2202.76   1
  -1  -8 -1324197.20 1295.13   1
   1  -8  1324544.40 1301.23   1
  -1   8 -1431073.10 1481.08   1
  -1  -8 -1429866.60 2815.13   1
   1  -8  1431826.80 1439.49   1
  -1   8 -15 3020.60 1351.97   1
  -1  -8 -15 4550.92 886.215   1
   1  -8  15 4337.01 916.971   1
  -1   8 -1611946.60 1193.22   1
  -1  -8 -1611165.20 2525.62   1
   1  -8  1612563.20 1337.77   1
  -1   8 -17 7820.30 1319.42   1
  -1  -8 -1710481.60  947.87   1
   1  -8  1710149.80 1515.33   1
   1  -9 -1611098.40 1064.14   1
  -1  -9  1612141.00 1103.47   1
   1  -9 -1516713.30 1211.86   1
  -1  -9  1516377.30 1080.57   1
   1  -9 -14 286.158 676.727   1
  -1  -9  14 371.235 601.007   1
   1  -9 -13 1610.44 597.849   1
  -1  -9  13 1393.42 897.079   1
   1   9 -12  419.20 308.077   1
   1  -9 -12 327.121 627.361   1
  -1  -9  12 1032.87 976.659   1
   1  -9 -1113203.30 754.324   1
  -1  -9  1114617.40 610.168   1
  -1  -9  1113341.80 936.185   1
   1  -9 -10 901.575 826.713   1
  -1  -9  10 296.856 307.752   1
   1  -9 -10 429.856 334.258   1
  -1  -9  10 261.331 733.693   1
   1  -9  -9 1208.58 789.634   1
  -1  -9   9 1780.69 979.952   1
   1  -9  -9 1608.94 419.877   1
  -1  -9   9 2302.49 946.731   1
   1  -9  -8 8596.14 753.569   1
  -1  -9   8 8937.17 571.268   1
   1  -9  -8 8552.19 601.335   1
  -1  -9   8 9582.84 1023.65   1
   1  -9  -726888.60 1140.03   1
  -1  -9   725665.50 914.501   1
   1  -9  -725107.10 934.133   1
  -1  -9   722771.30 1190.67   1
   1  -9  -6 132.093 525.221   1
  -1  -9   6 114.033 177.825   1
   1  -9  -6-366.761 371.217   1
  -1  -9   6-72.8324 669.132   1
   1  -9  -5 4118.50  519.89   1
  -1  -9   5 4270.76 635.944   1
   1  -9  -5 4043.18 1324.61   1
  -1  -9   5 4100.06 798.147   1
   1  -9  -420717.60 1119.25   1
  -1  -9   419835.50 962.695   1
  -1  -9   419944.60 931.112   1
   1  -9  -419212.80 821.135   1
   1  -9  -318202.80 1119.47   1
  -1  -9   317969.70 829.268   1
  -1  -9   317603.80 982.685   1
   1  -9  -316980.80 755.512   1
  -1  -9   2  344.12 457.255   1
   1  -9  -2 465.393 624.815   1
  -1  -9   2-357.755 582.209   1
   1  -9  -2 624.139 548.735   1
  -1  -9   118915.40 847.981   1
   1  -9  -118240.90 1261.21   1
  -1  -9   117463.20 793.194   1
   1  -9  -117865.80 842.006   1
  -1  -9   0 4419.30 595.859   1
   1  -9   0 5024.30 738.197   1
  -1  -9   0 4962.31  720.65   1
   1  -9   0 4613.52 617.231   1
  -1  -9  -163515.40 1238.62   1
   1  -9   163532.30 1297.67   1
  -1  -9  -165017.00 1381.13   1
   1  -9   163481.00 1855.24   1
  -1  -9  -210940.10 827.263   1
   1  -9   211256.80 1737.27   1
  -1  -9  -211612.40 766.743   1
   1  -9   211425.90 856.623   1
  -1  -9  -348343.80 1163.80   1
   1  -9   347202.00 1122.15   1
  -1  -9  -345775.60 1150.20   1
   1  -9   343850.70 1221.83   1
  -1  -9  -4 1218.21  756.76   1
   1  -9   4 753.065 604.719   1
  -1  -9  -4 1345.08 768.292   1
   1  -9   4 650.348 747.709   1
  -1  -9  -5100001.0 3595.38   1
   1  -9   5102486.0 1333.96   1
  -1  -9  -596547.90 2683.45   1
   1  -9   5101643.0 1460.16   1
  -1  -9  -6 2738.54 645.227   1
   1  -9   6 2312.53 882.411   1
  -1  -9  -6 2498.01 670.531   1
   1  -9   6 1602.12 849.349   1
  -1   9  -758151.60 1522.49   1
  -1  -9  -760640.30 1714.45   1
  -1  -9  -756421.30 1467.17   1
   1  -9   759730.70 1816.94   1
  -1   9  -8 1911.77 629.996   1
  -1  -9  -8 2311.27 743.792   1
  -1  -9  -8 920.607 376.921   1
   1  -9   8 2065.02 1131.02   1
  -1   9  -9 72.7953 225.711   1
  -1  -9  -9-652.256 660.088   1
  -1  -9  -9 517.657 392.657   1
   1  -9   9  311.40 837.918   1
  -1   9 -10 1189.92 725.302   1
  -1  -9 -10 1413.51 644.384   1
  -1  -9 -10 1551.40 433.793   1
   1  -9  10 1193.49 931.697   1
  -1   9 -1138564.70 928.153   1
  -1  -9 -1139644.40 1172.31   1
  -1  -9 -1139164.80 860.495   1
   1  -9  1139460.20 1235.77   1
  -1   9 -12 7862.43 1168.80   1
  -1  -9 -12 6991.22 2820.62   1
   1  -9  12 8686.82 2026.41   1
  -1   9 -13 7684.50 1134.29   1
  -1  -9 -13 9680.78 1315.21   1
   1  -9  13 9926.47 3032.33   1
  -1   9 -14 9281.10 619.058   1
  -1  -9 -1410054.30 974.454   1
   1  -9  1410332.80 1232.20   1
  -1   9 -1536349.70 1416.78   1
  -1  -9 -1540147.50 1748.83   1
   1  -9  1537513.10 1701.10   1
  -1   9 -16-34.6227 323.778   1
  -1  -9 -16 438.723 677.278   1
   1  -9  16-19.6499 702.009   1
   1 -10 -14 1372.86 835.626   1
  -1 -10  14 1476.50 606.198   1
   1 -10 -13 1169.00  545.87   1
  -1 -10  13 195.333 704.747   1
   1 -10 -12 1320.01  650.41   1
   1 -10 -11 59.9753 472.228   1
  -1 -10  11 326.296 291.559   1
  -1 -10  11 303.473 694.712   1
   1 -10 -10 2292.51 834.243   1
  -1 -10  10 2061.59  395.40   1
  -1 -10  10 1794.51 841.527   1
   1 -10  -9 3418.14 2006.69   1
  -1 -10   9 3865.92 414.194   1
   1 -10  -9 3339.16 421.524   1
  -1 -10   9 3870.47 906.176   1
   1 -10  -8 989.669  609.41   1
  -1 -10   8 1740.54 728.613   1
   1 -10  -8 1039.45 442.676   1
  -1 -10   8 820.076 743.714   1
   1 -10  -7 3848.21 1521.51   1
  -1 -10   7 3550.22 1210.28   1
   1 -10  -7 4137.19 448.636   1
  -1 -10   7 3370.76 887.815   1
   1 -10  -610413.40 909.414   1
  -1 -10   611029.30 595.016   1
   1 -10  -611376.90 1583.54   1
  -1 -10   611310.00 864.073   1
   1 -10  -512093.80 876.875   1
  -1 -10   512218.00 627.964   1
   1 -10  -511138.70 598.811   1
  -1 -10   512013.40 923.619   1
   1 -10  -4 515.999 490.034   1
  -1 -10   4 602.987 362.344   1
   1 -10  -4 1607.10 650.574   1
  -1 -10   4 689.368 452.473   1
   1 -10  -316287.20 918.842   1
  -1 -10   317027.00 799.577   1
   1 -10  -316116.70 1137.54   1
  -1 -10   317274.90 1246.69   1
   1 -10  -2 525.146 532.394   1
  -1 -10   2 700.798 508.925   1
  -1 -10   2 1077.58 755.708   1
   1 -10  -2 856.635 568.383   1
  -1 -10   129452.70 967.492   1
   1 -10  -129480.60 1056.97   1
  -1 -10   129658.40 1113.42   1
   1 -10  -131285.20 1287.57   1
  -1 -10   0 8751.09 571.419   1
   1 -10   0 8373.64 1131.93   1
  -1 -10   010577.20 881.356   1
   1 -10   0 8667.65 857.516   1
  -1 -10  -1 4817.39 589.202   1
   1 -10   1 5161.38 617.195   1
  -1 -10  -1 4920.84 790.738   1
   1 -10   1 6034.11 913.585   1
  -1 -10  -224662.20 945.297   1
   1 -10   225635.40 933.646   1
  -1 -10  -224996.80 1179.21   1
   1 -10   223337.10 2640.40   1
  -1 -10  -311603.20 737.091   1
   1 -10   312489.70 713.589   1
  -1 -10  -311583.50 1693.48   1
   1 -10   312241.50 1774.92   1
  -1 -10  -4 983.351 742.393   1
   1 -10   4 2539.88 716.911   1
  -1 -10  -4 2181.29 522.912   1
   1 -10   4 2660.52  997.23   1
  -1 -10  -544725.10 1601.85   1
   1 -10   541704.30 1299.31   1
  -1 -10  -543115.80 1416.94   1
   1 -10   542594.00 1449.78   1
  -1 -10  -627619.60 968.107   1
   1 -10   627443.20 994.054   1
  -1 -10  -624854.90 921.257   1
   1 -10   627844.90 1082.06   1
  -1 -10  -7 6223.86  797.90   1
   1 -10   7 5176.93 646.846   1
  -1 -10  -7 4859.43 380.145   1
   1 -10   7 5185.45 992.039   1
  -1 -10  -8 2912.84 562.162   1
   1 -10   8 3155.65 569.929   1
  -1 -10  -8 4046.57 528.847   1
   1 -10   8 2486.98 965.591   1
  -1  10  -930373.30 1171.95   1
  -1 -10  -930903.90 1307.16   1
  -1 -10  -929525.40 1177.15   1
   1 -10   930140.50 1497.28   1
  -1  10 -10 8778.38  600.12   1
  -1 -10 -10 9624.54 706.967   1
  -1 -10 -10 8213.78 454.537   1
   1 -10  10 9829.15 1260.49   1
  -1  10 -11 6793.00 1416.23   1
  -1 -10 -11 7693.86 851.157   1
   1 -10  11 7488.68 1052.13   1
  -1  10 -12 4856.60 926.648   1
  -1 -10 -12 6013.95 709.318   1
   1 -10  12 4236.25 960.775   1
  -1  10 -1310827.50 667.634   1
  -1 -10 -1312532.80 1182.98   1
   1 -10  1311551.50 1095.34   1
  -1  10 -14 456.151 287.849   1
  -1 -10 -14 1346.28 545.565   1
   1 -10  14-11.4026 712.122   1
   1 -11 -12 7038.87 901.858   1
  -1 -11  12 5333.03 697.624   1
   1 -11 -11 394.259 430.616   1
  -1 -11  11-567.492 631.246   1
   1 -11 -10 982.398 689.691   1
  -1 -11  10 699.165 640.015   1
   1 -11  -9 3525.04 2764.39   1
  -1 -11   9 5006.45 964.843   1
   1 -11  -8 5942.45  896.85   1
  -1 -11   8 7524.09 598.457   1
  -1 -11   8 6467.04 908.636   1
   1 -11  -7 167.948 300.993   1
  -1 -11   7 106.755 256.045   1
   1 -11  -7-191.323 370.131   1
  -1 -11   7-361.704  652.03   1
   1 -11  -6 5671.50 672.155   1
  -1 -11   6 3820.51 1493.61   1
   1 -11  -6 4096.53 550.854   1
  -1 -11   6 4468.92 1241.45   1
   1 -11  -5 673.988 528.902   1
  -1 -11   5 58.2897 358.687   1
   1 -11  -5 223.377 427.905   1
  -1 -11   5 740.985 623.993   1
   1 -11  -411595.10 801.145   1
  -1 -11   410876.20 519.605   1
   1 -11  -410640.60 805.233   1
  -1 -11   411473.40 883.583   1
   1 -11  -3 1346.02 767.295   1
  -1 -11   3 1402.40 479.549   1
   1 -11  -3 1004.12 481.319   1
  -1 -11   3 775.048 549.642   1
  -1 -11   2 3992.41 616.224   1
   1 -11  -2 2633.66 1689.26   1
  -1 -11   2 3692.90 784.117   1
   1 -11  -2 4147.99 701.501   1
  -1 -11   1 3104.44 644.703   1
   1 -11  -1 3359.90 969.326   1
  -1 -11   1 2239.34  522.95   1
   1 -11  -1 3438.90 818.911   1
  -1 -11   023256.10 808.355   1
   1 -11   024365.00 1005.12   1
  -1 -11   024095.70 1284.69   1
   1 -11   024664.50 1250.37   1
  -1 -11  -1 4667.97 851.618   1
   1 -11   1 4688.75 1557.94   1
  -1 -11  -1 5053.51 826.094   1
   1 -11   1 4853.07 811.355   1
  -1 -11  -2 68.0509 252.377   1
   1 -11   2 107.378 492.344   1
  -1 -11  -2 90.4693 285.614   1
   1 -11   2 128.527 619.209   1
  -1 -11  -3 1695.31 742.828   1
   1 -11   3 1467.09 614.969   1
  -1 -11  -3 1249.29 692.015   1
   1 -11   3 579.687 636.797   1
  -1 -11  -486502.00 2766.72   1
   1 -11   484728.30 3070.87   1
  -1 -11  -481274.60 2913.99   1
   1 -11   484577.00 2848.16   1
  -1 -11  -5 9721.31 898.752   1
   1 -11   5 9975.13 669.501   1
  -1 -11  -5 8956.87 747.326   1
   1 -11   5 8346.96 1397.26   1
  -1 -11  -6 1103.09 505.847   1
   1 -11   6 917.316 455.416   1
  -1 -11  -6 1080.89 397.985   1
   1 -11   6 1754.99 939.815   1
  -1 -11  -7  533.63 597.854   1
   1 -11   7-171.081 479.084   1
  -1 -11  -7 741.248 542.411   1
   1 -11   7 894.401 658.117   1
  -1 -11  -830838.20 1248.43   1
   1 -11   830539.90 1067.30   1
  -1 -11  -827799.60 941.503   1
   1 -11   831165.50 1321.77   1
  -1 -11  -9 381.099 632.794   1
   1 -11   9 50.0532 720.908   1
  -1 -11 -1013581.50 1301.71   1
   1 -11  1014461.40 787.405   1
   1 -11  1013446.10 1308.56   1
  -1 -11 -11 1461.37 748.273   1
   1 -11  11 1259.97 549.354   1
   1 -11  11-257.955 812.024   1
   1 -12  -8 2705.33 1430.90   1
  -1 -12   8 4499.08 786.468   1
   1 -12  -7 357.925 541.796   1
  -1 -12   7-245.291 548.877   1
   1 -12  -6 1955.24  824.01   1
   1 -12  -6 1454.24 498.105   1
  -1 -12   6 1477.60  803.33   1
   1 -12  -5 114.769 612.874   1
  -1 -12   5 51.5355 191.545   1
   1 -12  -5-236.818 402.095   1
  -1 -12   5 596.955 581.984   1
   1 -12  -4 1454.80 606.567   1
  -1 -12   4 918.141 333.122   1
   1 -12  -4 1334.32 548.404   1
  -1 -12   4 866.394 684.978   1
  -1 -12   3 5787.29 714.631   1
   1 -12  -3 4859.75 874.108   1
  -1 -12   3 3060.34 1794.06   1
   1 -12  -3 4411.10 757.312   1
  -1 -12   2 3675.09 555.255   1
   1 -12  -2 4194.20 602.034   1
  -1 -12   2 5069.14 982.653   1
   1 -12  -2 4021.65 773.523   1
  -1 -12   1 1342.43 945.744   1
   1 -12  -1 2429.85 779.248   1
  -1 -12   1 1043.71 574.347   1
   1 -12  -1 2481.30 1164.86   1
  -1 -12   0 2229.49 618.236   1
  -1 -12   0 4103.49 764.723   1
   1 -12   0 3903.51 764.113   1
  -1 -12  -1 5177.59 489.806   1
   1 -12   1 6730.79 1014.43   1
  -1 -12  -1 7662.41 864.746   1
   1 -12   1 6867.64 840.301   1
  -1 -12  -249604.90 1499.54   1
   1 -12   249801.90 1564.55   1
  -1 -12  -248748.30 1598.61   1
   1 -12   249547.30 1610.63   1
  -1 -12  -310317.40 786.349   1
   1 -12   311208.00 847.146   1
  -1 -12  -310930.90 934.659   1
   1 -12   312465.60 946.117   1
  -1 -12  -4 1160.97 749.735   1
   1 -12   4-8.21127 496.583   1
  -1 -12  -4 136.523 282.111   1
   1 -12   4-183.452 659.629   1
  -1 -12  -5 135.507 571.691   1
   1 -12   5 306.345 444.735   1
  -1 -12  -5 1432.82 402.529   1
   1 -12   5 1019.43 708.378   1
  -1 -12  -619037.00 1086.80   1
   1 -12   618786.00 960.532   1
  -1 -12  -617786.90 1599.98   1
   1 -12   619898.60 1259.67   1
  -1 -12  -7-46.5703 577.212   1
   1 -12   7 330.417 193.935   1
  -1 -12  -7  691.58 667.072   1
   1 -12   7 901.443 926.058   1
   2   0 -23 186.306 453.428   1
   2   0 -2248998.10 1439.16   1
   2   0 -21  393.86 420.445   1
   2   0 -2031837.40 1043.29   1
   2   0 -19 43.5906 470.518   1
   2   0 -1870897.70 2424.24   1
   2   0 -17-569.084 429.471   1
  -2   0  17 120.409  166.73   1
   2   0 -1656024.40 1183.09   1
  -2   0  1655776.00 787.406   1
   2   0 -15 -5.6055 461.472   1
  -2   0  15-53.0265 161.179   1
   2   0 -15-121.418 133.843   1
   2   0 -1489164.40 2328.26   1
  -2   0  1488293.50 1838.77   1
   2   0 -1484747.20 1759.62   1
   2   0 -13-487.263 378.778   1
  -2   0  13 76.7872 204.285   1
   2   0 -13 145.674 155.495   1
   2   0 -12171892.0 2880.26   1
  -2   0  12172947.0 2598.71   1
   2   0 -12169171.0 2527.20   1
   2   0 -11-233.992 389.008   1
  -2   0  11 459.808 324.172   1
  -2   0  11 49.3323 106.388   1
   2   0 -11 43.9833 177.908   1
   2   0 -1053909.00 969.047   1
  -2   0  1051033.80 820.981   1
  -2   0  1052850.40 852.348   1
   2   0 -1052284.70 769.814   1
   2   0  -9-243.262 275.115   1
  -2   0   9-60.4411 242.316   1
  -2   0   9 74.5771  64.269   1
   2   0  -9 75.5825 122.394   1
   2   0  -891264.60 1439.78   1
  -2   0   889204.50 1388.19   1
  -2   0   889960.50 1400.07   1
   2   0  -888454.70 1308.09   1
   2   0  -7 100.979 265.546   1
  -2   0   7 -30.461 204.659   1
  -2   0   7-106.595 138.884   1
   2   0  -7  68.437 182.988   1
   2   0  -610355.50 590.005   1
  -2   0   6 9744.49 301.696   1
  -2   0   6 9298.64 285.203   1
   2   0  -6 9658.75 308.074   1
   2   0  -5 1.08911  129.14   1
  -2   0   5 134.374 221.608   1
  -2   0   5 155.081 198.846   1
   2   0  -5 67.3043 173.704   1
   2   0  -4 4307.80 215.317   1
   2   0  -4 4904.78 366.737   1
  -2   0   4 4346.66 255.267   1
   2   0  -4 4634.75 522.259   1
   2   0  -3 87.4404 95.7708   1
   2   0  -3 147.079 234.255   1
  -2   0   3 418.754 277.742   1
   2   0  -3 184.661 189.764   1
  -2   0   2179345.0 1543.43   1
   2   0  -2173517.0 1498.44   1
  -2   0   2176107.0 1822.43   1
   2   0  -2175356.0 1552.13   1
  -2   0   1 590.656 249.203   1
   2   0  -1 170.962 198.225   1
   2   0  -1 364.781 304.598   1
  -2   0   0 1776.73 486.263   1
   2   0   0 1263.62 271.368   1
  -2   0   0 984.048  692.40   1
   2   0   0 1438.12 524.928   1
  -2   0  -1 100.356  194.43   1
   2   0   1 511.767 279.057   1
  -2   0  -1 204.981 151.691   1
   2   0   1 36.5223 107.174   1
   2   0   258680.20 709.434   1
  -2   0  -259913.80 960.292   1
   2   0   260917.80 796.426   1
   2   0   3 540.264 376.485   1
  -2   0  -3 340.039 376.939   1
   2   0   3 90.1017 88.8358   1
  -2   0  -4704595.0 5937.52   1
   2   0   4665082.0 5526.62   1
  -2   0  -5-1038.90  520.89   1
   2   0   5-312.152 322.867   1
   2   0   5-197.212 282.546   1
   2   0   5-985.938 531.469   1
  -2   0  -6 6951.90 558.872   1
   2   0   6 8857.99 413.344   1
   2   0   6 8440.55 369.281   1
   2   0   6 7782.45 465.648   1
  -2   0  -7 62.1454 436.163   1
   2   0   7 204.821 223.002   1
   2   0   7 514.457 398.418   1
  -2   0  -8305942.0 3810.79   1
   2   0   8280120.0 3450.43   1
  -2   0  -9 468.071 1800.64   1
   2   0   9 56.0131 274.652   1
  -2   0 -10 720.482 561.358   1
   2   0  10 128.593 482.809   1
  -2   0 -11 626.831 533.789   1
   2   0  11 207.657 353.692   1
  -2   0 -12191009.0 3504.01   1
   2   0  12193766.0 3552.72   1
  -2   0 -13-975.673 857.809   1
   2   0  13 67.3965 485.055   1
  -2   0 -14253634.0 1937.09   1
   2   0  14253097.0 3211.93   1
  -2   0 -15-609.411 654.101   1
   2   0  15-303.443 511.041   1
  -2   0 -1655574.90 1731.94   1
   2   0  1656040.90 1705.52   1
  -2   0 -17-735.342 669.297   1
   2   0  17-387.685 451.873   1
  -2   0 -18112688.0 1980.84   1
   2   0  18111144.0 1923.33   1
  -2   0 -19-163.279 589.472   1
   2   0  19 97.4856 292.035   1
  -2   0 -20 3478.47 825.514   1
   2   0  20 1265.59 432.561   1
  -2   0 -21-6.53627 661.535   1
  -2   0 -22 3279.32 736.665   1
   2   1 -23 7708.96 1379.37   1
   2  -1 -23 9982.57 748.639   1
   2   1 -22 95.6535 377.825   1
   2  -1 -22 509.199 462.128   1
   2   1 -21 5262.43 666.309   1
   2  -1 -21 5243.69 757.111   1
   2   1 -2027710.30  820.38   1
   2  -1 -2029453.90 1052.31   1
   2   1 -19 8790.97 559.558   1
   2  -1 -19 9313.66 644.107   1
   2   1 -18 2766.18 608.956   1
   2  -1 -18 2111.13  846.73   1
  -2  -1  18 2600.26 364.854   1
   2   1 -1716846.60 709.971   1
   2  -1 -1715143.00 714.837   1
  -2  -1  1714472.10  522.64   1
   2   1 -16179567.0 2616.08   1
   2  -1 -16178655.0 2761.05   1
  -2   1  16170545.0 1834.86   1
  -2  -1  16183885.0 2243.03   1
   2   1 -15 1354.71 593.076   1
   2  -1 -15 798.588 545.632   1
  -2   1  15 384.754 106.266   1
  -2  -1  15  420.73 279.944   1
   2   1 -1425056.70 829.997   1
   2  -1 -1425341.50 864.862   1
  -2   1  1425051.80 549.366   1
  -2  -1  1426042.70 750.736   1
   2   1 -1422897.80 611.952   1
   2   1 -1358187.00 1560.42   1
   2  -1 -1355667.30 1238.67   1
  -2   1  1355736.60 974.038   1
  -2  -1  1358787.30 1183.41   1
   2   1 -1356517.70 1152.48   1
   2   1 -1211791.80 640.702   1
   2  -1 -1211930.00  896.11   1
  -2  -1  1210193.60 447.496   1
  -2   1  1211158.90 325.788   1
  -2  -1  1211558.30 526.253   1
   2   1 -1210727.20 438.801   1
   2   1 -11 6016.20 480.156   1
   2  -1 -11 6835.33 750.873   1
  -2  -1  11 5619.16 573.121   1
  -2   1  11 6010.40  179.93   1
  -2  -1  11 5843.27 473.043   1
   2   1 -11 5549.17 352.641   1
   2   1 -1013952.40  440.50   1
   2  -1 -1014295.40 667.915   1
  -2  -1  1013930.20 894.815   1
  -2   1  1014169.20 962.236   1
  -2   1  1013677.00 139.677   1
  -2  -1  1014455.60  560.72   1
   2   1 -1014034.00 456.287   1
   2   1  -983866.60 1276.88   1
   2  -1  -985218.50 1255.76   1
  -2  -1   981689.90 1097.88   1
  -2   1   980087.80 1157.10   1
  -2  -1   984332.30 1164.10   1
   2   1  -983800.60 1160.52   1
   2  -1  -980200.60 953.784   1
   2   1  -820848.30 474.365   1
   2  -1  -820911.60 643.121   1
  -2  -1   819600.60 414.969   1
  -2   1   820226.50 523.405   1
  -2   1   820130.00 314.219   1
  -2  -1   819965.30  475.69   1
   2   1  -819680.90 445.996   1
   2  -1  -820697.20  336.41   1
   2   1  -716884.80 707.556   1
   2  -1  -717035.70 832.749   1
  -2  -1   715953.90  328.12   1
  -2   1   716740.50 489.801   1
  -2   1   716125.80 305.969   1
  -2  -1   716751.60 415.077   1
   2   1  -716253.90 409.716   1
   2  -1  -716398.70  284.69   1
   2   1  -6298979.0 2496.48   1
   2  -1  -6299239.0 2612.19   1
  -2  -1   6288726.0 2400.84   1
  -2   1   6288600.0 2477.21   1
  -2   1   6289380.0 2370.02   1
  -2  -1   6294320.0 2518.45   1
   2  -1  -6295320.0 2417.88   1
   2   1  -6295296.0 2518.74   1
   2   1  -519145.70 380.695   1
   2  -1  -519716.40 469.619   1
  -2   1   519129.40 412.744   1
  -2   1   519286.20 407.502   1
   2  -1  -519056.40 324.885   1
  -2  -1   518922.50  414.78   1
   2   1  -519518.70 411.068   1
   2  -1  -413984.60 455.109   1
   2   1  -414217.20 355.867   1
   2   1  -414164.60 332.562   1
   2  -1  -414844.50 517.817   1
  -2   1   414189.50 498.157   1
   2  -1  -413965.70 339.945   1
  -2  -1   415111.10 965.547   1
   2   1  -414167.00 498.941   1
   2  -1  -3 7901.32 336.735   1
   2   1  -3 7740.79  260.72   1
   2   1  -3 8015.28 293.752   1
   2  -1  -3 8052.56 426.115   1
  -2   1   3 8320.03 612.595   1
   2  -1  -3 8171.86 278.384   1
  -2  -1   3 8747.32 459.594   1
   2   1  -3 7755.59 768.088   1
  -2   1   259409.80 752.254   1
   2  -1  -258803.20 655.794   1
  -2  -1   259398.40 546.649   1
   2   1  -260830.20 570.555   1
   2  -1  -261119.90 833.854   1
  -2  -1   259930.70 751.949   1
   2   1  -260156.70 750.086   1
  -2   1   1 2420.09 859.682   1
   2  -1  -1 2475.17 403.593   1
  -2  -1   1 2496.14 241.396   1
   2   1  -1 2433.06 488.073   1
   2  -1  -1 2363.36 452.254   1
   2   1  -1 2574.56 750.271   1
   2  -1  -1 2834.47 476.667   1
   2  -1   0112978.0 1074.73   1
  -2  -1   0116876.0 1157.08   1
   2   1   0114612.0 1084.68   1
   2  -1   0112829.0 1227.27   1
  -2  -1   0116339.0 1174.20   1
   2   1   0113667.0 1074.07   1
   2  -1   0110990.0 1129.05   1
   2  -1   1 8293.67 340.112   1
  -2  -1  -1 9788.89 424.121   1
   2   1   1 8967.05  411.47   1
   2  -1   1 8730.67 366.591   1
  -2  -1  -1 9754.40 418.173   1
   2   1   1 9809.46 372.433   1
   2  -1   1 9266.16 558.365   1
  -2   1  -2120956.0 1261.59   1
   2  -1   2121687.0 1168.90   1
  -2  -1  -2119925.0 1222.21   1
   2   1   2117751.0 1156.44   1
   2  -1   2117349.0 1425.92   1
  -2  -1  -2118232.0 1178.76   1
   2   1   2118175.0 1162.26   1
   2  -1   2121485.0 1272.66   1
  -2   1  -3 9518.34  625.58   1
   2  -1   3 9216.95 429.614   1
  -2  -1  -3 9952.56 473.286   1
   2   1   3 9277.56 409.166   1
   2  -1   3 9451.04 444.499   1
  -2  -1  -310134.60 464.422   1
   2  -1   310446.10 713.442   1
  -2   1  -4 4759.12 484.275   1
   2  -1   4 6030.68 406.977   1
   2   1   4 5987.92 314.319   1
   2  -1   4 6759.22 423.156   1
  -2  -1  -4 6637.73 427.158   1
   2   1   4 6510.60 410.744   1
   2  -1   4 6243.46 655.564   1
  -2   1  -560426.80 1089.14   1
   2  -1   559871.60 1079.73   1
   2   1   560772.50 1033.47   1
  -2  -1  -562034.90 1377.19   1
   2   1   562218.60 1013.11   1
  -2   1  -6196719.0 2955.39   1
  -2  -1  -6188911.0 2855.13   1
  -2  -1  -6193858.0 2966.20   1
   2   1   6189144.0 2830.36   1
   2  -1   6191936.0 2874.02   1
  -2   1  -7110281.0 1879.01   1
  -2  -1  -7106725.0 1716.80   1
  -2  -1  -7111527.0 1877.12   1
   2   1   7106725.0 1410.10   1
  -2   1  -822809.70 684.604   1
  -2  -1  -819304.80 718.684   1
   2  -1   823263.20 676.256   1
   2   1   822051.30 556.314   1
  -2   1  -922565.80 859.886   1
  -2  -1  -921074.70 777.031   1
   2  -1   922081.80 901.033   1
   2   1   922527.30 629.357   1
  -2   1 -10325070.0 4658.77   1
  -2  -1 -10324392.0 4595.28   1
   2  -1  10334769.0 4841.65   1
   2   1  10332401.0 4663.57   1
  -2   1 -11 616.527 901.294   1
  -2  -1 -11 1375.90 864.208   1
   2  -1  11 491.777 623.869   1
   2   1  11 533.571 496.371   1
  -2   1 -12 6949.24 590.068   1
  -2  -1 -12 6340.89 726.883   1
   2  -1  12 7621.22 878.526   1
   2   1  12 7172.57 847.385   1
  -2   1 -1316413.10 898.982   1
  -2  -1 -1316470.90 1043.35   1
   2  -1  1316374.90 913.036   1
   2   1  1314771.30 687.034   1
  -2   1 -1421156.80 871.062   1
  -2  -1 -1423902.10 1141.25   1
   2  -1  1420988.80  762.36   1
   2   1  1421623.10 1092.74   1
  -2   1 -15 1732.10 756.818   1
  -2  -1 -15 1433.72 729.654   1
   2  -1  15  766.92 566.437   1
   2   1  15 1581.80 484.859   1
  -2   1 -16 4843.97  840.00   1
  -2  -1 -16 5760.92 932.793   1
   2  -1  16 5207.15 782.124   1
   2   1  16 5097.93 729.027   1
  -2   1 -1723745.90 1001.29   1
  -2  -1 -1724553.10 1066.89   1
   2  -1  1723153.90 881.333   1
   2   1  1722175.90 796.891   1
  -2   1 -18 2459.95 1012.00   1
  -2  -1 -18 1609.47 734.708   1
   2  -1  18 2427.93 1135.17   1
  -2   1 -19 262.415 324.272   1
  -2  -1 -19 177.205 554.578   1
   2  -1  19 346.055 468.797   1
   2   1  19 342.184 404.252   1
  -2   1 -2071561.80 2186.49   1
  -2  -1 -2068210.20 2094.08   1
   2  -1  2072629.30 2170.77   1
  -2   1 -21 6104.07 928.408   1
  -2  -1 -21 3231.28 815.778   1
   2  -1  21 3428.78 1451.38   1
  -2   1 -22 4630.18 809.987   1
  -2  -1 -22 3480.17 602.738   1
   2  -2 -23  829.85 467.668   1
   2  -2 -22 922.982 510.032   1
   2   2 -21 8202.32 1125.91   1
   2  -2 -21 8571.91  833.40   1
   2   2 -20 2128.92 488.893   1
   2  -2 -20 2292.11 641.984   1
   2   2 -1952275.40 1072.90   1
   2  -2 -1952184.30 1202.63   1
  -2  -2  1953953.40 1034.10   1
   2   2 -18 8691.51 1060.30   1
   2  -2 -18 8111.33 797.037   1
  -2  -2  18 8225.98  549.03   1
   2   2 -1736031.50 1154.43   1
   2  -2 -1733563.30 1208.65   1
  -2  -2  1735882.40 1133.32   1
   2   2 -16 88.4237 375.394   1
   2  -2 -16 414.154 487.645   1
  -2  -2  16 192.771 275.898   1
   2   2 -15110142.0 1625.44   1
   2  -2 -15103395.0 1692.33   1
  -2  -2  15113211.0 1664.46   1
   2   2 -14 3347.21 494.188   1
   2  -2 -14 4441.01 726.197   1
  -2  -2  14 1941.62  774.12   1
   2   2 -1351224.60 1072.00   1
   2  -2 -1351769.40 1283.81   1
  -2  -2  1352988.90 1153.50   1
   2   2 -1274036.80 1655.93   1
   2  -2 -1275764.30 1595.58   1
  -2  -2  1271307.20 1212.19   1
  -2  -2  1274027.40 1344.38   1
   2   2 -1121023.80 638.832   1
  -2  -2  1119408.90 497.735   1
   2  -2 -1119419.00 937.107   1
  -2  -2  1120924.00 706.463   1
   2   2 -1118678.90 623.794   1
   2   2 -10 5714.33 382.636   1
  -2  -2  10 5433.47 273.971   1
   2  -2 -10 5775.28 627.725   1
  -2  -2  10 5625.25 451.776   1
   2   2 -10 5394.38 312.274   1
   2   2  -9 5538.51 322.531   1
  -2  -2   9 5006.63 309.495   1
   2  -2  -9 5001.53 699.845   1
  -2  -2   9 4383.00 394.496   1
   2   2  -9 5143.42 408.048   1
   2   2  -8 8985.59 543.886   1
  -2  -2   8 8317.30 323.153   1
   2  -2  -8 8922.76 532.512   1
  -2   2   8 8218.88 369.858   1
  -2  -2   8 8930.78 431.761   1
   2   2  -8 7963.77 399.368   1
   2   2  -7143670.0 2051.36   1
  -2  -2   7138845.0 1978.85   1
   2  -2  -7142358.0 2179.26   1
  -2   2   7139491.0 2098.66   1
  -2  -2   7139616.0 2265.77   1
   2   2  -7140264.0 2108.06   1
   2   2  -6 1273.91  354.05   1
   2  -2  -6 596.982 416.556   1
  -2   2   6 1491.69 294.389   1
   2  -2  -6 1289.74 84.5906   1
  -2  -2   6 1415.99 304.428   1
   2   2  -6 423.465 373.249   1
   2  -2  -6 1406.25 283.913   1
   2   2  -5144800.0 2017.48   1
   2  -2  -5139293.0 2114.75   1
  -2   2   5142281.0 2094.17   1
   2  -2  -5141264.0 2013.31   1
  -2  -2   5139489.0 1371.88   1
   2   2  -5136857.0 1349.86   1
   2  -2  -5143480.0 2052.48   1
   2  -2  -4 7255.18 358.462   1
   2  -2  -4 7614.37  492.77   1
   2  -2  -4 7530.28 242.509   1
  -2  -2   4 7760.83 505.249   1
   2   2  -4 7654.70 389.885   1
   2  -2  -4 7543.36 405.689   1
   2  -2  -3808104.0 6869.31   1
  -2  -2   3811039.011403.50   1
   2   2  -3790866.0 6634.04   1
  -2   2   2 8722.03 398.653   1
   2  -2  -2 8437.85 377.895   1
  -2  -2   2 8437.91 310.665   1
   2   2  -2 8304.71 246.132   1
   2   2  -2 8142.99  406.79   1
   2  -2  -2 9222.86  701.82   1
  -2   2   2 8946.36 408.908   1
   2  -2  -119243.70 491.929   1
  -2  -2   118933.00 366.461   1
   2   2  -119465.60 300.814   1
  -2  -2   119872.60 1128.05   1
   2   2  -118994.30 625.274   1
   2  -2  -120244.00 636.682   1
  -2   2   119194.30 440.556   1
  -2   2   0 2061.65 655.737   1
   2  -2   0 1649.55 302.263   1
  -2  -2   0 2199.86 482.643   1
   2   2   0 1961.95 274.808   1
  -2  -2   0 2697.52 428.725   1
   2   2   0 2093.52 823.231   1
   2  -2   0 2862.22 1271.06   1
  -2   2   0 1952.90 503.524   1
  -2   2  -184020.80 911.022   1
   2  -2   182966.30 874.835   1
  -2  -2  -184155.40 1037.87   1
   2   2   183260.00 840.475   1
  -2  -2  -184784.30 918.488   1
   2   2   184238.10 888.414   1
   2  -2   183388.40 1244.67   1
  -2   2  -185433.70 910.578   1
   2  -2   2 7446.99 691.945   1
  -2  -2  -2 7422.86 666.769   1
   2   2   2 7305.04 441.661   1
  -2  -2  -2 7488.58 437.394   1
   2  -2   2 8310.72 718.232   1
  -2   2  -2 7438.35 458.692   1
  -2   2  -315462.80 618.224   1
   2  -2   314333.90 473.874   1
  -2  -2  -314534.10 533.207   1
   2   2   314824.10 610.387   1
  -2  -2  -314468.90 526.887   1
   2   2   314645.40 499.306   1
   2  -2   314308.30 733.721   1
  -2   2  -4 5879.72 481.643   1
   2  -2   4 4999.74 274.493   1
  -2  -2  -4 5601.18 873.211   1
   2   2   4 5995.03  304.97   1
  -2  -2  -4 5636.00 450.286   1
   2   2   4 5782.89 331.803   1
   2  -2   4 4042.78 655.516   1
  -2   2  -4 5465.83  461.95   1
  -2   2  -5 686.799 341.026   1
   2  -2   5  685.88 238.849   1
  -2  -2  -5 766.724 434.964   1
   2   2   5 1019.72 410.551   1
  -2  -2  -5 903.776 616.587   1
   2   2   5  980.56 253.513   1
   2  -2   5 896.888 533.082   1
  -2   2  -5 759.883 455.064   1
  -2   2  -683486.00 1372.56   1
  -2  -2  -684163.70 1435.80   1
   2   2   680365.10 1274.96   1
   2   2   7542191.0 1353.35   1
  -2   2  -8 135.994  466.55   1
  -2  -2  -8-25.2584 517.498   1
  -2  -2  -8 227.618 340.816   1
   2  -2   8  277.26 546.598   1
  -2   2  -945918.40 1041.94   1
  -2  -2  -949631.70 1324.65   1
  -2  -2  -949449.20 1572.88   1
   2  -2   948468.20 1165.75   1
  -2   2 -10 5258.97 1785.45   1
  -2  -2 -10 4313.91  708.09   1
   2  -2  10 5452.57 748.498   1
   2   2  10 4638.42 490.319   1
  -2   2 -11116632.0 2249.20   1
  -2  -2 -11116889.0 2272.39   1
   2  -2  11116547.0 2346.40   1
   2   2  11118906.0 2289.00   1
  -2   2 -12 5111.86 904.904   1
  -2  -2 -12 5541.06 599.054   1
   2  -2  12 3633.68 1982.76   1
   2   2  12 5116.06 512.205   1
  -2   2 -1352897.60 1185.86   1
  -2  -2 -1352242.70 1158.75   1
   2  -2  1352528.60 1226.37   1
   2   2  1353948.30 1020.44   1
  -2   2 -1417087.50 1973.91   1
  -2  -2 -1415554.70 885.028   1
   2  -2  1416413.70 818.833   1
   2   2  1416169.60 686.043   1
  -2   2 -1535438.60 993.216   1
  -2  -2 -1537145.70 1032.91   1
   2  -2  1536221.80 1126.48   1
   2   2  1535202.50 1070.36   1
  -2   2 -16 592.451 505.906   1
  -2  -2 -16 744.504  635.07   1
   2  -2  16 818.602 631.511   1
   2   2  16 512.548 362.023   1
  -2   2 -1723221.20 1022.81   1
  -2  -2 -1721484.60 1014.93   1
   2  -2  1723326.90 1055.02   1
   2   2  1720824.10 1131.06   1
  -2   2 -18 2056.11 569.104   1
  -2  -2 -18 3665.00  842.67   1
   2  -2  18 4685.98 875.444   1
   2   2  18 3355.51 911.785   1
  -2   2 -1914162.00 2281.78   1
  -2  -2 -1915298.30 1018.45   1
   2  -2  1915133.20 891.785   1
   2   2  1914033.50 687.869   1
  -2   2 -20 303.168 449.342   1
  -2  -2 -20 663.005 635.707   1
   2  -2  20 259.656 558.005   1
  -2   2 -21 6471.03 1072.98   1
  -2  -2 -21 6309.55 782.092   1
   2  -2  21 6322.34 666.599   1
   2  -3 -22 2656.88 635.172   1
   2  -3 -21 833.905 787.867   1
   2   3 -20-32.4567 302.207   1
   2  -3 -20-240.771 484.443   1
  -2  -3  20 482.314 430.546   1
   2   3 -1916566.00 652.562   1
   2  -3 -1916999.00 1720.56   1
  -2  -3  1916244.30 609.773   1
   2   3 -18 7344.32 1030.46   1
   2  -3 -18 8780.33 749.044   1
  -2  -3  1810119.90 696.339   1
   2   3 -17 7590.13 1434.17   1
   2  -3 -17 7365.48 786.277   1
  -2  -3  17 6789.59 546.088   1
   2   3 -16 264.638  277.99   1
   2  -3 -16 346.398 527.395   1
  -2  -3  16 153.394  219.95   1
   2   3 -15 9447.96 785.846   1
   2  -3 -15 8673.10 718.014   1
  -2  -3  15 8831.61 1167.12   1
   2   3 -14 9408.83 580.221   1
   2  -3 -14 9813.87 1086.67   1
  -2  -3  14 9095.43 961.318   1
   2   3 -1378646.00 1704.97   1
  -2  -3  1369771.30 1504.98   1
   2  -3 -1375340.90 1845.35   1
  -2  -3  1377230.00 1791.06   1
   2   3 -1238936.80 1013.03   1
  -2  -3  1235560.20 1099.67   1
   2  -3 -1238055.10 1088.73   1
  -2  -3  1239848.20 1006.53   1
   2   3 -11 390.915 349.206   1
  -2  -3  11 401.908 259.048   1
   2  -3 -11 1496.69 848.128   1
  -2  -3  11 259.471 474.394   1
   2   3 -1022257.00  513.41   1
  -2  -3  1021262.10  495.74   1
   2  -3 -1023624.50 851.027   1
  -2  -3  1023262.80 830.741   1
   2   3  -9139586.0 1985.10   1
  -2  -3   9134260.0 1930.88   1
   2  -3  -9138933.0 2211.72   1
  -2  -3   9144195.0 2205.73   1
   2   3  -815935.80 439.776   1
  -2  -3   815816.70 442.787   1
   2  -3  -815816.60 690.401   1
  -2  -3   814895.10 851.759   1
   2   3  -7 449.781 186.465   1
  -2  -3   7 389.179  203.81   1
   2  -3  -7-29.4954 406.455   1
   2  -3  -7  287.02 102.033   1
   2  -3  -7 391.742 121.406   1
  -2  -3   7 533.811 377.064   1
   2   3  -7  343.60 345.513   1
   2   3  -666161.80 986.845   1
   2  -3  -664599.20 1141.12   1
  -2  -3   664310.70 1145.84   1
   2  -3  -665151.60 1016.97   1
   2   3  -662784.40 1071.59   1
  -2   3   665551.60 987.713   1
   2  -3  -579724.30 1331.04   1
  -2  -3   580097.30 1148.81   1
  -2   3   577430.90 1235.53   1
  -2  -3   578642.40 1349.89   1
   2   3  -578206.00 1297.63   1
   2  -3  -580673.50 1319.78   1
  -2   3   580764.70 1216.27   1
   2  -3  -437092.40 699.165   1
  -2  -3   438671.80 585.343   1
   2  -3  -438956.90  962.96   1
  -2  -3   437506.90 815.758   1
   2   3  -438084.60 869.523   1
   2  -3  -438603.40 1092.29   1
  -2   3   438638.70 653.514   1
   2  -3  -337723.00 695.902   1
  -2  -3   339761.20 596.924   1
  -2  -3   338203.70 633.716   1
   2  -3  -338267.90 832.051   1
   2   3  -338039.60 772.289   1
   2  -3  -340287.10 930.302   1
  -2   3   338868.70 690.656   1
   2  -3  -299148.40 1027.76   1
  -2  -3   2104945.0 939.024   1
   2   3  -2102989.0 914.483   1
   2  -3  -2100014.0 1215.56   1
  -2  -3   2106750.0 1181.69   1
   2   3  -2100448.0 1075.63   1
   2  -3  -2100784.0 1216.36   1
  -2   3   2102621.0 1104.95   1
  -2   3   1 5624.25 340.567   1
   2  -3  -1 5500.93 628.161   1
  -2  -3   1 5640.96 289.396   1
   2   3  -1 5808.16 234.643   1
  -2  -3   1 5352.79 523.012   1
   2   3  -1 5535.54 320.703   1
   2  -3  -1 5550.32 691.253   1
   2  -3   039459.90 661.839   1
  -2  -3   038307.70 566.373   1
   2   3   038339.60 448.928   1
  -2  -3   038466.10 681.166   1
   2   3   037191.00 548.548   1
   2  -3   038136.10 862.067   1
  -2   3   038397.80 869.703   1
  -2   3  -1159789.0 2366.54   1
   2  -3   1154946.0 2299.18   1
  -2  -3  -1160442.0 2334.07   1
   2   3   1161381.0 2316.30   1
  -2  -3  -1160862.0 2395.07   1
   2  -3   1160769.0 2490.77   1
  -2   3  -1159028.0 2373.05   1
  -2   3  -230096.30 892.331   1
  -2  -3  -229241.80 665.124   1
   2   3   230540.40 594.364   1
  -2  -3  -231149.50  670.99   1
   2   3   230912.60 627.331   1
   2  -3   228826.40 924.161   1
  -2   3  -228388.10 790.114   1
  -2   3  -3176250.0 2601.35   1
   2  -3   3169673.0 2493.30   1
  -2  -3  -3173287.0 2798.74   1
   2   3   3173321.0 2528.34   1
  -2  -3  -3179235.0 2654.35   1
   2   3   3176721.0 2591.91   1
   2  -3   3174376.0 2753.39   1
  -2   3  -3172370.0 2550.05   1
  -2  -3  -4207784.0 3048.36   1
   2   3   4205412.0 2992.21   1
  -2  -3  -4204709.0 2995.95   1
   2   3   4206506.0 3021.82   1
   2  -3   4198251.0 3053.08   1
  -2   3  -529804.00  639.36   1
  -2  -3  -525531.70 653.328   1
  -2  -3  -527897.70  611.36   1
   2   3   528394.00 613.375   1
  -2   3  -619492.90  653.25   1
  -2  -3  -620333.50 686.258   1
  -2  -3  -619735.40 702.366   1
   2   3   619633.60 559.837   1
   2  -3   619890.50 926.144   1
  -2   3  -7132361.0 1888.52   1
  -2  -3  -7131947.0 1892.00   1
   2  -3   7128463.0 1906.13   1
  -2   3  -842824.70 988.578   1
  -2  -3  -842144.80 1011.72   1
  -2  -3  -843918.20 1944.88   1
   2  -3   844328.40 1244.10   1
  -2   3  -964880.10 1293.97   1
  -2  -3  -964736.30 1381.87   1
  -2  -3  -965851.40 1552.20   1
   2  -3   963179.00 1403.38   1
  -2   3 -10 6120.54 634.818   1
  -2  -3 -10 6804.88 808.137   1
  -2  -3 -10 6278.58 521.167   1
   2  -3  10 6775.17 924.554   1
  -2   3 -11 7327.26 848.056   1
  -2  -3 -11 6444.06 781.235   1
  -2  -3 -11 6173.27 631.695   1
   2  -3  11 6138.26 886.808   1
  -2   3 -1210063.00 835.237   1
  -2  -3 -12 9823.57 816.033   1
   2  -3  1211342.80 1079.74   1
   2   3  1210108.20 611.883   1
  -2   3 -1323642.80 899.074   1
  -2  -3 -1324406.30 951.863   1
   2  -3  1325580.50 1094.01   1
   2   3  1322478.60 598.836   1
  -2   3 -14 207.382 488.224   1
  -2  -3 -14 -44.571 574.209   1
   2  -3  14-109.979 733.514   1
   2   3  14-323.869 394.555   1
  -2   3 -15 2756.89 699.485   1
  -2  -3 -15 2929.28 729.435   1
   2  -3  15 3701.26 871.221   1
   2   3  15 3587.13 748.616   1
  -2   3 -16 1857.62 561.188   1
  -2  -3 -16 735.947 866.701   1
   2  -3  16 953.024 702.874   1
   2   3  16 1210.31 320.874   1
  -2   3 -17114452.0 2903.69   1
  -2  -3 -17113622.0 2819.18   1
   2  -3  17117109.0 1778.28   1
   2   3  17116761.0 1255.73   1
  -2   3 -18 3158.55 605.691   1
  -2  -3 -18 1471.89 879.439   1
   2  -3  18 3803.56 1192.55   1
   2   3  18 3443.68 488.809   1
  -2   3 -19 168.124 733.117   1
  -2  -3 -19-453.897  615.38   1
   2  -3  19-149.203 623.567   1
  -2   3 -20 259.867 493.169   1
  -2  -3 -20 226.455 626.112   1
   2  -3  20 282.554 646.221   1
  -2   3 -2112634.50 995.988   1
  -2  -3 -2111976.30 916.185   1
   2  -3  2113021.90 922.034   1
   2  -4 -22 6338.96 779.452   1
   2  -4 -21 217.466  380.93   1
   2  -4 -20 60.8399 581.354   1
  -2  -4  20-617.258 380.415   1
   2  -4 -19 8849.49 801.199   1
  -2  -4  19 8654.28 776.057   1
   2   4 -18 2547.96 939.511   1
   2  -4 -18 2925.38 803.112   1
  -2  -4  18 3789.24 648.097   1
   2   4 -1717679.70 702.665   1
   2  -4 -1716790.30 1108.92   1
  -2  -4  1717680.30 858.415   1
   2   4 -16 355.355 215.501   1
   2  -4 -16 591.998 833.472   1
  -2  -4  16  409.20 462.669   1
   2   4 -15 4433.91 896.177   1
   2  -4 -15 5151.33 765.896   1
  -2  -4  15 4515.89 1066.97   1
   2   4 -1416072.40 801.773   1
   2  -4 -1415922.20 869.045   1
  -2  -4  1415364.50 1599.97   1
   2   4 -13 119.999 158.504   1
  -2  -4  13 95.3281 155.655   1
   2  -4 -13 943.344 815.694   1
  -2  -4  13  50.361  499.57   1
   2   4 -12 7747.95 368.547   1
  -2  -4  12 6458.89 355.302   1
   2  -4 -12 7868.56 788.222   1
  -2  -4  12 8807.45 713.016   1
   2   4 -11 5504.88 527.687   1
  -2  -4  11 4648.11 311.625   1
   2  -4 -11 5641.12 822.109   1
  -2  -4  11 5583.26 806.673   1
   2   4 -10204115.0 3032.67   1
  -2  -4  10197700.0 3027.20   1
   2  -4 -10200940.0 3255.19   1
  -2  -4  10208912.0 3374.42   1
   2   4  -976298.10 1348.80   1
  -2  -4   974461.80 1221.04   1
   2  -4  -977206.40 1922.18   1
   2  -4  -977487.60 1128.02   1
  -2  -4   977800.30 1514.85   1
   2   4  -8 5331.60 383.717   1
  -2  -4   8 5381.99 372.265   1
   2  -4  -8 5520.77 633.703   1
   2  -4  -8 5137.49 279.457   1
  -2  -4   8 5603.04 519.243   1
   2   4  -7 1420.70 416.001   1
  -2  -4   7 1445.88 196.916   1
   2  -4  -7 1613.36 586.529   1
   2  -4  -7 1442.83 221.937   1
  -2  -4   7 1523.58 632.788   1
  -2   4   7 1245.83  212.29   1
  -2  -4   6266984.0 3147.67   1
   2  -4  -6279454.0 3514.68   1
  -2  -4   6259787.0 3270.10   1
   2  -4  -6267193.0 3317.83   1
  -2   4   6275392.0 3336.68   1
  -2  -4   5 3835.80 203.692   1
   2  -4  -5 3882.14 512.337   1
  -2  -4   5 3500.47 445.467   1
  -2  -4   5 3300.62 522.343   1
   2  -4  -5 3789.80  302.13   1
  -2   4   5 3222.41 930.699   1
  -2  -4   4352601.0 4122.04   1
  -2  -4   4353775.0 4145.24   1
  -2  -4   4352161.0 4374.12   1
   2  -4  -4362755.0 4467.13   1
  -2   4   4346810.0 4336.05   1
  -2  -4   3122479.0 1785.88   1
  -2  -4   3119095.0 1738.61   1
   2  -4  -3117323.0 1840.26   1
  -2  -4   3119829.0 1918.03   1
   2  -4  -3118611.0 1870.91   1
  -2   4   3112894.0 1701.35   1
  -2  -4   258937.40 936.409   1
   2  -4  -258627.10 1036.69   1
  -2  -4   258141.10 1054.44   1
   2  -4  -260729.80 1176.92   1
  -2   4   255274.60 917.512   1
  -2   4   114642.40 492.084   1
  -2  -4   115511.60 409.961   1
   2   4  -114177.80 336.722   1
  -2  -4   114773.30  867.96   1
   2  -4  -115448.40 741.609   1
  -2   4   113988.00 691.799   1
  -2   4   0353848.0 5045.51   1
  -2  -4   0367814.0 5186.89   1
   2   4   0364150.0 5214.12   1
  -2  -4   0342875.0 5174.95   1
   2  -4   0372944.0 7906.28   1
  -2   4   0369129.0 7703.09   1
  -2   4  -1 2056.72 643.672   1
  -2  -4  -1 2353.30 328.455   1
   2   4   1 2349.77 238.261   1
  -2  -4  -1 2616.84 419.423   1
   2  -4   1 2199.15 467.994   1
  -2   4  -1 1947.26 472.266   1
  -2   4  -222701.60 616.509   1
  -2  -4  -222783.30 526.962   1
   2   4   222852.80 745.865   1
  -2  -4  -222698.80 560.995   1
   2  -4   223258.10 758.453   1
  -2   4  -322543.60 584.952   1
  -2  -4  -323105.60 579.714   1
   2   4   321393.20  576.74   1
  -2  -4  -323237.80  572.21   1
   2  -4   323038.30 924.309   1
  -2   4  -4332014.0 4143.51   1
  -2  -4  -4327418.0 3991.54   1
  -2  -4  -4329308.0 4042.65   1
   2  -4   4335208.0 4254.45   1
  -2   4  -515216.40 587.086   1
  -2  -4  -516865.90 646.196   1
  -2  -4  -515275.00 660.828   1
   2  -4   515383.50 837.589   1
  -2   4  -627192.60 780.069   1
  -2  -4  -626291.80 880.811   1
  -2  -4  -626520.40 779.938   1
   2  -4   626803.50 921.815   1
  -2   4  -7 724.253 388.738   1
  -2  -4  -7 467.169 530.349   1
  -2  -4  -7 649.472 621.402   1
   2  -4   7 1110.96 1045.16   1
  -2   4  -8 7327.20 636.706   1
  -2  -4  -8 7223.27 739.113   1
  -2  -4  -8 7064.73 561.773   1
   2  -4   8 8248.68 1062.53   1
  -2   4  -9 3992.49 651.549   1
  -2  -4  -9 3923.49 700.035   1
  -2  -4  -9 4357.23 488.039   1
   2  -4   9 4624.18 1673.40   1
  -2   4 -10 7336.57  738.58   1
  -2  -4 -10 7954.50 767.184   1
  -2  -4 -10 7751.88 1060.91   1
   2  -4  10 7778.18 981.409   1
  -2   4 -1131617.90 1169.27   1
  -2  -4 -1131003.60 1124.42   1
  -2  -4 -1130346.20 844.605   1
   2  -4  1130501.20 1149.99   1
  -2   4 -12 1917.17 826.147   1
  -2  -4 -12 2086.65 1015.01   1
  -2  -4 -12 2071.72 613.434   1
   2  -4  12 2692.85  719.82   1
  -2   4 -13 2782.45 641.694   1
  -2  -4 -13 2278.80 856.107   1
  -2  -4 -13 2698.65 1256.13   1
   2  -4  13 3456.87 794.716   1
  -2   4 -14 4333.41 739.224   1
  -2  -4 -14 3713.82 865.254   1
   2  -4  14 3917.66 911.831   1
   2   4  14 3862.19 565.335   1
  -2   4 -15 1230.21 576.334   1
  -2  -4 -15 1355.51 723.594   1
   2  -4  15 766.885 604.181   1
   2   4  15  554.96 423.847   1
  -2   4 -16 6221.95 702.956   1
  -2  -4 -16 8063.11 855.007   1
   2  -4  16 6916.43 985.296   1
   2   4  16 6832.84 561.054   1
  -2   4 -17 574.113 823.629   1
  -2  -4 -17 296.026 621.214   1
   2  -4  17 1070.90 1116.33   1
   2   4  17 538.188 352.386   1
  -2   4 -18 6157.17  733.29   1
  -2  -4 -18 5179.37 1163.54   1
   2  -4  18 4311.15 817.103   1
  -2   4 -19 124.884 504.901   1
  -2  -4 -19 131.996 428.843   1
   2  -4  19-257.049 712.653   1
  -2   4 -2024091.60 1284.10   1
  -2  -4 -2025431.90 1310.52   1
   2  -4  2025205.70 1322.35   1
  -2   4 -21 8394.24  772.14   1
  -2  -4 -21 9327.96 1010.44   1
   2  -5 -21 2178.97 797.043   1
  -2  -5  21 2556.34 663.146   1
   2  -5 -2014250.70 972.906   1
  -2  -5  2015052.10 923.785   1
   2  -5 -19 1520.08  729.60   1
  -2  -5  19 2225.74 573.761   1
   2  -5 -18 3030.32 800.056   1
  -2  -5  18 2123.95 449.995   1
   2   5 -17 324.175 333.381   1
   2  -5 -17 513.787 594.403   1
  -2  -5  17 740.652  564.20   1
   2   5 -1627104.90 769.331   1
   2  -5 -1626906.60 2244.57   1
  -2  -5  1628636.90 993.366   1
   2   5 -15 232.004 273.886   1
   2  -5 -15  421.32  613.42   1
  -2  -5  15 105.805 538.588   1
   2   5 -14 4861.44 624.997   1
   2  -5 -14 5822.09  762.36   1
  -2  -5  14 5702.91  880.73   1
   2   5 -13 634.625 204.094   1
   2  -5 -13-633.228  569.66   1
  -2  -5  13-103.656 529.958   1
   2   5 -12 4358.11 499.001   1
  -2  -5  12 3104.88  584.37   1
   2  -5 -12 4597.85 766.585   1
  -2  -5  12 4548.74 759.588   1
   2   5 -11 1853.82 678.494   1
  -2  -5  11 1834.50 332.594   1
   2  -5 -11 821.784 623.302   1
  -2  -5  11 3467.62 728.561   1
   2   5 -10 3691.55 707.602   1
  -2  -5  10 3158.68  393.87   1
   2  -5 -10 3830.74 620.505   1
   2  -5 -10 3548.56 214.553   1
  -2  -5  10 3500.71 725.079   1
   2   5  -9 919.358  492.88   1
  -2  -5   9 1138.96  225.71   1
   2  -5  -9 866.545 323.741   1
   2  -5  -9 363.543 169.446   1
  -2  -5   9 953.319  790.19   1
  -2   5   9 932.946 256.716   1
   2   5  -866512.00 1082.29   1
  -2  -5   867841.70 1159.27   1
   2  -5  -869731.70 1393.66   1
   2  -5  -868756.30 1108.44   1
  -2  -5   869461.10 1483.16   1
  -2   5   868770.80 1148.70   1
  -2  -5   712440.50 437.189   1
   2  -5  -713434.50 821.526   1
   2  -5  -712462.50 627.564   1
  -2  -5   712678.40 819.563   1
  -2   5   712706.00 791.253   1
  -2  -5   6320802.0 4406.81   1
   2  -5  -6326047.0 4645.72   1
  -2  -5   6323949.0 4424.15   1
  -2  -5   6323252.0 4675.03   1
   2  -5  -6329169.0 4579.42   1
  -2   5   6323802.0 4393.19   1
  -2  -5   515424.80 369.847   1
   2  -5  -516845.20 721.284   1
  -2  -5   515599.40 427.844   1
  -2  -5   515709.30 997.252   1
   2  -5  -516314.50 618.866   1
  -2  -5   468814.50 1071.60   1
  -2  -5   470802.10 1183.92   1
   2  -5  -472333.30 1400.03   1
  -2  -5   470527.50 1338.49   1
   2  -5  -473253.80 1236.08   1
  -2   5   468964.30 1135.60   1
  -2  -5   3 2320.50  267.31   1
  -2  -5   3 2539.87 866.261   1
   2  -5  -3 2722.20 1149.11   1
  -2  -5   3 1932.35 568.873   1
   2  -5  -3 3070.39 531.232   1
  -2   5   3 2109.13 319.565   1
  -2  -5   2204701.0 2546.72   1
  -2  -5   2211009.0 2693.37   1
  -2  -5   2211744.0 2771.42   1
  -2   5   2204065.0 2586.31   1
  -2  -5   119845.90 686.195   1
   2   5  -118946.40 520.861   1
   2  -5  -118340.30 713.256   1
  -2  -5   119690.40 881.734   1
   2  -5  -117017.70 833.537   1
  -2   5   082393.90 1791.40   1
  -2  -5   082100.40 1207.63   1
   2   5   078513.50 1060.37   1
  -2  -5   081323.50 1363.57   1
   2  -5   081934.50 1414.89   1
  -2   5  -1 5515.09 499.132   1
  -2  -5  -1 4620.31 470.138   1
   2   5   1 4707.26 280.111   1
  -2  -5  -1 5076.91 529.133   1
   2  -5   1 5469.90 1305.48   1
  -2   5  -2126183.0 2042.99   1
  -2  -5  -2121857.0 1858.20   1
  -2  -5  -2123362.0 1907.95   1
   2  -5   2124607.0 2091.18   1
  -2   5  -3-70.9134 421.616   1
  -2  -5  -3 481.024 394.266   1
  -2  -5  -3 353.542 433.174   1
   2  -5   3 197.104 718.086   1
  -2   5  -419261.70 685.027   1
  -2  -5  -419411.20 590.428   1
  -2  -5  -419130.20 777.256   1
   2  -5   419699.80 1027.59   1
  -2   5  -521985.40 781.438   1
  -2  -5  -522497.40 832.028   1
  -2  -5  -522858.50 838.299   1
   2  -5   523052.50 1783.76   1
  -2   5  -654776.20 1168.37   1
  -2  -5  -655019.80 1174.49   1
  -2  -5  -656746.20 1178.47   1
   2  -5   655475.40 1414.22   1
  -2   5  -712177.00 703.815   1
  -2  -5  -711321.00 763.031   1
  -2  -5  -711514.10 560.277   1
   2  -5   7 7618.87 1195.77   1
  -2   5  -870021.50 1479.58   1
  -2  -5  -873972.40 1568.98   1
  -2  -5  -869285.30 1370.05   1
   2  -5   870993.00 1693.99   1
  -2   5  -9 4736.14 617.818   1
  -2  -5  -9 4303.29 1177.54   1
  -2  -5  -9 4773.95 461.981   1
   2  -5   9 4558.17 1311.59   1
  -2   5 -1048990.30 1391.88   1
  -2  -5 -1047185.10 1304.86   1
  -2  -5 -1045387.80 1213.69   1
   2  -5  1047337.80 1468.50   1
  -2   5 -1112752.50 855.193   1
  -2  -5 -1113690.30 840.299   1
  -2  -5 -1113074.20 994.863   1
   2  -5  1112992.70 1013.43   1
  -2   5 -12 2528.31 477.054   1
  -2  -5 -12 1698.56 612.291   1
  -2  -5 -12 3122.12 523.027   1
   2  -5  12 2051.53 867.222   1
  -2   5 -13 650.777 546.811   1
  -2  -5 -13 398.475 430.187   1
  -2  -5 -13 216.646 214.726   1
   2  -5  13 480.063 863.935   1
  -2   5 -14 8935.47 798.658   1
  -2  -5 -14 8376.42 874.986   1
  -2  -5 -14 7613.04 924.334   1
   2  -5  14 8316.57 1046.68   1
  -2   5 -15  359.66 513.041   1
  -2  -5 -15 1165.81 713.694   1
   2  -5  15  680.25 747.484   1
   2   5  15 383.938  315.13   1
  -2   5 -16 1353.27 816.093   1
  -2  -5 -16 441.126 645.514   1
   2  -5  16 334.215 854.324   1
   2   5  16 340.495 363.608   1
  -2   5 -17 2711.41 701.682   1
  -2  -5 -17 2383.39 939.295   1
   2  -5  17 1180.06 763.695   1
  -2   5 -18 2548.64 743.334   1
  -2  -5 -18 593.499 707.229   1
   2  -5  18 1766.39 607.179   1
  -2   5 -19 1068.06 469.481   1
  -2  -5 -19 1174.18 890.877   1
   2  -5  19 1383.11 772.901   1
  -2   5 -2024462.60 1278.18   1
  -2  -5 -2023825.60 1144.81   1
   2  -5  2023535.90 1178.03   1
   2  -6 -20  27.582  562.83   1
  -2  -6  20  270.33 413.398   1
   2  -6 -1914290.80 1173.88   1
  -2  -6  1914666.00 1018.34   1
   2  -6 -18 5488.74 852.116   1
  -2  -6  18 5974.15 655.295   1
   2  -6 -17 2437.17 764.292   1
  -2  -6  17 3767.23 667.654   1
   2  -6 -16 89.9632 580.266   1
  -2  -6  16-319.024 550.346   1
   2   6 -15 5574.28 483.096   1
   2  -6 -15 5951.40 824.346   1
  -2  -6  15 5531.61 725.492   1
   2   6 -14 3224.00 602.716   1
   2  -6 -14 3866.50 854.666   1
  -2  -6  14 4035.15 683.502   1
   2   6 -13 2675.75 737.286   1
   2  -6 -13 3257.35 719.765   1
  -2  -6  13 3136.00 738.668   1
   2   6 -1240604.60 890.443   1
   2  -6 -1243090.10 1204.80   1
  -2  -6  1240093.30 1099.02   1
   2   6 -1115169.60 367.215   1
   2  -6 -1116931.50 1319.54   1
   2  -6 -1115400.10 227.593   1
  -2  -6  1117167.50 942.227   1
   2   6 -10 134.244 121.791   1
  -2  -6  10 658.918 250.321   1
   2  -6 -10 347.901 608.723   1
   2  -6 -10 311.582 155.139   1
  -2  -6  10 291.401 626.398   1
  -2   6  10 89.9736 141.341   1
   2   6  -9  138.12 179.571   1
  -2  -6   9 236.828 153.596   1
   2  -6  -9 700.469 570.177   1
   2  -6  -9 623.688  241.73   1
  -2  -6   9 268.948 542.441   1
  -2   6   9  582.28 306.132   1
  -2  -6   8 1278.26 213.094   1
   2  -6  -8 1056.12 491.043   1
  -2  -6   8 2024.44 292.048   1
   2  -6  -8 2018.30 347.365   1
  -2  -6   8 2190.08 693.863   1
  -2   6   8 1390.83 308.725   1
  -2  -6   7109914.0 1993.65   1
   2  -6  -7114731.0 2231.85   1
  -2  -6   7115393.0 2056.86   1
  -2  -6   7112847.0 2253.76   1
   2  -6  -7112039.0 2216.96   1
  -2   6   7106365.0 2191.38   1
  -2  -6   686447.40 1571.02   1
   2  -6  -687186.40 1803.32   1
  -2  -6   685400.40 1757.73   1
  -2  -6   685986.00 1843.38   1
   2  -6  -689816.50 1701.52   1
  -2   6   681768.70 1510.43   1
  -2  -6   512084.40 403.141   1
   2  -6  -512484.00 773.362   1
  -2  -6   512093.60 655.838   1
  -2  -6   511623.60 868.579   1
   2  -6  -512179.00 699.406   1
  -2  -6   4 1526.36  538.38   1
  -2  -6   4 1877.61 342.961   1
   2  -6  -4 1814.67 490.569   1
  -2  -6   4 1071.41 633.465   1
   2  -6  -4 1600.63 539.633   1
  -2  -6   3160000.0 2567.96   1
  -2  -6   3161617.0 2537.64   1
   2  -6  -3167900.0 2866.16   1
  -2  -6   3161937.0 3028.62   1
   2  -6  -3164918.0 2898.20   1
  -2  -6   212626.90 447.589   1
  -2  -6   213740.40 618.846   1
   2  -6  -213084.90 791.339   1
  -2  -6   213041.70 747.679   1
   2  -6  -213279.70 933.123   1
  -2  -6   1 4320.94 268.493   1
  -2  -6   1 4844.85 396.031   1
   2  -6  -1 4577.45 678.191   1
  -2  -6   1 5315.70 1699.84   1
   2  -6  -1 5244.77 859.059   1
   2  -6   0131495.0 2293.33   1
  -2  -6   0132661.0 2463.06   1
   2  -6   0130402.0 2726.37   1
  -2   6  -198787.50 1820.44   1
  -2  -6  -1101300.0 1761.28   1
  -2  -6  -197964.20 1808.05   1
   2  -6   198922.70 2040.65   1
  -2   6  -237625.00 958.857   1
  -2  -6  -238039.80 894.683   1
  -2  -6  -237846.80 981.939   1
   2  -6   238279.20 1229.12   1
  -2   6  -344749.10 1005.50   1
  -2  -6  -344192.50 999.477   1
  -2  -6  -344331.40 1175.72   1
   2  -6   341204.60 1056.65   1
  -2   6  -432652.70 902.052   1
  -2  -6  -432928.30 1257.06   1
  -2  -6  -431217.10 832.533   1
   2  -6   429652.70 1070.42   1
  -2   6  -5 5557.96 684.889   1
  -2  -6  -5 5883.38 693.013   1
  -2  -6  -5 6807.29 722.015   1
   2  -6   5 7591.27 986.544   1
  -2   6  -6 6681.60 1521.40   1
  -2  -6  -6 7075.07 815.558   1
  -2  -6  -6 6257.15 590.765   1
   2  -6   6 4771.55 823.289   1
  -2   6  -743827.80 1719.02   1
  -2  -6  -746920.80 1527.60   1
  -2  -6  -745360.70 1164.26   1
   2  -6   745139.80 1510.72   1
  -2   6  -8 6342.05 629.769   1
  -2  -6  -8 7009.58 674.232   1
  -2  -6  -8 5481.39 500.831   1
   2  -6   8 2953.28 882.501   1
  -2   6  -9 2285.08 780.917   1
  -2  -6  -9 1698.79 745.011   1
  -2  -6  -9 2268.24 463.179   1
   2  -6   9 2274.49 1249.26   1
  -2   6 -10 4694.78 838.755   1
  -2  -6 -10 3812.38 729.451   1
  -2  -6 -10 4646.11  671.31   1
   2  -6  10 3653.32 773.639   1
  -2   6 -11 9933.05 838.962   1
  -2  -6 -11 9396.51 771.113   1
  -2  -6 -11 9768.00 486.525   1
   2  -6  11 9398.61 2710.83   1
  -2   6 -12 3527.94 574.199   1
  -2  -6 -12 4425.87 683.591   1
  -2  -6 -12 4269.26 603.484   1
   2  -6  12 4338.52 1093.11   1
  -2   6 -13 3736.44 1055.10   1
  -2  -6 -13 3278.44 824.953   1
  -2  -6 -13 3303.84 1092.43   1
   2  -6  13 2505.00 1188.41   1
  -2   6 -1412372.10 722.217   1
  -2  -6 -1413163.00 892.604   1
  -2  -6 -1412265.00 488.716   1
   2  -6  1412792.80 1214.10   1
  -2   6 -15 8418.44 858.144   1
  -2  -6 -15 6832.05 600.621   1
  -2  -6 -15 6959.40 1168.21   1
   2  -6  15 7457.37 1026.24   1
  -2   6 -16 8947.73 676.501   1
  -2  -6 -16 7995.00 1532.75   1
   2  -6  16 8951.73 1055.39   1
  -2   6 -17 631.977 468.254   1
  -2  -6 -17 93.3544 762.914   1
   2  -6  17 733.879 770.552   1
  -2   6 -18 193.415 417.372   1
  -2  -6 -18 1285.88  921.11   1
   2  -6  18 12.9745  777.53   1
  -2   6 -19 9165.87 640.605   1
  -2  -6 -1911978.20 1394.27   1
   2  -6  19 8506.02 1962.15   1
   2  -7 -19 8422.85 911.318   1
  -2  -7  19 6773.34 775.819   1
   2  -7 -18 491.017 623.876   1
  -2  -7  18 1565.76 985.326   1
   2  -7 -17 8364.82 1093.32   1
  -2  -7  17 7061.20 722.943   1
   2  -7 -16 915.836 807.738   1
  -2  -7  16 -469.19 468.231   1
   2  -7 -15-446.105 562.602   1
  -2  -7  15  175.31 609.633   1
   2  -7 -1417282.30 961.593   1
  -2  -7  1417476.50 886.003   1
   2   7 -1318114.20 525.845   1
   2  -7 -1321117.10 1084.69   1
  -2  -7  1320422.30 1056.57   1
   2   7 -12 381.031 245.579   1
   2  -7 -12 1395.09 795.943   1
  -2  -7  12 27.9175  583.49   1
   2   7 -11 7434.66 333.726   1
   2  -7 -11 7380.01 1055.32   1
  -2  -7  11 7914.54 866.384   1
   2  -7 -1032724.20 939.265   1
  -2  -7  1032247.00 620.119   1
   2  -7 -1031818.10 729.875   1
  -2  -7  1033662.30 1132.92   1
   2  -7  -9148045.0 2221.72   1
  -2  -7   9151708.0 1909.06   1
   2  -7  -9147515.0 2027.59   1
  -2  -7   9149126.0 2228.85   1
   2  -7  -810406.70 824.767   1
  -2  -7   810119.30 453.114   1
   2  -7  -810152.10 409.284   1
  -2  -7   810570.60 940.587   1
  -2  -7   711544.70 324.961   1
   2  -7  -711850.80 1010.16   1
  -2  -7   712066.80 470.952   1
  -2  -7   713193.30 1046.51   1
   2  -7  -712340.70 581.449   1
  -2  -7   6 8336.20 279.797   1
   2  -7  -6 8531.42 1027.35   1
  -2  -7   610077.10 493.052   1
  -2  -7   6 9427.99 880.451   1
   2  -7  -6 9849.14 560.486   1
  -2  -7   588837.00 1917.74   1
   2  -7  -587510.40 2062.46   1
  -2  -7   580649.20 2522.40   1
   2  -7  -587437.90 1963.89   1
  -2  -7   4 3096.02 357.842   1
   2  -7  -4 2024.57 575.778   1
  -2  -7   4 3462.98 723.264   1
   2  -7  -4 3305.83 642.634   1
  -2  -7   3 8373.69 528.545   1
   2  -7  -3 8350.50 654.551   1
  -2  -7   3 8168.32 702.141   1
   2  -7  -3 8157.55 721.958   1
  -2  -7   2 2135.78 419.182   1
   2  -7  -2 1007.10 521.264   1
  -2  -7   2 1498.70 440.173   1
   2  -7  -2 2288.96 630.916   1
  -2  -7   175376.80 1465.68   1
   2  -7  -177779.70 2251.05   1
  -2  -7   179741.70 1783.68   1
   2  -7  -180156.80 1738.34   1
  -2  -7   0-20.8343 419.534   1
   2  -7   0 426.767  656.42   1
  -2  -7   0 769.116 814.308   1
   2  -7   0 271.407 733.809   1
  -2  -7  -182610.90 1879.82   1
   2  -7   182632.30 1711.80   1
  -2  -7  -182936.50 1734.46   1
   2  -7   183999.20 2290.88   1
  -2   7  -2 376.271 316.124   1
  -2  -7  -2 323.704 462.215   1
  -2  -7  -2 680.877  722.59   1
   2  -7   2 372.897 524.903   1
  -2   7  -384504.50 1927.01   1
  -2  -7  -383272.10 1928.98   1
  -2  -7  -384211.80 1948.07   1
   2  -7   385716.80 2270.69   1
  -2   7  -432182.20 1285.14   1
  -2  -7  -434169.20 1229.41   1
  -2  -7  -432634.40 1054.67   1
   2  -7   431280.30 2408.02   1
  -2   7  -584501.90 2480.67   1
  -2  -7  -583204.00 2045.62   1
  -2  -7  -579801.00 2228.14   1
   2  -7   581266.30 3468.62   1
  -2   7  -6 3922.54 1370.81   1
  -2  -7  -6 2888.63  691.48   1
  -2  -7  -6 3510.52 730.095   1
   2  -7   6 3404.58 1287.24   1
  -2   7  -723486.50 1025.86   1
  -2  -7  -724146.40 949.232   1
  -2  -7  -723783.80 853.334   1
   2  -7   720708.20 989.207   1
  -2   7  -823906.70 1458.24   1
  -2  -7  -825738.90 1020.76   1
  -2  -7  -824353.90 656.461   1
   2  -7   824919.90 1309.47   1
  -2   7  -9 6021.28 457.873   1
  -2  -7  -9 6834.10 666.305   1
  -2  -7  -9 6896.67 568.165   1
   2  -7   9 6152.65 1041.11   1
  -2   7 -10 3865.25 1026.40   1
  -2  -7 -10 2924.87  716.70   1
  -2  -7 -10 3748.67 505.686   1
   2  -7  10 3709.77 975.487   1
  -2   7 -11 3338.99 1158.39   1
  -2  -7 -11 2467.22  668.92   1
  -2  -7 -11 3303.75 710.807   1
   2  -7  11 3771.28 1095.37   1
  -2   7 -12-210.497 438.846   1
  -2  -7 -12 260.293 724.539   1
  -2  -7 -12 305.929 273.652   1
   2  -7  12-1102.12 892.675   1
  -2   7 -1315669.10 1687.83   1
  -2  -7 -1314469.60 963.186   1
  -2  -7 -1315504.00 1211.93   1
   2  -7  1314172.50 987.539   1
  -2   7 -14 2638.21 1336.75   1
  -2  -7 -14 2755.96 1746.77   1
  -2  -7 -14 2463.17 1105.21   1
   2  -7  14 2984.97  753.05   1
  -2   7 -15 484.849 459.971   1
  -2  -7 -15-244.273 640.913   1
   2  -7  15-103.738 707.643   1
  -2   7 -1627338.40 1069.07   1
  -2  -7 -1627426.00 1272.26   1
   2  -7  1627987.60 1475.49   1
  -2   7 -1720605.90 1059.89   1
  -2  -7 -1720279.30 1196.94   1
   2  -7  1720838.10 1406.57   1
  -2   7 -18 117.345 392.581   1
  -2  -7 -18-281.852 610.641   1
   2  -7  18 638.402 778.887   1
   2  -8 -1817051.50 1269.73   1
  -2  -8  1819352.30 1244.30   1
   2  -8 -17 7614.63 1080.49   1
  -2  -8  17 7823.21 830.377   1
   2  -8 -1613712.80 1001.25   1
  -2  -8  1614386.40 1104.91   1
   2  -8 -15 2687.13 966.709   1
  -2  -8  15 2445.48 797.604   1
   2  -8 -14 6903.40 882.366   1
  -2  -8  14 6642.23 791.378   1
   2  -8 -1310377.40 2160.79   1
  -2  -8  1311443.60 849.301   1
   2  -8 -12 8348.86 888.215   1
  -2  -8  12 6289.21 350.051   1
  -2  -8  12 6591.69 926.296   1
   2  -8 -11 85.2164 537.911   1
  -2  -8  11-34.2182 160.596   1
  -2  -8  11-233.752 723.221   1
   2  -8 -10 463.512 680.422   1
  -2  -8  10 351.094 225.354   1
   2  -8 -10 151.101 145.264   1
  -2  -8  10 35.8009 666.915   1
   2  -8  -9 8109.81 924.691   1
  -2  -8   9 7499.23 408.414   1
   2  -8  -9 7120.51 665.161   1
  -2  -8   9 7063.10  760.34   1
  -2  -8   864792.80 1068.17   1
   2  -8  -864366.00 1043.67   1
   2  -8  -7 6991.12  777.24   1
  -2  -8   7 6732.44 468.343   1
   2  -8  -7 7315.15 810.521   1
  -2  -8   7 7615.40 878.935   1
   2  -8  -610188.60 819.297   1
  -2  -8   6 9737.80 496.013   1
  -2  -8   611126.90 1293.44   1
   2  -8  -6 9440.57 579.134   1
  -2  -8   5 1110.85 380.701   1
   2  -8  -5 1517.27 979.203   1
  -2  -8   5 2295.93 662.904   1
   2  -8  -5 1741.04 639.755   1
  -2  -8   4 2492.25 479.352   1
   2  -8  -4 2929.16 786.808   1
  -2  -8   4 3809.66 1018.93   1
   2  -8  -4 3565.91 987.073   1
  -2  -8   3126172.0 1807.61   1
   2  -8  -3125219.0 1892.37   1
  -2  -8   3124466.0 2072.23   1
   2  -8  -3122333.0 1992.99   1
  -2  -8   2 2117.76 475.408   1
   2  -8  -2 2469.93 838.159   1
  -2  -8   2 1742.31  542.99   1
   2  -8  -2 1551.40 643.389   1
  -2  -8   118344.80 647.229   1
   2  -8  -118584.40 765.428   1
  -2  -8   117365.00 875.706   1
   2  -8  -118087.90 1513.12   1
  -2  -8   0 2099.48 400.559   1
   2  -8   0 2460.00 666.027   1
  -2  -8   0 2768.06 876.185   1
   2  -8   0 3308.53 1097.42   1
  -2  -8  -1 663.475 459.683   1
   2  -8   1 534.732 521.868   1
  -2  -8  -1 818.394 726.429   1
   2  -8   1 1534.40 800.288   1
  -2  -8  -216838.40 666.785   1
   2  -8   218845.40 797.261   1
  -2  -8  -216618.70 815.405   1
   2  -8   218460.60 1117.80   1
  -2  -8  -3 9865.71  594.08   1
  -2  -8  -3 9083.21  689.79   1
   2  -8   3 9410.28 1068.97   1
  -2   8  -415449.60 1453.02   1
  -2  -8  -413713.00 693.514   1
  -2  -8  -415034.40 714.745   1
   2  -8   414365.20 1004.83   1
  -2   8  -5 3722.62 1300.57   1
  -2  -8  -5 3615.03 710.605   1
  -2  -8  -5 3241.75 447.628   1
   2  -8   5 3784.10 1383.75   1
  -2   8  -6-92.1672 449.785   1
  -2  -8  -6-233.414 477.063   1
  -2  -8  -6 335.058 456.101   1
   2  -8   6-463.084 794.651   1
  -2   8  -737998.40 964.281   1
  -2  -8  -737917.10 1016.82   1
  -2  -8  -737133.90  910.65   1
   2  -8   739974.90 1234.22   1
  -2   8  -846035.50 1465.64   1
  -2  -8  -846111.20 1532.28   1
  -2  -8  -842213.10 1325.77   1
   2  -8   844118.30 1682.52   1
  -2   8  -9 638.303 266.729   1
  -2  -8  -9 135.529 537.209   1
  -2  -8  -9 535.305 546.146   1
   2  -8   9-6.48494 1046.00   1
  -2   8 -10 115.154 276.633   1
  -2  -8 -10 1339.95 890.715   1
  -2  -8 -10 554.892 350.652   1
   2  -8  10 873.349 1002.69   1
  -2   8 -1129737.10 873.781   1
  -2  -8 -1129000.40 1909.48   1
  -2  -8 -1129483.80 1211.75   1
   2  -8  1126526.10 1048.07   1
  -2   8 -1235931.60 1335.52   1
  -2  -8 -1238078.80 1452.28   1
  -2  -8 -1237870.80 859.905   1
   2  -8  1239475.50 1336.40   1
  -2   8 -13 7300.15 1073.74   1
  -2  -8 -13 7524.67 892.495   1
  -2  -8 -13 5801.13 1071.84   1
   2  -8  13 6455.20 844.602   1
  -2   8 -1417448.00 829.991   1
  -2  -8 -1417311.00 1090.72   1
   2  -8  1418711.60 1307.79   1
  -2   8 -15 205.253 230.341   1
  -2  -8 -15 857.088 702.629   1
   2  -8  15 307.073 787.431   1
  -2   8 -16 6749.18 997.908   1
  -2  -8 -16 7285.71 1197.87   1
   2  -8  16 3865.35 2789.18   1
   2  -9 -1643200.60 1488.22   1
  -2  -9  1644406.30 1607.32   1
   2  -9 -15 8597.98 826.426   1
  -2  -9  15 8203.88 902.404   1
   2  -9 -14 1725.81 876.223   1
  -2  -9  14 958.792 848.419   1
   2  -9 -13 1045.82 718.446   1
  -2  -9  13  381.70 561.079   1
   2  -9 -1214862.20 1065.51   1
  -2  -9  1216141.60 913.465   1
   2  -9 -11 2184.99 1362.38   1
  -2  -9  11 2298.19 899.434   1
   2  -9 -1018823.60 1291.05   1
  -2  -9  1021228.30 598.742   1
  -2  -9  1022871.70 1110.37   1
   2  -9  -9 5488.43 942.122   1
  -2  -9   9 5179.40 432.214   1
   2  -9  -9 4029.87 840.456   1
  -2  -9   9 5763.41 919.903   1
   2  -9  -8 5786.81 2386.04   1
  -2  -9   8 6678.53 773.203   1
   2  -9  -8 7056.10 571.903   1
  -2  -9   8 7212.92 880.997   1
   2  -9  -715269.20 644.059   1
  -2  -9   714136.20 854.411   1
   2  -9  -714304.20 598.339   1
  -2  -9   715952.30 1111.47   1
   2  -9  -641214.30 1391.84   1
  -2  -9   640979.00 1209.75   1
  -2  -9   643004.30 1613.00   1
   2  -9  -640569.80 1293.90   1
   2  -9  -5 157.463 499.877   1
  -2  -9   5  568.05 342.705   1
  -2  -9   5 1154.24 692.504   1
   2  -9  -5 643.919 423.957   1
  -2  -9   4 8872.17 499.346   1
   2  -9  -4 9772.54 1764.33   1
  -2  -9   4 8873.91 963.724   1
   2  -9  -4 8794.98 766.393   1
  -2  -9   3 103.745 354.285   1
   2  -9  -3 371.961 386.147   1
  -2  -9   3 98.5407 548.311   1
   2  -9  -3 543.264 778.332   1
  -2  -9   219486.10 668.282   1
   2  -9  -221898.80 857.484   1
  -2  -9   221937.30 1129.64   1
   2  -9  -220648.50 846.785   1
  -2  -9   1 7025.04 685.971   1
   2  -9  -1 7094.00 763.849   1
  -2  -9   1 7531.44 710.482   1
   2  -9  -1 7250.81 866.387   1
  -2  -9   0 4028.37 647.632   1
   2  -9   0 4049.23 1460.38   1
  -2  -9   0 4075.15 1017.40   1
   2  -9   0 2382.87 677.304   1
  -2  -9  -142773.80 999.576   1
   2  -9   143258.70 1179.61   1
  -2  -9  -143687.90 1133.23   1
   2  -9   142589.30 1305.45   1
  -2  -9  -222752.00 940.825   1
   2  -9   224066.80 1015.51   1
  -2  -9  -223927.30 1024.77   1
   2  -9   221911.10 1192.93   1
  -2  -9  -3 4157.75 1383.78   1
   2  -9   3 3571.13 571.168   1
  -2  -9  -3 3512.81 697.598   1
   2  -9   3 3390.74  701.42   1
  -2  -9  -4-55.4632 472.228   1
   2  -9   4  75.167 485.504   1
  -2  -9  -4 242.711 404.102   1
   2  -9   4-285.969 808.894   1
  -2   9  -5 1174.43 517.735   1
  -2  -9  -5 1730.58 582.511   1
  -2  -9  -5 762.793 392.931   1
   2  -9   5 1639.35 1147.59   1
  -2   9  -646546.60 1769.26   1
  -2  -9  -646949.10 1332.05   1
  -2  -9  -646767.50 1354.69   1
   2  -9   650072.70 1663.76   1
  -2   9  -7 373.314 359.615   1
  -2  -9  -7-91.9231 505.742   1
  -2  -9  -7  234.18 427.428   1
   2  -9   7-316.079 761.915   1
  -2   9  -8 5597.28 886.921   1
  -2  -9  -8 5395.59 526.474   1
  -2  -9  -8 6038.96 483.311   1
   2  -9   8 6793.35 951.233   1
  -2   9  -9 445.623 273.457   1
  -2  -9  -9 383.472 358.622   1
  -2  -9  -9-11.6695 365.878   1
   2  -9   9-160.703 843.938   1
  -2   9 -1048979.80 1738.91   1
  -2  -9 -1050556.90 1319.15   1
  -2  -9 -1048539.90 1089.44   1
   2  -9  1049473.70 1545.92   1
  -2   9 -1113278.30 1662.36   1
  -2  -9 -1116399.60 1112.02   1
  -2  -9 -1113641.60 811.986   1
   2  -9  1113649.50 1512.34   1
  -2   9 -12 8963.84 1007.17   1
  -2  -9 -12 9734.42 800.804   1
  -2  -9 -12 8912.14  596.94   1
   2  -9  12 9595.42 1104.43   1
  -2   9 -13 561.999 347.204   1
  -2  -9 -13 1366.58 963.309   1
   2  -9  13 2007.04 923.383   1
  -2   9 -1422875.30 1053.38   1
  -2  -9 -1422161.50 1217.56   1
   2  -9  1423636.20 1594.84   1
  -2   9 -15 504.445 279.248   1
   2  -9  15 1137.06 699.196   1
   2 -10 -14 7668.21 954.557   1
  -2 -10  14 8506.63 878.836   1
   2 -10 -13 566.058 733.476   1
  -2 -10  13 140.513 663.439   1
   2 -10 -1226236.10 1232.32   1
  -2 -10  1231494.20 1406.77   1
   2 -10 -1116850.00 1013.55   1
  -2 -10  1116212.30 2217.12   1
   2 -10 -1018433.30 1134.54   1
  -2 -10  1017991.40 1120.77   1
   2 -10  -9 895.344 591.499   1
  -2 -10   9 1540.78 967.883   1
   2 -10  -8 4592.55 794.663   1
  -2 -10   8 6162.63 478.492   1
   2 -10  -8 4049.71 1073.25   1
  -2 -10   8 4645.48 886.847   1
   2 -10  -7 9713.21 847.223   1
  -2 -10   7 9667.03 482.039   1
  -2 -10   710568.10  945.94   1
   2 -10  -710805.80 658.443   1
   2 -10  -6 9476.74 870.002   1
  -2 -10   6 9769.18 536.616   1
  -2 -10   6 9930.36 2083.85   1
   2 -10  -6 8540.75 467.724   1
  -2 -10   5 868.035 341.704   1
   2 -10  -5 783.172 621.562   1
  -2 -10   5 988.474 746.693   1
   2 -10  -5  470.55 390.859   1
  -2 -10   4 1047.88 498.298   1
   2 -10  -4 173.138 643.372   1
  -2 -10   4 262.308 534.976   1
   2 -10  -4 977.153 648.232   1
  -2 -10   3 7812.41 1456.46   1
   2 -10  -3 9461.00 1639.05   1
  -2 -10   310259.70 827.369   1
   2 -10  -3 9282.95 648.069   1
  -2 -10   2 41.4115 349.927   1
   2 -10  -2 414.756 453.553   1
  -2 -10   2 378.545 347.042   1
   2 -10  -2 202.067 524.531   1
  -2 -10   1-336.238 358.297   1
   2 -10  -1 867.389 873.474   1
  -2 -10   1 485.923 392.066   1
   2 -10  -1 32.2717 602.409   1
  -2 -10   016866.10 710.722   1
   2 -10   019540.90 939.219   1
  -2 -10   017991.50 886.033   1
   2 -10   017921.40 1063.08   1
  -2 -10  -1 7350.95 732.807   1
   2 -10   1 6831.78 1239.89   1
  -2 -10  -1 5853.55 2251.52   1
   2 -10   1 6438.98 955.083   1
  -2 -10  -2 2987.81 538.333   1
   2 -10   2 2946.52 682.014   1
  -2 -10  -2 2090.06  717.60   1
   2 -10   2 2918.46 952.131   1
  -2 -10  -3 6630.39 633.783   1
   2 -10   3 6388.16 729.875   1
  -2 -10  -3 6601.99 887.445   1
   2 -10   3 5947.90 962.366   1
  -2 -10  -439931.50 1206.00   1
   2 -10   439324.40 1058.25   1
  -2 -10  -437930.10 1071.44   1
   2 -10   439117.10 1347.14   1
  -2 -10  -516325.20 816.052   1
   2 -10   516529.70 831.174   1
  -2 -10  -516705.00 1493.62   1
   2 -10   518182.90 1303.28   1
  -2 -10  -612733.90 775.626   1
   2 -10   611795.00 863.432   1
  -2 -10  -612355.80 729.885   1
   2 -10   610417.40 1054.97   1
  -2  10  -7 577.948 461.451   1
  -2 -10  -7 534.104 803.597   1
  -2 -10  -7 50.6755 418.665   1
   2 -10   7 1274.16 841.949   1
  -2  10  -8 6171.38  750.87   1
  -2 -10  -8 5731.13 723.815   1
  -2 -10  -8 6535.88  577.34   1
   2 -10   8 6769.18 1171.68   1
  -2  10  -9 7661.82 1072.60   1
  -2 -10  -9 6209.78 1057.17   1
  -2 -10  -9 6625.47 594.316   1
   2 -10   9 6349.59 1039.75   1
  -2  10 -10  587.76 464.392   1
  -2 -10 -10 2036.75 820.904   1
  -2 -10 -10 542.088 328.574   1
   2 -10  10 104.649 837.361   1
  -2  10 -11 8851.00 1090.02   1
  -2 -10 -1110389.30 997.143   1
  -2 -10 -1110094.50 626.443   1
   2 -10  1111808.90 1151.08   1
  -2  10 -1211925.20 736.302   1
  -2 -10 -1211449.40 1036.09   1
   2 -10  1213049.30 1065.39   1
  -2  10 -13 101.015  139.78   1
  -2 -10 -13 122.245 608.479   1
   2 -10  13 479.357  746.55   1
   2 -11 -11-187.808 617.248   1
  -2 -11  11 1193.23 642.362   1
   2 -11 -10 336.308 391.359   1
  -2 -11  10-503.624 579.698   1
   2 -11  -921507.10 1113.19   1
  -2 -11   922981.10 1104.94   1
   2 -11  -813828.50 1062.21   1
  -2 -11   812613.20 2050.76   1
   2 -11  -7 2768.08 1445.26   1
  -2 -11   7 2708.90 1090.86   1
   2 -11  -6 9802.44 981.541   1
   2 -11  -6 8887.09 1173.86   1
  -2 -11   610011.80 844.414   1
  -2 -11   5 8394.13 501.012   1
   2 -11  -5 6904.44 588.006   1
  -2 -11   5 8034.22 844.463   1
   2 -11  -5 8221.31 1623.83   1
  -2 -11   4 449.234 263.717   1
   2 -11  -4 613.463 572.721   1
  -2 -11   4 716.597 593.256   1
   2 -11  -4 -1.2303 441.303   1
  -2 -11   3 755.876 498.167   1
   2 -11  -3 250.859 487.492   1
  -2 -11   3 1022.15 565.742   1
   2 -11  -3 150.798 461.477   1
  -2 -11   2 242.417 244.936   1
   2 -11  -2-223.683 484.777   1
  -2 -11   2 25.2371  571.06   1
   2 -11  -2 556.236 520.337   1
  -2 -11   1 1012.96 331.003   1
   2 -11  -1 491.715 302.695   1
  -2 -11   1 536.582 492.817   1
   2 -11  -1 1238.56 776.957   1
  -2 -11   0 6583.35 1028.75   1
   2 -11   0 7199.93 544.919   1
  -2 -11   0 7244.12 1194.16   1
   2 -11   0 6994.09 816.705   1
  -2 -11  -1 9330.20 1211.26   1
   2 -11   110643.20 732.424   1
  -2 -11  -1 9805.05 952.825   1
   2 -11   1 9471.24 927.732   1
  -2 -11  -215495.20 914.594   1
   2 -11   213868.50 1748.37   1
  -2 -11  -214185.70 897.289   1
   2 -11   213942.00 1037.09   1
  -2 -11  -319015.50 931.867   1
   2 -11   320712.60 1114.74   1
  -2 -11  -318609.40 967.149   1
   2 -11   319221.10 1365.48   1
  -2 -11  -4-371.123 447.106   1
   2 -11   4 139.878  495.88   1
  -2 -11  -4 387.149 610.042   1
   2 -11   4 950.745 873.941   1
  -2 -11  -512574.50 1075.30   1
   2 -11   512401.00 910.266   1
  -2 -11  -5 9652.48 1721.54   1
   2 -11   512797.70 1057.18   1
  -2 -11  -6 619.708 463.369   1
   2 -11   6 606.752 628.997   1
  -2 -11  -6 716.439 412.219   1
   2 -11   6 1135.14 714.502   1
  -2 -11  -7 5712.51 721.203   1
   2 -11   7 6091.00 1821.47   1
  -2 -11  -7 6361.79  654.24   1
   2 -11   7 6651.18 1020.15   1
  -2 -11  -8 1888.55 701.887   1
   2 -11   8 1782.58 659.063   1
  -2 -11  -8 1453.34 500.919   1
   2 -11   8 940.495 712.518   1
  -2 -11  -919924.00 1083.22   1
   2 -11   919866.00 997.541   1
  -2 -11  -918950.50 899.585   1
   2 -11   921532.70 1548.67   1
  -2  11 -1023272.50 941.212   1
  -2 -11 -1024146.70 1364.43   1
   2 -11  1022507.10 1265.41   1
   2 -12  -7 6112.12 773.141   1
  -2 -12   7 6750.95 960.698   1
   2 -12  -6 2607.08 704.643   1
  -2 -12   6 3171.43 871.323   1
   2 -12  -5 6615.13  802.28   1
  -2 -12   5 5865.71 727.389   1
   2 -12  -5 5382.81 550.979   1
   2 -12  -4 6808.31 704.522   1
  -2 -12   4 6986.38 767.629   1
   2 -12  -4 4844.80 1830.31   1
  -2 -12   314769.80 764.784   1
   2 -12  -316558.60 1078.56   1
  -2 -12   314467.70 1025.84   1
   2 -12  -315174.00 887.448   1
  -2 -12   2 6831.13  609.45   1
   2 -12  -2 8088.43 1166.77   1
  -2 -12   2 4748.13 2138.09   1
   2 -12  -2 6472.95 1091.84   1
  -2 -12   1 271.763 437.508   1
   2 -12  -1 672.574  614.99   1
  -2 -12   1 335.879 330.043   1
   2 -12  -1 1257.25 725.524   1
  -2 -12   0 2764.93 508.748   1
   2 -12   0 2604.80 998.147   1
  -2 -12   0 2806.54 703.277   1
   2 -12   0 3484.87 744.289   1
  -2 -12  -1 3504.81 674.327   1
   2 -12   1 4777.06 777.591   1
  -2 -12  -1 4854.53 752.155   1
   2 -12   1 4511.70 996.313   1
   2 -12   2 1342.37 808.909   1
  -2 -12  -2 1780.74  928.18   1
   2 -12   2 1863.49 905.709   1
  -2 -12  -3 937.251  436.22   1
   2 -12   3 560.103 551.565   1
  -2 -12  -3 152.135 438.796   1
   2 -12   3-108.287 630.019   1
  -2 -12  -4 1037.67 655.522   1
   2 -12   4 1180.02 528.021   1
  -2 -12  -4 533.407  274.09   1
   2 -12   4 421.916 660.628   1
  -2 -12  -5 1069.63 478.905   1
   2 -12   5 784.208 742.195   1
  -2 -12  -5 377.999 261.001   1
   2 -12   5 1202.72  703.27   1
  -2 -12  -6 3545.89 621.978   1
  -2 -12  -6 2937.70  492.93   1
   2 -12   6 3136.42 989.023   1
   3   0 -22 44.3148 342.955   1
   3   0 -21 54.7531 368.235   1
   3   0 -20 383.615  381.99   1
   3   0 -19 1221.91 707.492   1
   3   0 -18 -218.13 390.477   1
   3   0 -1760434.60 1731.36   1
   3   0 -16-265.149 345.236   1
  -3   0  16-62.8568  105.12   1
   3   0 -15148906.0 2448.45   1
  -3   0  15145493.0 1730.55   1
   3   0 -14 173.308 342.598   1
  -3   0  14 33.8004 103.859   1
   3   0 -14 24.2524 111.296   1
   3   0 -1388360.30 1735.99   1
  -3   0  1386953.50 1541.88   1
   3   0 -1384783.50 1509.91   1
   3   0 -12 109.802 226.111   1
  -3   0  12-45.1153 171.703   1
  -3   0  12 23.8937 110.459   1
   3   0 -12 138.892 113.787   1
   3   0 -1170199.60 1320.67   1
  -3   0  1166924.30 1126.75   1
  -3   0  1168098.60 1222.75   1
   3   0 -1166938.10 1172.46   1
   3   0 -10 213.104  182.65   1
  -3   0  10 193.086 202.533   1
  -3   0  10-13.4985 154.266   1
   3   0 -10 197.005 205.018   1
   3   0  -962140.00 915.313   1
  -3   0   960385.80 983.475   1
  -3   0   963047.10  968.44   1
   3   0  -961272.40 1040.43   1
   3   0  -8 -55.913 209.415   1
  -3   0   8-210.616 220.173   1
  -3   0   8-37.8968 163.248   1
   3   0  -8 54.2775 137.256   1
   3   0  -714973.00 731.194   1
  -3   0   714564.20 467.255   1
  -3   0   714564.50 412.404   1
   3   0  -714526.40 447.211   1
   3   0  -6  130.34 85.1519   1
   3   0  -6  298.83 279.321   1
  -3   0   6 91.6577 133.036   1
   3   0  -6-18.1346 124.632   1
   3   0  -5366607.0 5130.39   1
   3   0  -5371454.0 7694.02   1
  -3   0   5365692.0 5154.91   1
   3   0  -5361192.0 5083.70   1
   3   0  -4-18.3722 140.122   1
   3   0  -4-135.627 240.332   1
  -3   0   4-197.156 245.585   1
   3   0  -4-153.652 195.689   1
  -3   0   3114052.0 1033.00   1
   3   0  -3109369.0 996.638   1
  -3   0   3108215.0 1067.52   1
   3   0  -3109096.0 1056.12   1
  -3   0   2-8.65763 184.595   1
   3   0  -2 102.314 128.377   1
  -3   0   2 61.2472 82.6797   1
   3   0  -2 336.608 187.176   1
  -3   0   1374334.0 3180.92   1
   3   0  -1357227.0 3039.65   1
  -3   0   1354474.0 3035.41   1
   3   0  -1374158.0 3174.78   1
  -3   0   0 -242.55 251.407   1
   3   0   0 67.7579  263.87   1
   3   0   0-105.372 234.842   1
  -3   0  -1-342.432 309.945   1
   3   0   1 11.7728 289.032   1
  -3   0  -1-247.617 362.826   1
   3   0   1 61.7808  191.37   1
  -3   0  -2-594.531 406.744   1
   3   0   2-93.4764 248.302   1
  -3   0  -2-344.567 387.014   1
   3   0   2-25.7754 251.222   1
  -3   0  -3 328.018 474.036   1
   3   0   3-75.2402 229.516   1
  -3   0  -3  204.14 240.921   1
   3   0   3 160.503 218.836   1
  -3   0  -4  702.36 554.526   1
   3   0   4 154.129 223.307   1
  -3   0  -4-17.6732 354.992   1
  -3   0  -5144485.0 1929.96   1
   3   0   5139259.0 1850.95   1
  -3   0  -6 583.013 431.401   1
   3   0   6-235.608 451.193   1
  -3   0  -7 1438.66 596.728   1
   3   0   7 1406.35 347.089   1
  -3   0  -8-51.0869 573.492   1
   3   0   8 296.209 293.561   1
  -3   0  -964168.40 1343.18   1
   3   0   965163.40 1380.91   1
  -3   0 -10 82.8423 644.782   1
   3   0  10-520.949 560.885   1
  -3   0 -1140270.60 1110.95   1
   3   0  1139718.40 1099.81   1
  -3   0 -12 9.69283 579.816   1
   3   0  12-23.7733 608.635   1
  -3   0 -13236953.0 1767.67   1
   3   0  13233065.0 2853.17   1
  -3   0 -14-2.52954 591.718   1
   3   0  14-227.041 575.208   1
  -3   0 -15 9677.00 767.908   1
   3   0  1510312.60 846.348   1
  -3   0 -16-230.584 592.382   1
   3   0  16  100.13 548.438   1
  -3   0 -1727366.10 981.099   1
   3   0  1728995.80 980.514   1
  -3   0 -18 1275.56 860.196   1
   3   0  18  147.93 500.731   1
  -3   0 -19 4831.83 738.102   1
   3   0  19 3938.44  837.51   1
  -3   0 -20 308.052 612.238   1
   3   0  20 614.292 494.102   1
  -3   0 -2129038.50 1320.68   1
   3   0  2125676.70 1000.59   1
   3  -1 -23 662.349 395.081   1
   3  -1 -22 1680.38 977.819   1
   3  -1 -2116158.30 1502.56   1
   3   1 -20 4228.31 448.056   1
   3  -1 -20 5350.61 827.291   1
   3   1 -19 715.516 466.026   1
   3  -1 -19 224.974 414.294   1
   3   1 -1828896.60 923.038   1
   3  -1 -1828913.70 1739.70   1
   3   1 -1720535.00 820.753   1
   3  -1 -1717720.60 627.227   1
  -3  -1  1718813.10 413.385   1
   3   1 -1625045.80 726.799   1
   3  -1 -1624308.60 730.238   1
  -3  -1  1624603.80 555.393   1
   3   1 -1526078.50 1234.71   1
   3  -1 -1524282.70 717.888   1
  -3  -1  1526177.90 688.346   1
   3   1 -1474856.60 1678.02   1
   3  -1 -1469663.00 2066.16   1
  -3  -1  1471732.90 1544.04   1
   3   1 -1464660.20 1636.67   1
   3   1 -13 7472.41 735.718   1
   3  -1 -13 7590.05 648.645   1
  -3  -1  13 6809.03  440.32   1
  -3  -1  13 8000.68 760.899   1
   3   1 -13 7155.32 565.476   1
   3   1 -12 380.192 271.819   1
   3  -1 -12  737.52 452.876   1
  -3  -1  12 496.729 276.929   1
  -3   1  12  321.41 86.9388   1
  -3  -1  12 522.069 215.819   1
   3   1 -12 619.599 370.899   1
   3  -1 -12 232.813 92.1649   1
   3   1 -11190436.0 3041.66   1
   3  -1 -11183787.0 2900.22   1
  -3  -1  11182679.0 2733.70   1
  -3   1  11175322.0 2534.05   1
  -3  -1  11188361.0 2877.09   1
   3   1 -11181273.0 2769.79   1
   3  -1 -11182097.0 2640.84   1
   3   1 -1020161.50 701.842   1
   3  -1 -1019533.70 673.645   1
  -3  -1  1018378.80 423.876   1
  -3   1  1017759.00 438.241   1
  -3   1  1018860.30  333.01   1
  -3  -1  1019245.40 560.602   1
   3   1 -1017776.80 467.667   1
   3  -1 -1018515.00 337.374   1
   3   1  -9 1152.94 246.213   1
   3  -1  -9 490.737 344.133   1
  -3  -1   9 1093.74 216.364   1
  -3   1   9 1164.05 242.601   1
  -3  -1   9 1380.67 458.498   1
   3  -1  -9 1056.21 265.495   1
   3   1  -9 1147.87 294.591   1
   3   1  -865396.60 872.913   1
   3  -1  -866123.60 1004.61   1
  -3  -1   864815.30 845.608   1
  -3   1   862622.70 923.356   1
  -3   1   865048.60 847.473   1
  -3  -1   866412.50 952.776   1
   3  -1  -864739.50 843.758   1
   3   1  -865240.50 923.891   1
   3   1  -7268023.0 3149.65   1
   3  -1  -7273021.0 3312.28   1
  -3   1   7268977.0 3243.28   1
  -3   1   7269093.0 3172.78   1
  -3  -1   7269612.0 3242.71   1
   3  -1  -7271940.0 3213.18   1
   3   1  -7261864.0 3147.26   1
   3  -1  -619494.50 471.346   1
   3   1  -619646.30 382.356   1
   3   1  -620250.90 365.772   1
   3  -1  -621360.80 509.785   1
  -3   1   620549.00 415.498   1
  -3  -1   620644.10 509.207   1
   3  -1  -619916.60 425.919   1
   3   1  -619498.50 470.606   1
   3  -1  -526048.30  546.45   1
   3   1  -526728.70  427.70   1
   3   1  -526665.90 453.297   1
   3  -1  -526691.30 561.977   1
  -3   1   526544.90 500.081   1
   3  -1  -526989.90 519.983   1
  -3  -1   526851.90 564.673   1
   3   1  -527043.80 558.391   1
   3  -1  -498599.60 1497.66   1
   3   1  -4100617.0 1432.65   1
   3   1  -4100766.0 1471.49   1
   3  -1  -4100497.0 1520.81   1
  -3   1   4100693.0 1614.13   1
   3  -1  -498671.80 1458.93   1
  -3  -1   4100498.0 1528.81   1
   3   1  -499642.80 1506.89   1
  -3   1   337779.20 724.837   1
  -3  -1   338172.10 607.526   1
   3  -1  -338544.10 685.522   1
   3   1  -337749.40 584.481   1
  -3   1   337596.00 694.647   1
   3  -1  -337597.50 879.536   1
  -3  -1   337622.20 759.274   1
   3   1  -337162.50 758.669   1
  -3   1   247543.10  583.93   1
  -3  -1   247008.40 489.113   1
   3  -1  -249671.10  619.01   1
   3   1  -246727.70 490.681   1
  -3   1   248035.90 640.571   1
   3  -1  -247737.60 578.976   1
  -3  -1   245812.40 638.106   1
   3   1  -246783.80 596.289   1
  -3   1   1118676.0 1159.09   1
   3  -1  -1121233.0 1167.87   1
  -3  -1   1123376.0 1213.90   1
   3   1  -1121545.0 1107.19   1
  -3   1   1122895.0 1245.50   1
   3  -1  -1123240.0 1189.42   1
  -3  -1   1118881.0 1206.66   1
   3   1  -1121317.0 1180.82   1
  -3   1   010427.70 430.081   1
   3  -1   010568.20 388.574   1
  -3  -1   010148.00 536.212   1
   3   1   010073.30 375.963   1
   3  -1   010840.60 399.922   1
  -3  -1   010158.10 488.346   1
   3   1   010044.40 425.963   1
   3  -1   010353.70 676.053   1
  -3   1  -125179.00 611.965   1
   3  -1   124396.20 518.513   1
  -3  -1  -124331.30  626.83   1
   3   1   123955.40 534.349   1
   3  -1   123526.20 549.848   1
  -3  -1  -124076.50 602.069   1
   3   1   124926.00 629.971   1
   3  -1   123412.40 751.346   1
  -3   1  -213359.90 574.126   1
   3  -1   213360.20 408.057   1
  -3  -1  -213360.30 458.288   1
   3   1   213777.40 428.775   1
   3  -1   213919.20 454.158   1
  -3  -1  -213999.00  524.48   1
   3   1   214049.30 391.453   1
   3  -1   213455.30 656.436   1
  -3   1  -324116.30 722.352   1
  -3  -1  -323329.90 576.653   1
   3  -1   322161.00 590.612   1
   3   1   323827.50 562.707   1
   3  -1   323438.40 595.979   1
  -3  -1  -324898.90 686.881   1
   3   1   322964.30  497.95   1
   3  -1   323461.30 994.114   1
  -3  -1  -4 5786.05 433.979   1
   3   1   4 5134.68 694.506   1
  -3  -1  -4 5551.02 436.585   1
   3  -1   4 4962.19 487.688   1
  -3   1  -573506.90 1440.07   1
  -3  -1  -574976.60 1175.95   1
  -3  -1  -574992.70 1132.29   1
   3  -1   574573.10 1196.27   1
  -3   1  -6 83.5707 422.889   1
  -3  -1  -6 800.638  350.39   1
  -3  -1  -6 909.247 437.214   1
   3  -1   6 507.255 434.529   1
  -3   1  -7 9493.07 603.754   1
  -3  -1  -7 6682.56 510.716   1
  -3  -1  -7 9436.26 600.666   1
   3  -1   7 8321.82 691.573   1
  -3   1  -842184.20 1013.35   1
  -3  -1  -841873.40 1128.88   1
   3  -1   841874.80 1021.91   1
   3   1   842308.90 965.593   1
  -3   1  -935986.30 963.732   1
  -3  -1  -935931.00 1127.09   1
   3  -1   935838.00 1024.17   1
   3   1   935008.70 897.991   1
  -3   1 -1014603.10 738.906   1
  -3  -1 -1015039.40 817.385   1
   3  -1  1016099.50 932.855   1
   3   1  1014532.50 744.778   1
  -3   1 -11-244.839 518.929   1
  -3  -1 -11  227.17  567.86   1
   3  -1  11 312.674 578.081   1
   3   1  11 89.9594 516.866   1
  -3   1 -1223462.00 855.398   1
  -3  -1 -1222199.80 1025.02   1
   3  -1  1223011.40 1022.10   1
   3   1  1224320.80 918.855   1
  -3   1 -13 5520.69 744.271   1
  -3  -1 -13 6186.43 800.413   1
   3  -1  13 4749.84  797.62   1
   3   1  13 6325.69 527.363   1
  -3   1 -14-601.056 573.536   1
  -3  -1 -14-149.549 541.629   1
   3  -1  14-297.065 587.141   1
   3   1  14 423.692 525.259   1
  -3   1 -1546946.00 1556.97   1
  -3  -1 -1542570.60 1450.70   1
   3  -1  1544034.30 1496.83   1
   3   1  1544371.30 1451.42   1
  -3   1 -1631688.50 1235.19   1
  -3  -1 -1629448.20 1126.56   1
   3  -1  1631557.80 1196.86   1
   3   1  1631168.60 1124.23   1
  -3   1 -17 6978.21 789.503   1
  -3  -1 -17 6484.46 742.393   1
   3  -1  17 6448.08 1094.33   1
   3   1  17 5610.28 895.825   1
  -3   1 -18 449.238 562.721   1
  -3  -1 -18 159.549  648.77   1
   3  -1  18 1068.33 743.555   1
   3   1  18 900.196 582.647   1
  -3   1 -1994427.50 2822.11   1
  -3  -1 -1997727.40 1557.18   1
   3  -1  1994014.80 2696.54   1
   3   1  1997254.10 1411.20   1
  -3   1 -20 808.726 620.636   1
  -3  -1 -20 605.968 360.933   1
   3  -1  20 969.247 726.426   1
   3   1  20 1230.55 622.839   1
  -3   1 -21 1175.31 636.735   1
  -3  -1 -21 971.723 606.273   1
   3  -1  21-38.2992  507.41   1
   3  -2 -23 964.737 436.861   1
   3  -2 -22 4161.38 734.317   1
   3  -2 -21 5846.01 773.583   1
   3  -2 -2016930.60 866.712   1
   3   2 -1914254.90 581.247   1
   3  -2 -1913103.10 1999.62   1
   3   2 -18 906.301 423.889   1
   3  -2 -18 905.993 666.424   1
  -3  -2  18 897.429 415.742   1
   3   2 -17 2747.21 378.629   1
   3  -2 -17 2794.58 723.975   1
  -3  -2  17 1868.15 622.705   1
   3   2 -1633206.20  734.68   1
   3  -2 -1632203.50 1052.03   1
  -3  -2  1632452.90 701.389   1
   3   2 -1517466.30 540.355   1
   3  -2 -1516957.10 784.855   1
  -3  -2  1516909.30 520.396   1
   3   2 -1412360.60 415.469   1
   3  -2 -1413144.00 1088.82   1
  -3  -2  1411253.90  577.95   1
  -3  -2  1413103.00 513.322   1
   3   2 -1332399.70 812.919   1
   3  -2 -1333196.30 998.776   1
  -3  -2  1330015.90 918.573   1
  -3  -2  1333155.40 870.741   1
   3   2 -12117885.0 2102.42   1
   3  -2 -12116718.0 2249.55   1
  -3  -2  12111397.0 1962.10   1
  -3  -2  12109049.0 2046.55   1
   3   2 -11 6792.59 452.137   1
   3  -2 -11 7400.12 612.008   1
  -3  -2  11 6492.66 328.038   1
  -3  -2  11 7407.46 534.545   1
   3   2 -1066772.30 1075.98   1
   3  -2 -1065368.80 1276.24   1
  -3  -2  1064035.20 1177.19   1
  -3  -2  1067269.50 1144.60   1
   3   2 -1064163.50 1166.09   1
   3   2  -910377.20 273.055   1
   3  -2  -910384.70 661.165   1
  -3  -2   9 9948.02 326.331   1
  -3  -2   910450.10 512.534   1
   3   2  -910083.50 454.993   1
   3   2  -8115735.0 1383.10   1
   3  -2  -8119343.0 1706.06   1
  -3  -2   8118535.0 1622.91   1
   3  -2  -8116696.0 1391.15   1
   3   2  -8117500.0 1580.38   1
   3  -2  -8119896.0 1443.50   1
   3  -2  -766650.80 1075.51   1
   3  -2  -766978.10 852.632   1
  -3  -2   766196.60 1000.28   1
   3   2  -764356.60 974.858   1
   3  -2  -768045.60 949.155   1
   3  -2  -672264.40 1082.96   1
   3  -2  -671342.40 914.469   1
  -3  -2   672218.10 1075.01   1
   3   2  -669999.00 1013.51   1
   3  -2  -673328.70 1001.55   1
   3  -2  -592833.90 1495.89   1
   3  -2  -592043.90 1584.06   1
   3  -2  -593727.80 1378.68   1
  -3  -2   594043.90 1485.08   1
   3   2  -592350.60 1430.06   1
   3  -2  -595314.10 1433.78   1
   3  -2  -4172432.0 2595.96   1
   3  -2  -4171626.0 2571.89   1
   3  -2  -4174817.0 2506.33   1
  -3  -2   4175509.0 2691.58   1
   3   2  -4171490.0 2518.00   1
   3  -2  -4180909.0 2636.82   1
  -3   2   3369093.0 7688.70   1
   3  -2  -3341410.0 4918.57   1
  -3  -2   3356553.0 4954.71   1
   3   2  -3349919.0 4862.78   1
   3  -2  -3344724.0 4885.18   1
  -3  -2   3335933.0 4801.29   1
   3   2  -3347132.0 4934.61   1
   3  -2  -3347204.0 4957.81   1
  -3   2   2110553.0 1686.37   1
   3  -2  -2110680.0 1731.68   1
  -3  -2   2112397.0 1609.49   1
   3   2  -2113215.0 1615.40   1
   3  -2  -2109299.0 1648.49   1
   3   2  -2108704.0 1664.69   1
   3  -2  -2111556.0 1746.09   1
  -3   2   125217.10 584.941   1
   3  -2  -125301.20 520.219   1
  -3  -2   125767.20 452.486   1
   3   2  -126023.30 460.945   1
   3  -2  -124846.90 509.181   1
   3   2  -124497.90 572.549   1
   3  -2  -125680.20 752.151   1
  -3   2   0 949.557  458.74   1
   3  -2   0 1172.64 371.166   1
  -3  -2   0 256.478 198.647   1
   3   2   0  779.03 177.255   1
   3  -2   0 1122.83 456.475   1
  -3  -2   0 433.571 351.407   1
   3   2   0 1043.37 240.093   1
   3  -2   0 999.071 799.499   1
  -3   2  -1 6640.41 341.659   1
   3  -2   1 7396.19 362.541   1
  -3  -2  -1 7020.43 304.588   1
   3   2   1 7388.55 304.606   1
   3  -2   1 6529.40 355.329   1
  -3  -2  -1 7184.77 439.538   1
   3   2   1 6923.22 313.405   1
   3  -2   1 6875.09 511.421   1
  -3  -2  -2233151.0 3363.23   1
   3   2   2222274.0 3249.01   1
  -3  -2  -2230259.0 3406.37   1
   3  -2   2228014.0 3345.06   1
  -3   2  -3 1181.87 398.538   1
  -3  -2  -3 1204.69 466.206   1
   3   2   3 1106.26  456.62   1
  -3  -2  -3 988.023 352.008   1
   3  -2   3 524.194 421.655   1
  -3   2  -429020.40  687.36   1
  -3  -2  -429813.90 607.676   1
   3   2   428572.10 559.632   1
  -3  -2  -428771.70 619.823   1
   3  -2   427885.90 773.128   1
  -3   2  -563077.90 1054.89   1
  -3  -2  -560427.70 942.034   1
  -3   2  -6170970.0 2331.52   1
  -3  -2  -6163580.0 2101.30   1
  -3  -2  -6163948.0 2622.76   1
   3  -2   6166898.0 2300.34   1
  -3   2  -712752.10 672.136   1
  -3  -2  -712365.60 811.279   1
  -3  -2  -712494.80 590.714   1
   3  -2   711698.90 789.051   1
  -3   2  -811577.00  709.01   1
  -3  -2  -8 9599.18 1763.18   1
  -3  -2  -811335.90 755.541   1
   3  -2   810857.20 878.714   1
  -3   2  -912752.80 713.263   1
  -3  -2  -913735.00 907.576   1
  -3  -2  -913541.30 704.549   1
   3  -2   913230.90 942.438   1
  -3   2 -1073798.90 1561.82   1
  -3  -2 -1076940.70 1849.92   1
  -3  -2 -1075058.10 1553.45   1
   3  -2  1072759.00 1632.48   1
  -3   2 -1187286.90 3005.09   1
  -3  -2 -1188401.40 2156.90   1
   3  -2  1189758.90 2192.11   1
   3   2  1188349.90 2004.37   1
  -3   2 -1225314.00 1110.82   1
  -3  -2 -1224293.10 988.013   1
   3  -2  1225417.20 1348.66   1
   3   2  1224301.30 711.605   1
  -3   2 -13 1355.39 562.721   1
  -3  -2 -13-89.9005 683.227   1
   3  -2  13 470.855 760.116   1
   3   2  13 562.682 446.025   1
  -3   2 -1420347.20 1271.19   1
  -3  -2 -1420188.50 940.419   1
   3  -2  1417830.00 1688.79   1
   3   2  1419239.20 974.845   1
  -3   2 -1539630.60 1327.84   1
  -3  -2 -1540908.20 1511.38   1
   3  -2  1541743.80 1489.97   1
   3   2  1540279.10 1282.24   1
  -3   2 -1664599.60 1736.01   1
  -3  -2 -1668424.20 1960.70   1
   3  -2  1665371.20 1905.10   1
   3   2  1663064.80 2347.03   1
  -3   2 -17 7193.12 824.534   1
  -3  -2 -17 8531.78  891.93   1
   3  -2  17 7323.51 807.906   1
   3   2  17 7566.92 1443.21   1
  -3   2 -1827204.50 1229.17   1
  -3  -2 -1828591.50 1257.37   1
   3  -2  1826434.40 1254.79   1
   3   2  1826850.20 1070.51   1
  -3   2 -19-40.2954 624.853   1
  -3  -2 -19-138.786 632.961   1
   3  -2  19 303.076 557.917   1
   3   2  19 121.676 268.506   1
  -3   2 -2013593.60 959.641   1
  -3  -2 -2014626.20 994.965   1
   3  -2  2014272.10 983.429   1
   3  -3 -22 1276.28 654.628   1
   3  -3 -21 858.746 738.712   1
   3  -3 -20 371.119 479.339   1
   3  -3 -1920712.00 959.926   1
  -3  -3  1919625.70 601.864   1
   3  -3 -1846322.30 1441.06   1
  -3  -3  1846359.80 1312.23   1
   3   3 -17 5015.75 1144.34   1
   3  -3 -17 6359.60 815.953   1
  -3  -3  17 6405.39 710.153   1
   3   3 -16 4212.51 652.991   1
   3  -3 -16 4755.96  915.59   1
  -3  -3  16 3789.76 423.789   1
   3   3 -1526365.70 621.489   1
   3  -3 -1527951.60 1961.87   1
  -3  -3  1524514.50 694.308   1
   3   3 -1454292.60 812.722   1
   3  -3 -1452479.90 1295.86   1
  -3  -3  1453060.00 975.214   1
   3   3 -13 1754.98 295.321   1
   3  -3 -13 2717.59 798.448   1
  -3  -3  13 1900.64 235.425   1
  -3  -3  13 1981.64 452.167   1
   3   3 -1213417.30 411.715   1
   3  -3 -1213141.50 806.017   1
  -3  -3  1212706.90 499.203   1
  -3  -3  1213400.00 772.172   1
   3   3 -11 66.8984 100.137   1
   3  -3 -11 303.914 522.093   1
  -3  -3  11 83.4815 111.068   1
  -3  -3  11 727.042 507.015   1
   3   3 -1043335.30 716.113   1
   3  -3 -1042776.80 1114.77   1
  -3  -3  1040978.70 662.674   1
  -3  -3  1043022.30 940.405   1
   3   3  -9 3580.43 170.476   1
   3  -3  -9 3692.86 757.429   1
  -3  -3   9 3927.37 459.705   1
   3  -3  -821477.40 777.784   1
   3  -3  -820975.90 342.077   1
  -3  -3   821427.50 619.863   1
   3  -3  -820894.90 367.594   1
   3  -3  -7 9963.87  742.01   1
   3  -3  -7 8998.51 417.598   1
  -3  -3   7 9468.74 506.233   1
   3  -3  -7 9099.62 381.591   1
   3  -3  -616200.30 641.951   1
   3  -3  -615169.60 511.292   1
  -3  -3   615815.80 623.103   1
   3  -3  -615628.20 487.399   1
   3  -3  -5 3322.92 760.345   1
   3  -3  -5 2897.62 379.638   1
  -3  -3   5 3157.30 716.296   1
   3  -3  -5 3075.61 327.941   1
  -3  -3   4460489.0 1560.31   1
  -3  -3   326549.50 430.243   1
   3   3  -326867.40 370.632   1
   3  -3  -324882.10 618.076   1
  -3  -3   326283.80 782.374   1
   3  -3  -327791.90 633.573   1
  -3   3   227962.80 639.931   1
  -3  -3   229661.80 504.709   1
   3   3  -229975.00 494.438   1
   3  -3  -231150.70 733.701   1
  -3   3   230593.70 640.641   1
  -3  -3   132638.20 567.112   1
   3   3  -132650.10 559.072   1
  -3  -3   133200.70 721.982   1
   3  -3  -133762.30 797.684   1
  -3   3   133047.70 706.159   1
  -3  -3   0106015.0 1598.32   1
   3   3   0107967.0 1611.55   1
  -3  -3   0102651.0 1639.59   1
   3  -3   0103916.0 1725.16   1
  -3   3   0103954.0 1631.11   1
  -3   3  -156318.40 946.298   1
  -3  -3  -156875.20 1028.99   1
   3   3   157268.60 824.665   1
  -3  -3  -156599.90 918.801   1
   3  -3   157601.90 992.821   1
  -3   3  -235209.50 1260.94   1
  -3  -3  -235424.20 642.223   1
   3   3   235869.70 638.156   1
  -3  -3  -235956.30 686.445   1
   3  -3   235922.60 891.092   1
  -3   3  -322069.80 746.437   1
  -3  -3  -320918.80 609.352   1
   3   3   321756.00 402.566   1
  -3  -3  -322613.50 604.791   1
   3  -3   322683.50 725.045   1
  -3   3  -411002.60 519.561   1
  -3  -3  -411675.10 487.953   1
  -3  -3  -411512.70 504.435   1
   3  -3   411285.40 715.548   1
  -3   3  -515046.00 666.224   1
  -3  -3  -514369.90 584.788   1
  -3  -3  -516241.00 689.846   1
   3  -3   515050.70 812.495   1
  -3   3  -6 7024.51 573.331   1
  -3  -3  -6 7091.97 539.559   1
  -3  -3  -6 6841.18  459.00   1
   3  -3   6 7271.73 832.499   1
  -3   3  -785068.40 1592.27   1
  -3  -3  -784978.60 1640.34   1
  -3  -3  -784504.70 2431.18   1
   3  -3   785990.70 1769.20   1
  -3   3  -8101030.0 1814.48   1
  -3  -3  -8104938.0 2103.43   1
  -3  -3  -8100122.0 2176.68   1
   3  -3   8101228.0 1940.94   1
  -3   3  -9 866.685 673.037   1
  -3  -3  -9 1074.80 533.506   1
  -3  -3  -9 769.422 510.957   1
   3  -3   9 1091.03 745.008   1
  -3   3 -1066350.30 1650.12   1
  -3  -3 -1063998.60 1591.53   1
  -3  -3 -1066782.20 1586.08   1
   3  -3  1065355.20 1713.82   1
  -3   3 -1115123.00 966.682   1
  -3  -3 -1115415.80 1100.30   1
  -3  -3 -1115045.00 674.106   1
   3  -3  1113511.80 889.991   1
  -3   3 -1265884.30 1266.39   1
  -3  -3 -1266260.10 1841.55   1
   3  -3  1265959.40 1490.49   1
  -3   3 -13 3296.82 693.507   1
  -3  -3 -13 2995.36 833.351   1
   3  -3  13 3171.16 1107.71   1
   3   3  13 2606.59 610.089   1
  -3   3 -14 2537.33 1128.21   1
  -3  -3 -14 1028.00 837.231   1
   3  -3  14 3129.33 864.427   1
   3   3  14 2364.42 759.858   1
  -3   3 -15 7852.19 820.292   1
  -3  -3 -15 8867.54  961.97   1
   3  -3  15 7573.34 836.243   1
   3   3  15 7073.63 515.709   1
  -3   3 -1631166.50 1020.38   1
  -3  -3 -1632185.70 1119.11   1
   3  -3  1627259.00 2480.32   1
   3   3  1630429.30 900.689   1
  -3   3 -17 2880.19 885.776   1
  -3  -3 -17 3052.41 928.632   1
   3  -3  17 3296.22  950.82   1
   3   3  17 3612.81  549.55   1
  -3   3 -1816844.80 1311.89   1
  -3  -3 -1817284.70 1348.22   1
   3  -3  1816969.70 1020.33   1
   3   3  1815167.00 769.781   1
  -3   3 -19 435.917 433.091   1
  -3  -3 -19 768.337 909.794   1
   3  -3  19 562.911 689.685   1
   3   3  19-76.9735 366.372   1
  -3   3 -20 1541.55 566.609   1
  -3  -3 -20 794.534 623.027   1
   3  -3  20 1443.86 882.069   1
   3  -4 -22 160.862 318.844   1
   3  -4 -2123490.20 1148.38   1
   3  -4 -20 2702.33 703.774   1
  -3  -4  20 1503.55 921.982   1
   3  -4 -19 592.131 491.031   1
  -3  -4  19 791.943 477.475   1
   3  -4 -1816455.60 2477.83   1
  -3  -4  1818268.80 774.781   1
   3  -4 -1746806.80 1441.26   1
  -3  -4  1751559.40 1484.66   1
   3  -4 -16 467.041 600.192   1
   3   4 -1520792.30 667.181   1
   3  -4 -1520592.90 1013.33   1
  -3  -4  1519462.00 1557.46   1
   3   4 -1411867.10 321.359   1
   3  -4 -1412721.50 902.674   1
  -3  -4  1412073.70 653.006   1
   3   4 -1378467.70 1068.24   1
   3  -4 -1377483.80 1448.00   1
  -3  -4  1378312.30 1421.87   1
   3   4 -12 2226.53 491.564   1
  -3  -4  12 1721.94  339.75   1
   3  -4 -12 2820.07 955.014   1
  -3  -4  12 2170.36 697.389   1
   3   4 -11 5654.34 264.758   1
  -3  -4  11 6014.13  208.01   1
   3  -4 -11 5944.43 820.927   1
  -3  -4  11 5835.34 646.974   1
   3   4 -1018774.90 379.168   1
   3  -4 -1019660.20 789.656   1
  -3  -4  1019452.60 807.314   1
   3  -4  -9 689.284 761.966   1
  -3  -4   9 209.658 77.2899   1
   3  -4  -9 257.178 100.101   1
   3  -4  -9 362.482 147.858   1
  -3  -4   9 415.541 308.086   1
   3  -4  -854918.10 1848.32   1
   3  -4  -850660.10 813.189   1
  -3  -4   855046.50 1173.73   1
   3  -4  -854722.90 896.365   1
   3  -4  -719422.60  811.15   1
   3  -4  -717531.60 381.445   1
  -3  -4   720049.10 812.893   1
   3  -4  -717785.90 429.864   1
   3  -4  -6 6172.49 495.114   1
  -3  -4   6 6645.88 1256.24   1
   3  -4  -6 6232.56 598.315   1
  -3   4   6 6462.88 330.936   1
  -3  -4   5135530.0 1799.19   1
   3  -4  -5137069.0 2099.00   1
  -3  -4   5138479.0 2418.64   1
   3  -4  -5143048.0 2217.92   1
  -3   4   5137411.0 2193.17   1
  -3  -4   4 3054.69  340.25   1
   3  -4  -4 3330.40  872.04   1
  -3  -4   4 3045.90 512.566   1
   3  -4  -4 3403.04 809.136   1
  -3   4   4 3015.52 318.562   1
  -3  -4   3 156.774 126.838   1
   3  -4  -3  63.357 433.582   1
  -3  -4   3  84.042 410.801   1
   3  -4  -3 75.6003 379.109   1
  -3   4   3 281.778 345.227   1
  -3   4   2 9089.08 511.643   1
  -3  -4   2 8705.17 351.568   1
   3   4  -2 8704.63 294.703   1
  -3  -4   2 8701.06 536.276   1
   3  -4  -2 8403.42 616.304   1
  -3   4   2 8557.04 570.966   1
  -3   4   1433372.0 6376.30   1
  -3  -4   1454517.0 1219.25   1
   3   4  -1451616.0 5320.38   1
  -3  -4   1451676.0 5444.47   1
   3  -4  -1458886.0 1713.89   1
  -3   4   069330.40 1125.13   1
  -3  -4   067728.00 1026.67   1
   3   4   067738.70 922.521   1
  -3  -4   068917.10 1120.94   1
   3  -4   067022.80 1198.35   1
  -3   4  -118029.80 777.607   1
  -3  -4  -118070.80 647.043   1
   3   4   117436.90 515.671   1
  -3  -4  -117554.20 651.189   1
   3  -4   117824.80 917.409   1
  -3   4  -230035.70 888.172   1
  -3  -4  -229551.00 752.247   1
   3   4   229586.70 586.273   1
  -3  -4  -230702.00 752.067   1
   3  -4   229931.50 1028.07   1
  -3   4  -3103784.0 2381.85   1
  -3  -4  -399357.30 1615.58   1
   3  -4   3102671.0 1854.94   1
  -3   4  -418539.90 648.602   1
  -3  -4  -418187.50  584.64   1
  -3  -4  -417313.10 705.737   1
   3  -4   417297.10 882.303   1
  -3   4  -525717.80 763.924   1
  -3  -4  -525689.50 1162.28   1
  -3  -4  -527052.90 825.029   1
   3  -4   527544.00 1023.52   1
  -3   4  -626401.40 1260.17   1
  -3  -4  -626473.60 1256.68   1
  -3  -4  -627066.90 1261.77   1
   3  -4   626481.70 1312.97   1
  -3   4  -714115.80 736.137   1
  -3  -4  -715103.30 752.583   1
  -3  -4  -714385.60 1213.37   1
   3  -4   714000.20 1116.50   1
  -3   4  -814692.40 836.707   1
  -3  -4  -812878.50 850.518   1
  -3  -4  -814213.60 1070.82   1
   3  -4   814927.60 1140.32   1
  -3   4  -9153432.0 3266.47   1
  -3  -4  -9158753.0 3449.32   1
  -3  -4  -9157187.0 3613.64   1
   3  -4   9156144.0 3496.13   1
  -3   4 -10 754.918 535.689   1
  -3  -4 -10 252.177 532.829   1
  -3  -4 -10 986.872 618.032   1
   3  -4  10 303.457 746.404   1
  -3   4 -1120283.40 802.259   1
  -3  -4 -1118333.20 942.168   1
  -3  -4 -1119667.30 615.946   1
   3  -4  1120481.90 1102.92   1
  -3   4 -12 2177.85 876.542   1
  -3  -4 -12 2287.59 786.788   1
  -3  -4 -12 2254.28  991.47   1
   3  -4  12 1845.97 1298.71   1
  -3   4 -1354370.10 2103.55   1
  -3  -4 -1354915.40 2499.27   1
  -3  -4 -1354531.70 2174.65   1
   3  -4  1353518.30 1806.14   1
  -3   4 -14 2635.12 775.945   1
  -3  -4 -14 2930.91 761.293   1
   3  -4  14 3705.51 896.974   1
   3   4  14 2718.86  473.30   1
  -3   4 -15 1444.67 715.769   1
  -3  -4 -15 817.113 612.673   1
   3  -4  15 2547.26 872.347   1
   3   4  15 1409.95 614.899   1
  -3   4 -16 4159.83 824.367   1
  -3  -4 -16 3600.49 1516.52   1
   3  -4  16 4680.35 1363.25   1
   3   4  16 3351.17 1348.19   1
  -3   4 -17-46.2466 489.176   1
  -3  -4 -17  47.208 511.074   1
   3  -4  17 187.546 675.073   1
   3   4  17 71.6174  367.55   1
  -3   4 -18 5846.49 823.773   1
  -3  -4 -18 5183.46 909.739   1
   3  -4  18 4553.63 874.071   1
   3   4  18 4722.62 531.199   1
  -3   4 -19  584.14  534.13   1
  -3  -4 -19 593.533  689.55   1
   3  -4  19 1771.97 1291.83   1
  -3   4 -20 2269.05 766.818   1
  -3  -4 -20 2259.48 611.093   1
   3  -5 -2130941.00 1188.92   1
   3  -5 -20 672.765 608.284   1
   3  -5 -1915342.70 2091.07   1
  -3  -5  1917371.80 924.722   1
   3  -5 -18 898.415 768.954   1
  -3  -5  18 107.116 303.114   1
   3  -5 -17  318.99 289.793   1
  -3  -5  17 531.159  632.88   1
   3  -5 -16 -186.00  576.96   1
  -3  -5  16 499.115 442.383   1
   3  -5 -15 1095.88 563.779   1
  -3  -5  15 779.539 429.153   1
   3  -5 -14 790.853 571.307   1
  -3  -5  14  128.19 516.973   1
   3   5 -1311667.70 356.501   1
   3  -5 -1310906.60 782.302   1
  -3  -5  1313539.80 678.008   1
   3   5 -12 2852.50 448.055   1
   3  -5 -12 3407.45 898.914   1
  -3  -5  12 3756.61 601.521   1
   3   5 -1118139.60 441.465   1
  -3  -5  1118652.30 329.867   1
   3  -5 -1121952.80 1249.82   1
  -3  -5  1119614.50 944.054   1
  -3  -5  10  793.56 195.575   1
   3  -5 -10 834.782 621.779   1
  -3  -5  10 1284.38 170.703   1
   3  -5 -10 739.078  188.77   1
   3  -5 -10 728.448 261.612   1
  -3  -5  10 1698.29 767.005   1
   3  -5  -914096.00  949.24   1
  -3  -5   912288.60 633.713   1
   3  -5  -911758.90 568.705   1
  -3  -5   914255.40 818.303   1
   3  -5  -912848.40 589.807   1
  -3  -5   8 305.562 160.127   1
   3  -5  -8-185.927 548.251   1
  -3  -5   8  810.67 496.011   1
  -3   5   8 70.2079 157.718   1
  -3  -5   799971.90 1483.13   1
   3  -5  -7102788.0 1830.47   1
  -3  -5   7101659.0 1886.80   1
   3  -5  -7103136.0 1702.66   1
  -3   5   797666.90 1639.60   1
  -3  -5   6 112.786 114.851   1
   3  -5  -6 60.6601  558.26   1
  -3  -5   6-370.907 486.551   1
   3  -5  -6 60.1218 366.579   1
  -3   5   6-159.621 205.428   1
  -3  -5   514857.90  421.70   1
  -3  -5   515011.60 594.456   1
   3  -5  -515139.90 741.661   1
  -3  -5   515711.80 954.958   1
   3  -5  -515211.90 689.583   1
  -3   5   513996.40 500.171   1
  -3  -5   4 88.8132 168.091   1
  -3  -5   4 376.734 275.807   1
   3  -5  -4 774.669 495.489   1
  -3  -5   4 1422.46 838.257   1
   3  -5  -4 175.686  383.74   1
  -3   5   4-1.03587  160.81   1
  -3  -5   338046.80 622.136   1
  -3  -5   339206.40 721.622   1
   3  -5  -338556.40  971.72   1
  -3  -5   338719.30 973.962   1
   3  -5  -340047.50 1248.95   1
  -3  -5   210784.00 403.682   1
   3  -5  -210915.40 709.966   1
   3   5  -210180.10 254.673   1
  -3  -5   211628.90 635.951   1
   3  -5  -211422.60 804.908   1
  -3   5   1 8581.79 1080.95   1
  -3  -5   1 8195.39 500.905   1
   3   5  -1 7191.83 285.867   1
  -3  -5   1 7725.01 639.675   1
   3  -5  -1 7956.45 888.977   1
  -3   5   0 1285.72 426.056   1
  -3  -5   0 929.009 458.544   1
   3   5   0 937.463 258.362   1
  -3  -5   0 1143.55 609.626   1
   3  -5   0 1285.91 792.057   1
  -3   5  -1181894.0 2708.30   1
  -3  -5  -1175372.0 2559.72   1
   3   5   1165861.0 2344.13   1
  -3  -5  -1176226.0 2711.83   1
   3  -5   1175425.0 2781.54   1
  -3   5  -2 3609.04 1089.17   1
  -3  -5  -2 3261.32 1035.43   1
  -3  -5  -2 3153.61 578.278   1
   3  -5   2 3403.53 1539.07   1
  -3   5  -3128064.0 2635.60   1
  -3  -5  -3128252.0 2142.58   1
  -3  -5  -3130459.0 2239.93   1
   3  -5   3130612.0 2355.45   1
  -3   5  -436855.40 1216.94   1
  -3  -5  -436961.70  921.37   1
  -3  -5  -438092.80 1131.31   1
   3  -5   436248.60 1303.68   1
  -3   5  -5296270.0 4496.53   1
  -3  -5  -5308491.0 4784.14   1
  -3  -5  -5304711.0 4677.15   1
   3  -5   5309247.0 4885.68   1
  -3   5  -6 1367.71 725.318   1
  -3  -5  -6 2159.39 742.617   1
  -3  -5  -6 1428.62  479.09   1
   3  -5   6 1809.12 4253.53   1
  -3   5  -7135303.0 2901.66   1
  -3  -5  -7135311.0 2923.17   1
  -3  -5  -7137751.0 3023.39   1
   3  -5   7137928.0 3088.20   1
  -3   5  -8 4615.35 607.528   1
  -3  -5  -8 4505.21 667.564   1
  -3  -5  -8 4605.41 1402.43   1
   3  -5   8 5539.89 1216.00   1
  -3   5  -9 3990.18 700.944   1
  -3  -5  -9 3556.62 1275.73   1
  -3  -5  -9 3560.03 1448.75   1
   3  -5   9 4696.63 1408.75   1
  -3   5 -10 320.864 510.378   1
  -3  -5 -10 227.489 582.724   1
  -3  -5 -10 411.044  274.72   1
   3  -5  10 1087.73 839.633   1
  -3   5 -1124390.10 991.116   1
  -3  -5 -1125685.10 1018.10   1
  -3  -5 -1123832.60 888.258   1
   3  -5  1125073.80 1202.68   1
  -3   5 -12 1035.00 753.691   1
  -3  -5 -12 1220.88 536.452   1
  -3  -5 -12 1066.79 734.852   1
   3  -5  12 764.037 697.172   1
  -3   5 -1315108.00 804.716   1
  -3  -5 -1312937.40 859.549   1
  -3  -5 -1314082.80 806.618   1
   3  -5  1313222.40 1101.30   1
  -3   5 -1417618.60 1033.40   1
  -3  -5 -1415521.40 1135.95   1
  -3  -5 -1416014.00 859.967   1
   3  -5  1415593.10 1318.76   1
  -3   5 -1531047.00 1179.91   1
  -3  -5 -1530332.80 1016.97   1
   3  -5  1530314.50 1165.21   1
   3   5  1530289.60 811.401   1
  -3   5 -16 899.747 713.728   1
  -3  -5 -16 761.481 851.221   1
   3  -5  16 732.617 1052.53   1
   3   5  16 342.687 348.104   1
  -3   5 -17 5095.37 691.893   1
  -3  -5 -17 5968.29 812.083   1
   3  -5  17 4790.17 752.252   1
   3   5  17 4657.23 487.672   1
  -3   5 -18-295.251  468.66   1
  -3  -5 -18 708.392 626.144   1
   3  -5  18-216.659 775.378   1
  -3   5 -19 8968.55 884.811   1
  -3  -5 -19 6209.19 1738.95   1
   3  -5  19 7350.41 2051.34   1
   3  -6 -2018599.60 999.696   1
  -3  -6  2019629.30 1000.23   1
   3  -6 -19 2892.96 814.465   1
  -3  -6  19 3858.06 786.257   1
   3  -6 -18 1032.07 701.385   1
  -3  -6  18 792.232 571.784   1
   3  -6 -1719279.80 1025.85   1
  -3  -6  1718582.20 928.365   1
   3  -6 -16 9789.31 839.482   1
  -3  -6  16 9983.60 753.923   1
   3  -6 -15 247.523 605.596   1
  -3  -6  15 170.816 513.323   1
   3  -6 -14 3510.39 774.461   1
  -3  -6  14 2681.68 1018.39   1
   3  -6 -13 1294.61 807.992   1
  -3  -6  13 944.916 511.942   1
   3  -6 -1210313.20 947.289   1
  -3  -6  1211738.30 762.101   1
   3  -6 -11 1936.07 705.202   1
  -3  -6  11 1768.84 173.053   1
  -3  -6  11 2198.22 1000.78   1
   3  -6 -1029146.50 1014.82   1
  -3  -6  1029821.30 434.956   1
   3  -6 -1029716.40 436.329   1
  -3  -6  1030492.80 1020.34   1
  -3  -6   955208.80 769.708   1
   3  -6  -959229.40 1334.14   1
  -3  -6   957963.20 749.118   1
  -3  -6   960395.80 1249.45   1
   3  -6  -957296.30 941.793   1
  -3   6   955628.20  873.63   1
  -3  -6   8 7641.96  412.69   1
  -3  -6   8 8204.97 276.163   1
   3  -6  -8 8604.06  956.71   1
  -3  -6   8 9010.19 616.807   1
   3  -6  -8 8742.76 339.827   1
  -3   6   8 7669.13  338.01   1
  -3  -6   718069.50 554.604   1
  -3  -6   719051.20 485.519   1
   3  -6  -720398.80 1420.74   1
  -3  -6   719859.70 970.564   1
   3  -6  -718235.40 593.354   1
  -3   6   717271.80 545.889   1
  -3  -6   6 7973.30 430.979   1
  -3  -6   6 8001.97 484.631   1
   3  -6  -6 9399.87 769.471   1
  -3  -6   6 8983.76 783.116   1
   3  -6  -6 8821.14 654.508   1
  -3   6   6 7344.00 510.216   1
  -3  -6   514703.00 286.305   1
  -3  -6   514748.60 683.471   1
   3  -6  -515521.10 742.883   1
  -3  -6   515038.90 791.021   1
   3  -6  -513418.90 763.224   1
  -3  -6   430704.40 633.616   1
  -3  -6   431719.20 691.124   1
   3  -6  -431409.60 950.572   1
  -3  -6   433505.60 1267.79   1
   3  -6  -430946.90 869.121   1
  -3  -6   319053.00 493.578   1
  -3  -6   320011.20 561.455   1
   3  -6  -318466.40 828.697   1
  -3  -6   318645.30 795.492   1
   3  -6  -319250.90 897.012   1
  -3  -6   252034.20  975.32   1
  -3  -6   252614.50 1038.81   1
   3  -6  -254260.20 1274.24   1
  -3  -6   255035.20 1292.09   1
   3  -6  -252681.30 1288.01   1
  -3  -6   1120439.0 1933.35   1
   3   6  -1113176.0 1879.67   1
   3  -6  -1117380.0 2069.34   1
  -3  -6   1117330.0 2025.24   1
   3  -6  -1119987.0 3086.92   1
  -3   6   010439.50 677.538   1
  -3  -6   010605.70 632.539   1
  -3  -6   0 9864.92 735.695   1
   3  -6   010171.00 990.116   1
  -3   6  -118089.50 701.093   1
  -3  -6  -118243.00  660.53   1
  -3  -6  -118451.00 910.708   1
   3  -6   117641.90 1077.79   1
  -3   6  -2159472.0 3000.12   1
  -3  -6  -2159209.0 3178.15   1
  -3  -6  -2159728.0 2978.85   1
   3  -6   2156897.0 3010.10   1
  -3   6  -342599.00 1076.53   1
  -3  -6  -342134.30 1118.56   1
  -3  -6  -342313.00 1062.74   1
   3  -6   339825.00 1384.74   1
  -3   6  -4 638.654 312.261   1
  -3  -6  -4 241.748 475.274   1
  -3  -6  -4 312.603 258.507   1
   3  -6   4-196.598 836.892   1
  -3   6  -519535.00 1849.79   1
  -3  -6  -519635.80 790.949   1
  -3  -6  -520279.00 869.416   1
   3  -6   518764.50 1159.62   1
  -3   6  -670539.30 2253.43   1
  -3  -6  -671139.70 2539.99   1
  -3  -6  -671095.20 1786.51   1
   3  -6   669545.00 1910.67   1
  -3   6  -7 2546.65 750.571   1
  -3  -6  -7 1952.04 570.343   1
  -3  -6  -7 2372.46 634.073   1
   3  -6   7 2232.78 827.183   1
  -3   6  -8 79.9263 365.857   1
  -3  -6  -8 393.903 597.594   1
  -3  -6  -8 287.137 430.952   1
   3  -6   8 730.073 1265.50   1
  -3   6  -9112613.0 2310.88   1
  -3  -6  -9116793.0 1955.94   1
  -3  -6  -9112532.0 1630.98   1
   3  -6   9109353.0 4007.82   1
  -3   6 -1036759.70 984.596   1
  -3  -6 -1039285.50 1321.24   1
  -3  -6 -1035799.20 1140.22   1
   3  -6  1037238.90 1334.92   1
  -3   6 -11 2608.25 724.872   1
  -3  -6 -11 3241.49 748.153   1
  -3  -6 -11 2289.61 687.621   1
   3  -6  11 1784.96  769.74   1
  -3   6 -1212272.60 962.584   1
  -3  -6 -1214029.70 964.104   1
  -3  -6 -1212570.80 765.869   1
   3  -6  1212654.60 1207.10   1
  -3   6 -1323411.60 1505.01   1
  -3  -6 -1323606.50 1143.89   1
  -3  -6 -1322450.70 808.483   1
   3  -6  1322945.70 1407.64   1
  -3   6 -14 2708.19 692.119   1
  -3  -6 -14 2785.34 987.354   1
  -3  -6 -14 1669.30 754.243   1
   3  -6  14 2003.08 820.593   1
  -3   6 -15 710.842 514.215   1
  -3  -6 -15 568.196 695.647   1
   3  -6  15  440.09 696.618   1
  -3   6 -16 7752.14 757.554   1
  -3  -6 -16 7361.13 984.361   1
   3  -6  16 5557.00 2527.75   1
  -3   6 -17 9350.25  790.51   1
  -3  -6 -17 8809.80 902.855   1
   3  -6  17 9452.08 969.107   1
  -3   6 -18 2470.30  654.10   1
  -3  -6 -18 2415.70 827.783   1
   3  -6  18 2282.78 783.909   1
   3  -7 -19 796.932 934.698   1
  -3  -7  19 176.694 387.611   1
   3  -7 -1828616.10 1616.31   1
  -3  -7  1825820.00 1179.57   1
   3  -7 -17 7682.91 894.412   1
  -3  -7  17 6410.18 854.406   1
   3  -7 -1618507.30 1051.05   1
  -3  -7  1620291.40 1011.21   1
   3  -7 -15 1169.34 584.579   1
  -3  -7  15 789.826 557.942   1
   3  -7 -1440700.10 2038.30   1
  -3  -7  1443941.60 1386.32   1
   3  -7 -1318871.00 1200.04   1
  -3  -7  1317610.80 848.261   1
   3  -7 -12-131.224 614.571   1
  -3  -7  12 584.201 612.047   1
   3  -7 -11 1037.79  582.77   1
  -3  -7  11 1251.31 817.925   1
   3  -7 -1020603.80 868.798   1
  -3  -7  1020325.90 429.628   1
  -3  -7  1020506.90  976.90   1
   3  -7  -9 9112.86  684.76   1
  -3  -7   9 9234.35 331.468   1
   3  -7  -9 9254.37 473.154   1
  -3  -7   9 9276.71 855.695   1
  -3  -7   8 9284.74  498.18   1
   3  -7  -8 9248.45 720.032   1
  -3  -7   8 9157.51 824.037   1
   3  -7  -8 9870.68 454.064   1
  -3  -7   7 55.5037 107.087   1
  -3  -7   7 169.926 241.456   1
   3  -7  -7 27.5624 575.785   1
  -3  -7   7 112.493 574.203   1
   3  -7  -7-62.9257 327.198   1
  -3  -7   6 3818.42 207.966   1
  -3  -7   6 4377.24 281.892   1
   3  -7  -6 5159.16 1966.81   1
  -3  -7   6 3467.24 739.612   1
   3  -7  -6 3965.98 485.846   1
  -3  -7   517151.00 401.328   1
  -3  -7   517126.90 436.259   1
   3  -7  -518387.20 845.456   1
  -3  -7   517086.00 848.943   1
   3  -7  -518680.10 789.031   1
  -3  -7   484806.40 1786.67   1
  -3  -7   490874.50 1919.22   1
   3  -7  -489483.10 2159.17   1
   3  -7  -489336.40 2071.28   1
  -3  -7   317945.20 483.461   1
  -3  -7   319133.40 636.981   1
   3  -7  -317993.70 1997.55   1
  -3  -7   319044.50 1067.26   1
   3  -7  -318332.30 856.054   1
  -3  -7   252611.00 1236.36   1
   3  -7  -253084.40 1440.76   1
  -3  -7   255782.10 1476.68   1
   3  -7  -255707.90 1607.83   1
  -3  -7   1 5638.47 536.812   1
   3  -7  -1 5817.34 934.672   1
  -3  -7   1 5154.77  690.39   1
   3  -7  -1 5850.17 1031.65   1
  -3  -7   0145458.0 3074.83   1
   3  -7   0147529.0 3192.95   1
  -3  -7   0148162.0 3243.79   1
   3  -7   0143118.0 3242.61   1
  -3   7  -1 1064.44 436.699   1
  -3  -7  -1 506.821 537.704   1
  -3  -7  -1 798.283 547.961   1
   3  -7   1 691.158  892.10   1
  -3   7  -266271.00 2074.09   1
  -3  -7  -267587.40 1139.16   1
  -3  -7  -268024.60 1300.41   1
   3  -7   267153.10 1577.76   1
  -3   7  -3 383.076 362.193   1
  -3  -7  -3 396.529 379.599   1
  -3  -7  -3 259.842 550.276   1
   3  -7   3 2160.74 1396.40   1
  -3   7  -437205.70 1653.79   1
  -3  -7  -437952.10  873.49   1
  -3  -7  -438056.80 1028.29   1
   3  -7   439279.50 1350.52   1
  -3   7  -513709.30 1638.53   1
  -3  -7  -515050.70 725.972   1
  -3  -7  -514197.10 672.738   1
   3  -7   513141.00 1238.75   1
  -3   7  -610883.50 956.909   1
  -3  -7  -612138.80 670.359   1
  -3  -7  -611755.00 739.602   1
   3  -7   613821.90 2667.85   1
  -3   7  -7 6920.31 710.843   1
  -3  -7  -7 6582.64 801.931   1
  -3  -7  -7 7930.94 606.062   1
   3  -7   7 6673.91  840.73   1
  -3   7  -871753.70 2710.47   1
  -3  -7  -874148.40 1481.73   1
  -3  -7  -873210.80 1323.85   1
   3  -7   875257.30 1618.56   1
  -3   7  -910992.20 1111.33   1
  -3  -7  -910810.10 714.997   1
  -3  -7  -910312.00 713.105   1
   3  -7   911808.90 1670.61   1
  -3   7 -1039176.40 1217.67   1
  -3  -7 -1040555.90 2210.87   1
  -3  -7 -1038765.10 1287.97   1
   3  -7  1041811.30 1703.30   1
  -3   7 -11 2373.72 715.859   1
  -3  -7 -11 3593.48 780.212   1
  -3  -7 -11 2367.12 870.673   1
   3  -7  11 1553.17 865.871   1
  -3   7 -1246616.60 1159.26   1
  -3  -7 -1248820.30 1246.12   1
  -3  -7 -1245627.00 966.668   1
   3  -7  1249592.10 1522.40   1
  -3   7 -13 6448.25 1961.39   1
  -3  -7 -13 4788.51 2247.95   1
  -3  -7 -13 5428.99 1165.71   1
   3  -7  13 5810.35 1128.19   1
  -3   7 -14 254.387 415.977   1
  -3  -7 -14-161.432 593.645   1
  -3  -7 -14 0.86948 194.563   1
   3  -7  14 804.429 1195.71   1
  -3   7 -15 177.484 477.685   1
  -3  -7 -15 465.065  633.31   1
  -3  -7 -15 362.228 297.073   1
   3  -7  15-245.647 826.388   1
  -3   7 -16 2633.96  598.71   1
  -3  -7 -16 3510.61 928.914   1
   3  -7  16 2875.56 750.882   1
  -3   7 -17 768.251 495.647   1
  -3  -7 -17 941.946 630.632   1
   3  -7  17 674.737 837.776   1
   3  -8 -17 3307.22 811.878   1
  -3  -8  17 2350.63 931.868   1
   3  -8 -16 1197.06 607.516   1
  -3  -8  16 1058.96 548.808   1
   3  -8 -15 5689.59 834.435   1
  -3  -8  15 3910.00 1187.61   1
   3  -8 -1425871.30 1400.28   1
  -3  -8  1424711.00 1203.68   1
   3  -8 -13 7697.77 834.118   1
  -3  -8  13 7563.25 796.859   1
   3  -8 -12 534.406 542.732   1
  -3  -8  12-71.8759 582.187   1
   3  -8 -11 5845.81 747.395   1
  -3  -8  11 5964.07 1378.08   1
   3  -8 -10 6668.78 805.789   1
  -3  -8  10 7562.41  908.21   1
   3  -8  -934908.90 1283.87   1
   3  -8  -931649.00 1119.87   1
  -3  -8   933972.60 1197.21   1
   3  -8  -838747.60 1428.16   1
  -3  -8   838773.70 1097.30   1
  -3  -8   840098.50 1368.29   1
   3  -8  -837247.20 1103.17   1
  -3  -8   7 5151.43  460.80   1
   3  -8  -7 5390.87 746.914   1
  -3  -8   7 4590.34 850.714   1
   3  -8  -7 4397.41 472.282   1
  -3  -8   6 2733.82 278.433   1
   3  -8  -6 3355.91 1398.72   1
  -3  -8   6 2694.49 773.928   1
   3  -8  -6 2793.12 1256.97   1
  -3  -8   5 4923.37 413.128   1
   3  -8  -5 5015.07 1310.47   1
  -3  -8   5 4877.58 816.923   1
   3  -8  -5 5304.41 531.995   1
  -3  -8   415504.70 483.807   1
   3  -8  -415313.10 858.464   1
  -3  -8   414560.20 842.274   1
   3  -8  -415695.90  765.43   1
  -3  -8   319437.50 564.866   1
   3  -8  -319920.30 850.125   1
  -3  -8   319562.60 788.432   1
   3  -8  -320094.50 871.565   1
  -3  -8   2 1177.28 398.364   1
   3  -8  -2 496.014 635.509   1
  -3  -8   2 1190.47 750.076   1
   3  -8  -2 374.614 619.146   1
  -3  -8   129889.60 723.939   1
   3  -8  -130815.60 1167.26   1
  -3  -8   129596.60 1072.72   1
   3  -8  -129969.70 1045.46   1
  -3  -8   0 886.535 372.701   1
   3  -8   0 1469.30 550.694   1
  -3  -8   0 1759.60  686.83   1
   3  -8   0 2171.78 707.945   1
  -3  -8  -1 7209.35 597.512   1
   3  -8   1 7060.72 735.249   1
  -3  -8  -1 7275.84  702.74   1
   3  -8   1 7285.29 957.824   1
  -3   8  -237801.30 1481.58   1
  -3  -8  -235691.60 838.303   1
  -3  -8  -237622.50 1104.92   1
   3  -8   235146.60 994.904   1
  -3   8  -3 865.675 542.733   1
  -3  -8  -3 1363.34 564.111   1
  -3  -8  -3 674.771  505.46   1
   3  -8   3 1514.79 618.558   1
  -3   8  -4 1826.13 551.719   1
  -3  -8  -4 1460.06 554.721   1
  -3  -8  -4 863.955 490.581   1
   3  -8   4 2007.78 839.835   1
  -3   8  -5 6140.80  759.23   1
  -3  -8  -5 5891.00 721.795   1
  -3  -8  -5 5897.40 685.922   1
   3  -8   5 5410.94 2243.66   1
  -3   8  -651970.20 1604.96   1
  -3  -8  -651960.20 1583.33   1
  -3  -8  -652775.00 1675.46   1
   3  -8   654627.60 1952.28   1
  -3   8  -7 4243.26 1876.38   1
  -3  -8  -7 4065.63 1669.97   1
  -3  -8  -7 4346.85 577.155   1
   3  -8   7 4125.06 1083.69   1
  -3   8  -8 1008.98 311.403   1
  -3  -8  -8-124.623 477.784   1
  -3  -8  -8 1334.39 536.003   1
   3  -8   8-92.9864 914.705   1
  -3   8  -9 3802.11 1237.99   1
  -3  -8  -9 3311.78 1562.14   1
  -3  -8  -9 4264.05 634.731   1
   3  -8   9 3978.15 1218.47   1
  -3   8 -10 1594.05 539.416   1
  -3  -8 -10 1025.72 562.186   1
  -3  -8 -10 1219.67 603.051   1
   3  -8  10 117.754 935.239   1
  -3   8 -11 7714.00 1181.96   1
  -3  -8 -11 9039.56 803.083   1
  -3  -8 -11 8197.08 1296.63   1
   3  -8  11 8646.65 1057.62   1
  -3   8 -1212684.30 1989.96   1
  -3  -8 -1212624.80 1028.52   1
  -3  -8 -1211069.50 1593.69   1
   3  -8  1210844.80 874.897   1
  -3   8 -1310983.00 1417.88   1
  -3  -8 -1310311.10 1971.73   1
  -3  -8 -13 9004.92 476.479   1
   3  -8  13 9626.94 989.306   1
  -3   8 -14 608.363 270.984   1
  -3  -8 -14 781.144 755.423   1
   3  -8  14 519.717 1019.79   1
  -3   8 -15 2639.66 872.387   1
  -3  -8 -15 3946.38 1848.65   1
   3  -8  15 3491.10  993.76   1
   3  -9 -16 4327.50  772.06   1
  -3  -9  16 5546.76 805.874   1
   3  -9 -1513227.80 975.082   1
  -3  -9  1512202.70 1192.54   1
   3  -9 -14 1902.47 842.477   1
  -3  -9  14 1435.86 592.576   1
   3  -9 -13 6360.66 780.697   1
  -3  -9  13 5311.99 2055.56   1
   3  -9 -12 5085.31 600.776   1
  -3  -9  12 6298.75  784.76   1
   3  -9 -1197065.30 1500.44   1
  -3  -9  1196922.50 1929.33   1
   3  -9 -10 1435.75 852.309   1
  -3  -9  10 865.322 619.112   1
   3  -9  -9 37.7952 570.911   1
  -3  -9   9-286.459 685.503   1
   3  -9  -8 2466.04 881.488   1
  -3  -9   8 3136.99  835.41   1
   3  -9  -8 1566.68 852.476   1
   3  -9  -763568.00 1889.06   1
  -3  -9   762823.30 1846.15   1
   3  -9  -760146.20 1642.56   1
  -3  -9   6 2246.93 915.281   1
   3  -9  -6 3237.68 887.404   1
  -3  -9   6 2702.42 901.548   1
   3  -9  -6 3101.21 649.219   1
  -3  -9   5 1028.09 374.403   1
   3  -9  -5 1027.42  915.01   1
  -3  -9   5 487.535 673.316   1
   3  -9  -5 344.987 466.689   1
  -3  -9   4 82.9647 146.927   1
   3  -9  -4-2.16781 586.862   1
  -3  -9   4 614.842 619.614   1
   3  -9  -4 62.3277 498.114   1
  -3  -9   316909.60 636.478   1
   3  -9  -317082.70 1080.81   1
  -3  -9   317218.70 934.164   1
   3  -9  -315124.40 977.062   1
  -3  -9   2 6367.58 437.983   1
   3  -9  -2 5891.26 1080.05   1
  -3  -9   2 6944.53 1645.85   1
   3  -9  -2 6653.22 735.876   1
  -3  -9   128284.20 984.478   1
   3  -9  -128945.50 1178.94   1
  -3  -9   128206.80 1301.04   1
   3  -9  -128734.80 1226.93   1
  -3  -9   0 1116.41 430.243   1
   3  -9   0 1199.19 734.811   1
  -3  -9   0  997.22 532.011   1
   3  -9   0  788.47 756.659   1
  -3  -9  -1 7970.39 474.768   1
   3  -9   1 7943.50 2354.70   1
  -3  -9  -1 8409.43 841.465   1
   3  -9   1 8486.19 1070.39   1
  -3  -9  -2 7449.18 499.772   1
   3  -9   2 6798.38 765.455   1
  -3  -9  -2 6782.01  735.73   1
   3  -9   2 6599.00 2770.35   1
  -3  -9  -315561.00 665.003   1
   3  -9   317556.10 974.469   1
  -3  -9  -317069.80 1291.59   1
   3  -9   315914.00 898.049   1
  -3   9  -4 568.486 634.624   1
  -3  -9  -4 270.751  438.88   1
  -3  -9  -4 705.188 669.078   1
   3  -9   4-1035.44 712.816   1
  -3   9  -5 6943.42 716.901   1
  -3  -9  -5 5465.59 590.926   1
  -3  -9  -5 5538.75 629.637   1
   3  -9   5 7054.16 965.424   1
  -3   9  -6 2830.90 1036.73   1
  -3  -9  -6 3085.45 648.119   1
  -3  -9  -6 2681.18 628.775   1
   3  -9   6 3660.41 1024.77   1
  -3   9  -7 600.886 518.643   1
  -3  -9  -7 396.666 552.558   1
  -3  -9  -7 263.868 479.304   1
   3  -9   7 104.505 738.666   1
  -3   9  -8 893.184 564.478   1
  -3  -9  -8 1211.24 716.448   1
  -3  -9  -8 515.898 463.733   1
   3  -9   8 984.094  821.63   1
  -3   9  -9 9390.84 1526.12   1
  -3  -9  -9 9596.20 780.261   1
  -3  -9  -9 9928.85  779.82   1
   3  -9   910467.40 1172.76   1
  -3   9 -1031353.10 1263.25   1
  -3  -9 -1032318.00 1332.51   1
  -3  -9 -1031777.10 1298.06   1
   3  -9  1031380.70 1613.76   1
  -3   9 -1116523.60 2288.79   1
  -3  -9 -1114687.80 984.501   1
  -3  -9 -1116014.50  741.99   1
   3  -9  1112478.20 991.424   1
  -3   9 -12-387.313  447.15   1
  -3  -9 -12-223.714 596.411   1
  -3  -9 -12-66.1876 333.897   1
   3  -9  12 539.499 751.347   1
  -3   9 -13 2995.06 1522.73   1
  -3  -9 -13 3422.97 847.291   1
   3  -9  13 2457.65 688.073   1
  -3   9 -14 337.949 238.429   1
  -3  -9 -14 431.987 412.616   1
   3  -9  14 1030.12 1085.88   1
   3 -10 -1328104.20 1430.48   1
  -3 -10  1329144.50 1424.25   1
   3 -10 -1214467.60 1787.74   1
  -3 -10  1215729.20 1140.62   1
   3 -10 -11 3300.10 1651.09   1
  -3 -10  11 5153.11 992.299   1
   3 -10 -10 3410.13 891.729   1
  -3 -10  10 2922.43  947.03   1
   3 -10  -912944.00 2140.88   1
  -3 -10   913568.30 1260.09   1
   3 -10  -8 4517.35 653.059   1
  -3 -10   8 3645.26 850.523   1
   3 -10  -7 4630.62 761.819   1
  -3 -10   7 5421.31 1100.91   1
   3 -10  -7 4323.81 764.936   1
   3 -10  -615024.10 856.318   1
  -3 -10   615355.70 1021.80   1
   3 -10  -612959.30 596.981   1
   3 -10  -540514.80 1835.95   1
  -3 -10   542383.20 1289.28   1
   3 -10  -539166.80 970.509   1
  -3 -10   4 539.659 394.748   1
   3 -10  -4 93.7055 257.859   1
  -3 -10   4 378.509 298.128   1
   3 -10  -4-23.9713 463.605   1
  -3 -10   321333.30 686.652   1
   3 -10  -322985.00 1014.60   1
  -3 -10   320837.10 862.145   1
   3 -10  -322402.10 1020.34   1
  -3 -10   213898.00 619.242   1
   3 -10  -214028.80 897.536   1
  -3 -10   214669.70 831.041   1
   3 -10  -214371.10 1930.34   1
  -3 -10   1 7759.93 609.024   1
   3 -10  -1 6864.97 814.363   1
  -3 -10   1 8495.33 830.654   1
   3 -10  -1 7490.79 1118.40   1
  -3 -10   0 914.495 617.638   1
   3 -10   0 45.2053 633.843   1
  -3 -10   0 249.707 492.122   1
   3 -10   0-144.509 697.806   1
  -3 -10  -1 339.662 435.415   1
   3 -10   1 51.6139 557.069   1
  -3 -10  -1-426.642 521.874   1
   3 -10   1 129.941 748.663   1
  -3 -10  -2 830.076  568.82   1
   3 -10   2 336.799 593.753   1
  -3 -10  -2 1633.42 890.269   1
   3 -10   2 1338.87 1019.01   1
  -3 -10  -3 3194.03  612.25   1
   3 -10   3 3085.47 707.688   1
  -3 -10  -3 4132.52 751.299   1
   3 -10   3 3424.71 1109.23   1
  -3 -10  -4 387.043  451.97   1
   3 -10   4-268.832 548.605   1
  -3 -10  -4 912.155 718.083   1
   3 -10   4 52.1276  740.48   1
  -3 -10  -5 447.306 665.559   1
   3 -10   5 610.223 486.166   1
  -3 -10  -5 290.981 483.581   1
   3 -10   5 403.044 716.234   1
  -3  10  -6 327.499 430.216   1
  -3 -10  -6 62.1958 445.855   1
  -3 -10  -6 521.858 369.006   1
   3 -10   6-249.433 731.059   1
  -3  10  -7 2660.06 1579.41   1
  -3 -10  -7 2431.00 701.904   1
  -3 -10  -7 3217.20  706.48   1
   3 -10   7 3887.95  983.73   1
  -3  10  -8 648.564 355.868   1
  -3 -10  -8 103.766 288.739   1
  -3 -10  -8 945.412 410.224   1
   3 -10   8  322.57 642.835   1
  -3  10  -9 9499.89 1873.34   1
  -3 -10  -9 9413.80 935.254   1
  -3 -10  -9 9159.05 619.626   1
   3 -10   910159.70 1662.34   1
  -3  10 -10 4586.60 1936.96   1
  -3 -10 -10 5175.84 1235.90   1
  -3 -10 -10 5835.19  508.76   1
   3 -10  10 4575.73 2802.48   1
  -3  10 -1111030.90 892.607   1
  -3 -10 -1112270.80 953.378   1
  -3 -10 -1111512.40 624.779   1
   3 -10  1110805.20 1702.17   1
   3 -11 -1020728.90 2181.63   1
  -3 -11  1022994.30 1131.18   1
   3 -11  -9  296.75  555.05   1
  -3 -11   9 834.913  796.58   1
   3 -11  -8 8932.08 877.809   1
  -3 -11   8 9002.13 2317.84   1
   3 -11  -7 3434.46 852.289   1
  -3 -11   7 3304.30 813.134   1
   3 -11  -6 4743.63 1315.90   1
  -3 -11   6 4137.60 848.408   1
   3 -11  -6 4416.17 882.627   1
   3 -11  -5  508.48 732.451   1
  -3 -11   5  728.75 602.223   1
   3 -11  -5 175.016 383.167   1
   3 -11  -417988.30 1054.13   1
  -3 -11   420331.80 1016.71   1
   3 -11  -416600.80 841.785   1
   3 -11  -3 927.961 732.001   1
  -3 -11   3 960.947 679.845   1
   3 -11  -3 366.563 504.949   1
  -3 -11   2 396.548  308.29   1
   3 -11  -2 1873.46  903.95   1
  -3 -11   2 677.651 575.775   1
   3 -11  -2 1311.71 779.613   1
  -3 -11   1 1966.25 554.998   1
   3 -11  -1 1515.65 681.561   1
   3 -11  -1 2025.37  760.52   1
  -3 -11   017661.90 824.972   1
   3 -11   018831.60 1010.15   1
  -3 -11   018528.00 1017.42   1
   3 -11   019406.90 1280.10   1
  -3 -11  -1 1445.13 792.647   1
   3 -11   1 2039.62 755.858   1
  -3 -11  -1 2781.75 712.381   1
   3 -11   1 3664.14 834.708   1
  -3 -11  -2 60.2943 414.884   1
   3 -11   2 224.367 515.641   1
  -3 -11  -2 99.5942 328.535   1
   3 -11   2 874.573 689.463   1
  -3 -11  -3 1640.80 394.488   1
   3 -11   3 1394.83 495.463   1
  -3 -11  -3 1724.62 563.522   1
   3 -11   3 2349.70 1029.68   1
  -3 -11  -4 2618.91  608.82   1
   3 -11   4 4334.12 779.927   1
  -3 -11  -4 3935.47 744.993   1
   3 -11   4 2642.43 1027.59   1
  -3 -11  -5 2995.87 1527.70   1
   3 -11   5 4405.41 792.534   1
  -3 -11  -5 4617.74 673.224   1
  -3 -11  -6 283.387 479.742   1
   3 -11   6 1276.14 796.918   1
  -3 -11  -6-72.7017 446.796   1
   3 -11   6 0.40125 719.016   1
  -3 -11  -7 39.2596 457.876   1
   3 -11   7-25.0959 516.919   1
  -3 -11  -7-140.801 396.819   1
   3 -11   7 308.664  750.45   1
  -3 -11  -8 2934.13 487.531   1
  -3 -11  -8 3155.08 613.267   1
   3 -11   8 3483.98 673.919   1
   3 -12  -5 1015.78 711.249   1
  -3 -12   5 354.567 497.795   1
   3 -12  -4 613.139 797.629   1
  -3 -12   4 708.333 554.117   1
   3 -12  -4 882.955 518.966   1
   3 -12  -3 3633.60 886.927   1
  -3 -12   3 2842.08 859.107   1
   3 -12  -3 3445.46 632.437   1
   3 -12  -210100.30 962.217   1
  -3 -12   2 9603.04 2060.22   1
   3 -12  -2 9688.10 755.388   1
   3 -12  -1-84.9585 553.364   1
  -3 -12   1 415.252 556.599   1
   3 -12  -1 1096.46 723.659   1
   3 -12   0 583.249 528.915   1
  -3 -12   0 940.817  556.83   1
   3 -12   0 1085.37  541.22   1
  -3 -12  -1 4524.11 670.295   1
   3 -12   1 4636.87 762.004   1
  -3 -12  -1 4362.62 854.702   1
   3 -12   1 3539.35 825.815   1
  -3 -12  -2 5475.36 630.668   1
   3 -12   2 6912.50 872.306   1
  -3 -12  -2 5622.44 894.665   1
   3 -12   2 6424.58  852.86   1
  -3 -12  -3 4410.15 1464.65   1
   3 -12   3 4717.42 770.936   1
  -3 -12  -3 4979.00 630.536   1
   3 -12   3 5013.87 834.954   1
   4   0 -19 307.349 272.798   1
   4   0 -18 9693.05 570.161   1
   4   0 -17-167.076 290.299   1
   4   0 -1626411.20 928.581   1
   4   0 -15 219.718 369.978   1
  -4   0  15 0.31552 93.3708   1
   4   0 -1416604.40  539.75   1
  -4   0  1416723.30 346.211   1
   4   0 -13  406.03 371.727   1
  -4   0  13 324.968 193.086   1
   4   0 -13 10.5724 187.659   1
   4   0 -12 3611.90 442.328   1
  -4   0  12 2555.47 279.462   1
  -4   0  12 3094.73 287.242   1
   4   0 -12 2415.59 383.374   1
   4   0 -11-5.54824 173.003   1
  -4   0  11 189.681 249.601   1
  -4   0  11 95.7464 211.038   1
   4   0 -11 15.6668 208.363   1
   4   0 -10108562.0 1778.31   1
  -4   0  10109650.0 1725.80   1
   4   0 -10106370.0 1659.89   1
   4   0  -9 90.5788  88.709   1
   4   0  -9 160.108 155.942   1
  -4   0   9 185.907 213.922   1
   4   0  -9 268.868 181.703   1
   4   0  -843354.80 690.912   1
   4   0  -846416.40 791.636   1
  -4   0   846950.40 852.914   1
   4   0  -844332.30 751.935   1
   4   0  -7 156.516 84.3844   1
   4   0  -7 208.445 191.227   1
  -4   0   7  58.981  167.78   1
   4   0  -7 185.057 120.161   1
   4   0  -5-167.649 162.078   1
   4   0  -5-89.6351  185.42   1
  -4   0   5  108.58 194.975   1
   4   0  -5 100.299 202.598   1
  -4   0   4172889.0 2111.89   1
   4   0  -4167787.0 2080.79   1
  -4   0   4173578.0 2230.34   1
   4   0  -4168936.0 2096.95   1
  -4   0   3 133.096 151.172   1
   4   0  -3-32.9527 172.156   1
  -4   0   3 47.4709 157.558   1
   4   0  -3 -70.978 169.839   1
  -4   0   221764.10 377.235   1
   4   0  -221446.50 655.134   1
  -4   0   220146.10 608.801   1
   4   0  -220975.50 567.429   1
  -4   0   1 119.517 232.191   1
   4   0  -1 -116.63 226.756   1
  -4   0   1-234.461  315.60   1
  -4   0   0104468.0 1402.79   1
   4   0   0101019.0 1335.75   1
  -4   0   0103969.0 1443.49   1
  -4   0  -1 303.187 197.078   1
   4   0   1 110.979  237.64   1
  -4   0  -1 166.472 228.942   1
  -4   0  -2122640.0 1666.16   1
  -4   0  -2121094.0 1754.71   1
  -4   0  -3 1369.56 461.496   1
  -4   0  -3  343.68 238.655   1
  -4   0  -4360372.0 8744.41   1
  -4   0  -4357500.0 5192.30   1
  -4   0  -5 1092.38 566.563   1
  -4   0  -611587.10 649.911   1
   4   0   612729.40 807.719   1
  -4   0  -7-129.545 590.601   1
   4   0   7 -391.64 522.113   1
  -4   0  -821878.80 1026.37   1
   4   0   821989.00 863.832   1
  -4   0  -9-186.388 611.031   1
   4   0   9-134.501 514.474   1
  -4   0 -10 607.972  332.48   1
   4   0  10 211.123  298.70   1
  -4   0 -11 252.149  396.57   1
   4   0  11-607.888 618.556   1
  -4   0 -1214929.70 852.065   1
   4   0  1214494.70 924.766   1
  -4   0 -13 68.8869 353.732   1
   4   0  13 -152.56 576.454   1
  -4   0 -14 6994.72 1381.01   1
   4   0  14 6169.40 560.398   1
  -4   0 -15 292.281 514.379   1
   4   0  15 358.246 376.971   1
  -4   0 -1625893.40 995.109   1
   4   0  1627081.90 1077.56   1
  -4   0 -17-535.669  660.87   1
   4   0  17 390.291 544.448   1
  -4   0 -1819555.10 1211.54   1
   4   0  1820594.00 1055.13   1
  -4   0 -19 137.516 590.189   1
   4   0  19 774.989 775.205   1
  -4   0 -2035099.60 1293.52   1
   4   0  2033917.80 1308.54   1
   4  -1 -21 6553.63 474.439   1
   4  -1 -20 1007.70 529.401   1
   4  -1 -19 2515.00 460.612   1
   4   1 -1819054.40 688.819   1
   4  -1 -1819532.40 819.672   1
   4   1 -1712730.00 482.617   1
   4  -1 -1713532.20 677.684   1
   4   1 -16 2289.82 819.438   1
   4  -1 -16 2885.52 428.736   1
  -4  -1  16 2113.74 814.338   1
   4   1 -15-94.3214 225.792   1
   4  -1 -15 55.0425  356.16   1
  -4  -1  15 22.4193 120.524   1
   4   1 -14 5681.73 398.328   1
   4  -1 -14 6456.88 633.061   1
  -4  -1  14 5784.96 932.165   1
   4   1 -13 2030.41 443.165   1
   4  -1 -13 1845.14 751.391   1
  -4  -1  13 1929.54 211.397   1
  -4   1  13 1046.42 334.455   1
  -4  -1  13 1746.90 276.248   1
   4   1 -13 1937.57 285.807   1
   4  -1 -13 1217.94 401.509   1
   4   1 -12116571.0 2411.79   1
   4  -1 -12116210.0 2494.87   1
  -4  -1  12109106.0 2281.54   1
  -4   1  12111519.0 2227.38   1
  -4  -1  12118012.0 2455.90   1
   4   1 -12106626.0 2350.09   1
   4  -1 -12111850.0 2249.45   1
   4   1 -11 6894.23 433.435   1
   4  -1 -11 6900.94 1299.94   1
  -4  -1  11 6439.81  479.93   1
  -4   1  11 6696.09 569.754   1
  -4  -1  11 6882.25 429.659   1
   4  -1 -11 6614.42 360.824   1
   4   1 -11 6558.71 459.324   1
   4  -1 -10 2939.13 252.296   1
   4   1 -10 3074.10 291.877   1
   4   1 -10 3322.00 898.762   1
   4  -1 -10 3648.53 1349.36   1
  -4   1  10 3751.30 489.168   1
  -4  -1  10 3371.30 826.004   1
   4  -1 -10 3465.73 414.466   1
   4   1 -10 3113.46 329.826   1
   4   1  -9163850.0 2478.89   1
   4   1  -9177911.0 2638.80   1
   4  -1  -9181187.0 2832.24   1
  -4   1   9176415.0 2633.31   1
  -4  -1   9176551.0 2699.73   1
   4  -1  -9171703.0 2543.37   1
   4   1  -9174050.0 2656.11   1
   4   1  -859647.90 861.258   1
   4   1  -863200.30 945.255   1
   4  -1  -864470.20 1084.34   1
  -4   1   862949.00 1063.52   1
  -4  -1   863350.40 1390.21   1
   4  -1  -864142.90 988.923   1
   4   1  -860155.20 987.846   1
   4  -1  -7 854.988  305.35   1
   4   1  -7 995.114 281.436   1
   4   1  -7 1129.15 228.855   1
   4  -1  -7 1081.69 753.399   1
  -4   1   7  691.65 404.874   1
  -4  -1   7 885.143  307.03   1
   4  -1  -7 1057.18 239.792   1
   4   1  -7 1146.80 408.189   1
   4   1  -669722.00 888.156   1
   4   1  -669802.60 953.187   1
   4  -1  -669919.00 1014.75   1
  -4   1   670292.20 1023.27   1
  -4  -1   670689.90 1060.44   1
   4  -1  -670209.00 963.076   1
   4   1  -669079.20 992.584   1
   4  -1  -5105928.0 1478.12   1
   4   1  -5109550.0 1345.17   1
   4   1  -5109291.0 1342.41   1
   4  -1  -5109944.0 1491.34   1
  -4   1   5111836.0 1518.51   1
  -4  -1   5110599.0 1501.51   1
   4  -1  -5111829.0 1441.87   1
   4   1  -5106319.0 1417.44   1
  -4   1   420403.10 891.139   1
  -4  -1   419301.50 513.784   1
   4  -1  -419135.70 511.915   1
   4   1  -419086.10 574.111   1
  -4   1   419548.30 618.768   1
  -4  -1   418694.60 577.474   1
   4  -1  -418524.80 512.914   1
   4   1  -418856.30 589.984   1
  -4   1   3 4932.57 312.419   1
  -4  -1   3 5506.26  522.94   1
   4  -1  -3 5331.93  279.02   1
   4   1  -3 5258.38 232.623   1
  -4   1   3 5046.55  662.14   1
   4  -1  -3 4867.39 313.562   1
  -4  -1   3 4382.43 830.085   1
  -4   1   2288380.0 3767.67   1
  -4  -1   2289661.0 3440.76   1
   4  -1  -2278889.0 3427.92   1
   4   1  -2279349.0 3316.50   1
   4  -1  -2280229.0 3385.21   1
  -4  -1   2287701.0 3554.65   1
  -4   1   110774.20 542.394   1
  -4  -1   111089.00 428.403   1
   4  -1  -110631.50 407.686   1
   4   1  -110722.90  360.68   1
  -4   1   110258.60 871.931   1
  -4  -1   111081.10 514.095   1
  -4   1   017394.10 547.481   1
  -4  -1   017127.10 564.581   1
   4  -1   016631.80 484.073   1
   4   1   016499.00 660.026   1
  -4   1   017344.70 592.988   1
  -4  -1   017364.30 635.215   1
  -4   1  -1 1948.30 331.243   1
  -4  -1  -1 1964.39 313.532   1
   4   1   1 2171.66  258.62   1
  -4  -1  -1 1609.53 834.234   1
   4  -1   1 2049.27 359.572   1
  -4   1  -2105715.0 1512.04   1
  -4  -1  -2103220.0 1453.55   1
   4   1   299380.30 1349.74   1
  -4  -1  -2106303.0 1598.56   1
   4  -1   2105644.0 1523.52   1
  -4   1  -335192.00 717.535   1
  -4  -1  -335333.50 750.341   1
  -4  -1  -334235.10 933.031   1
   4  -1   334302.60 833.864   1
  -4   1  -4 2388.37 372.661   1
  -4  -1  -4 2307.62 368.375   1
  -4  -1  -4 1930.41 712.682   1
   4  -1   4 1409.48 593.364   1
  -4   1  -567127.10 1621.02   1
  -4   1  -610790.70 584.318   1
  -4  -1  -611014.70 696.058   1
  -4  -1  -610822.30 648.402   1
   4  -1   611439.60 883.607   1
  -4   1  -784377.20 1641.58   1
  -4  -1  -783496.00 1610.17   1
  -4  -1  -784037.40 1559.41   1
   4  -1   780881.60 1649.41   1
  -4   1  -854122.80 1302.34   1
  -4  -1  -855163.40 1272.42   1
   4  -1   856391.40 1775.60   1
   4   1   855061.60 1285.67   1
  -4   1  -9 2676.33 1069.63   1
  -4  -1  -9 2357.81 472.787   1
   4  -1   9 2224.72 780.441   1
   4   1   9 1294.09 712.319   1
  -4   1 -10 432.453 605.844   1
  -4  -1 -10 140.196 556.926   1
   4  -1  10 607.047 538.227   1
   4   1  10-192.639 550.872   1
  -4   1 -11 657.488 289.315   1
  -4  -1 -11 132.892 590.975   1
   4  -1  11 389.489 674.213   1
   4   1  11 373.179 550.749   1
  -4   1 -12 1529.34 574.176   1
  -4  -1 -12 2251.82 544.716   1
   4  -1  12 1662.41 764.393   1
   4   1  12 2568.20 778.016   1
  -4   1 -13 7730.38 813.412   1
  -4  -1 -13 8062.81 818.488   1
   4  -1  13 7423.11 865.132   1
   4   1  13 6542.33 660.814   1
  -4   1 -1437304.10 1332.88   1
  -4  -1 -1436223.40 1376.64   1
   4  -1  1436436.20 1248.67   1
   4   1  1435139.50 1183.98   1
  -4   1 -15 1021.66 599.607   1
  -4  -1 -15 1409.38 921.797   1
   4  -1  15 1022.04 670.864   1
   4   1  15 2050.98 799.923   1
  -4   1 -16 5241.83 1059.63   1
  -4  -1 -16 4434.45 898.112   1
   4  -1  16 4082.07 905.106   1
   4   1  16 5252.27 580.972   1
  -4   1 -1723698.70 2071.13   1
  -4  -1 -1722948.00 1186.84   1
   4  -1  1725558.00 1218.33   1
   4   1  1724968.80 1087.28   1
  -4   1 -1814932.60 1164.70   1
  -4  -1 -1814190.00 953.275   1
   4  -1  1814998.30 959.283   1
   4   1  1814751.40 942.997   1
  -4   1 -19 1509.92 818.659   1
  -4  -1 -19 1323.66 630.659   1
   4  -1  19 1522.68  920.95   1
   4   1  19 1016.03 472.849   1
  -4   1 -20 523.031 416.373   1
  -4  -1 -20 1198.87 566.526   1
   4   1  20 747.775 498.117   1
   4  -2 -22 152.757  404.26   1
   4  -2 -21 222.123 372.616   1
   4  -2 -20-164.425  386.88   1
   4  -2 -19 1754.17 640.811   1
   4  -2 -18-494.519 400.063   1
   4  -2 -1714417.00 781.196   1
  -4  -2  1715167.50  433.82   1
   4   2 -16-94.1621 178.328   1
   4  -2 -16-362.404  426.01   1
  -4  -2  16-226.976 238.912   1
   4   2 -15117653.0 1661.72   1
   4  -2 -15115011.0 1875.57   1
  -4  -2  15114649.0 1721.20   1
   4   2 -14 6875.02 303.764   1
   4  -2 -14 6733.52 668.066   1
  -4  -2  14 7850.57 433.001   1
   4   2 -1324693.50 586.645   1
   4  -2 -1324044.60  859.40   1
  -4  -2  1322450.70 403.998   1
  -4  -2  1325469.90 656.358   1
   4   2 -12 952.072  255.22   1
   4  -2 -12 875.468 418.718   1
  -4  -2  12 891.671 260.658   1
  -4  -2  12  957.47 415.655   1
   4   2 -1130584.60 607.755   1
   4  -2 -1131125.30 1209.84   1
  -4  -2  1131322.50 790.127   1
   4  -2 -1129232.50 527.252   1
   4  -2 -1129935.10 547.286   1
   4   2 -1011376.20 471.269   1
   4   2 -1013173.70 563.046   1
   4  -2 -1013024.90 700.736   1
  -4  -2  1013265.30 721.481   1
   4  -2 -1012216.40 525.802   1
   4  -2 -1012976.50 590.948   1
   4  -2  -937827.00 867.399   1
  -4  -2   939175.10 829.587   1
   4  -2  -937618.30 639.258   1
   4  -2  -939153.20 732.608   1
   4  -2  -8 1549.81 645.812   1
  -4  -2   8 905.063 398.028   1
   4  -2  -8 1343.63  347.40   1
   4  -2  -8 1207.09 336.414   1
   4  -2  -787099.80 1448.09   1
   4  -2  -788730.30 1321.71   1
  -4  -2   789661.50 1422.85   1
   4  -2  -789265.70 1357.25   1
   4  -2  -618537.00 896.893   1
   4  -2  -617370.10  392.13   1
  -4  -2   617493.50 497.485   1
   4  -2  -617400.70 578.489   1
   4   2  -510419.00  248.13   1
   4   2  -510468.20 247.744   1
   4  -2  -510974.00 605.126   1
   4  -2  -510464.80 357.749   1
  -4  -2   5 9929.12 436.192   1
   4  -2  -5 9827.37 464.786   1
  -4   2   424629.40 520.709   1
  -4  -2   425079.80 457.523   1
   4  -2  -422771.10  484.97   1
   4   2  -424615.70 379.201   1
   4  -2  -424096.20 458.532   1
  -4  -2   424565.30 630.233   1
   4  -2  -424497.40 637.536   1
  -4   2   3262170.0 3372.90   1
  -4  -2   3273670.0 3217.95   1
   4   2  -3270975.0 3188.60   1
   4  -2  -3264509.0 3249.28   1
  -4  -2   3268024.0 3325.45   1
   4  -2  -3274186.0 3409.31   1
  -4   2   2 3398.56 291.646   1
  -4  -2   2 3637.66 623.009   1
   4   2  -2 3046.36 270.932   1
   4  -2  -2 3153.05 283.679   1
  -4  -2   2 3659.55 386.616   1
   4  -2  -2 3205.34 493.056   1
  -4   2   160926.20  947.23   1
  -4  -2   160159.90 853.477   1
   4   2  -159812.90 827.713   1
  -4  -2   160069.70 993.128   1
   4  -2  -154985.40 1549.74   1
  -4   2   017644.10 890.303   1
  -4  -2   018494.90 583.989   1
   4   2   018238.50 507.889   1
  -4  -2   018587.00 651.125   1
   4  -2   019133.80 898.567   1
  -4   2  -1223069.0 2818.12   1
  -4  -2  -1227490.0 2826.11   1
   4   2   1222179.0 2711.18   1
  -4  -2  -1227987.0 2885.72   1
   4  -2   1223795.0 3485.75   1
  -4   2  -2 392.146 324.126   1
  -4  -2  -2 405.672 350.614   1
   4   2   2 253.419 241.643   1
  -4  -2  -2 293.751  261.98   1
   4  -2   2-334.978 522.846   1
  -4   2  -3 5097.48 481.158   1
  -4  -2  -3 5689.68  392.71   1
  -4  -2  -3 5713.31 1620.72   1
   4  -2   3 4588.58 657.018   1
  -4   2  -450172.20 1134.47   1
  -4  -2  -451070.80 1006.55   1
  -4  -2  -447721.00 1722.68   1
   4  -2   449286.00 1129.92   1
  -4   2  -536426.80 939.475   1
  -4  -2  -536720.40 911.657   1
  -4  -2  -534533.30 1060.03   1
   4  -2   535206.50 1060.12   1
  -4   2  -622722.00 939.101   1
  -4  -2  -623347.70 913.217   1
  -4  -2  -622294.90 1532.21   1
   4  -2   621747.80 1034.03   1
  -4   2  -722316.00 865.087   1
  -4  -2  -721382.70 816.892   1
  -4  -2  -720234.50 776.264   1
   4  -2   720516.00 2568.79   1
  -4   2  -8-55.6633 572.174   1
  -4  -2  -8 1069.73 564.118   1
  -4  -2  -8 349.474  325.93   1
   4  -2   8 852.376 879.264   1
  -4   2  -9 129.159 423.646   1
  -4  -2  -9 550.313 568.162   1
  -4  -2  -9-239.198 548.623   1
   4  -2   9 490.438 601.356   1
  -4   2 -10 7780.80 760.017   1
  -4  -2 -10 8267.00 927.088   1
  -4  -2 -10 9394.21 2095.07   1
   4  -2  10 7067.68 605.097   1
  -4   2 -11129524.0 1886.13   1
  -4  -2 -11126560.0 1832.40   1
   4  -2  11128024.0 2007.05   1
   4   2  11127513.0 1839.41   1
  -4   2 -12 99.9206 506.955   1
  -4  -2 -12 26.0516 567.026   1
   4  -2  12 87.2906 473.354   1
   4   2  12 390.429 491.292   1
  -4   2 -13 2131.75 707.927   1
  -4  -2 -13 2790.59 512.529   1
   4  -2  13 2147.09 674.474   1
   4   2  13 2398.35 694.028   1
  -4   2 -1412227.70 840.491   1
  -4  -2 -1410776.20 907.202   1
   4  -2  1411880.10 791.387   1
   4   2  1410980.00 802.378   1
  -4   2 -1540561.20 1321.52   1
  -4  -2 -1542148.60 1417.63   1
   4  -2  1540326.00 1411.44   1
   4   2  1540288.70 1358.11   1
  -4   2 -16 1095.21 826.795   1
  -4  -2 -16 878.916  622.80   1
   4  -2  16 1074.95 743.799   1
   4   2  16 1377.67  750.39   1
  -4   2 -1711266.30 861.049   1
  -4  -2 -1713405.00 1423.55   1
   4  -2  1711463.60 937.394   1
   4   2  1711924.40  761.88   1
  -4   2 -18 1382.44 879.662   1
  -4  -2 -18-327.745 621.862   1
   4  -2  18 688.968 624.926   1
   4   2  18 219.188 522.798   1
  -4   2 -1914359.60 1583.34   1
  -4  -2 -1912306.40 1101.18   1
   4  -2  1912441.00 1030.83   1
   4   2  1912959.80 954.322   1
   4  -3 -22 1544.88 848.315   1
   4  -3 -21 9262.94 892.909   1
   4  -3 -20 8656.38 664.624   1
   4  -3 -1942551.10 1635.44   1
   4  -3 -18 3835.50 1609.03   1
  -4  -3  18 4950.62 682.044   1
   4  -3 -17-19.3612 438.874   1
  -4  -3  17 124.476 239.063   1
   4  -3 -1624886.70 938.944   1
  -4  -3  1627486.70 857.887   1
   4  -3 -15  770.76 592.086   1
  -4  -3  15 605.804 242.438   1
   4  -3 -1438721.80 907.021   1
  -4  -3  1441186.70 909.358   1
   4   3 -13 4046.36 206.243   1
   4  -3 -13 4106.64 509.241   1
  -4  -3  13 3587.86 415.331   1
   4   3 -12 2079.03 82.8234   1
   4   3 -12 2651.39 117.244   1
   4  -3 -12 3448.56 961.577   1
  -4  -3  12 3127.51 781.155   1
   4  -3 -1116469.30 966.951   1
  -4  -3  1116464.80 712.756   1
   4  -3 -1020980.50 751.529   1
  -4  -3  1019544.00 906.779   1
   4  -3 -1019450.30 397.443   1
   4  -3 -1020311.50 409.739   1
   4  -3  -9135066.0 2565.22   1
   4  -3  -9130148.0 2248.67   1
  -4  -3   9135488.0 2526.52   1
   4  -3  -9129267.0 2229.56   1
   4  -3  -8 2412.96 680.058   1
   4  -3  -8 2307.50  209.67   1
  -4  -3   8 3018.09 559.878   1
   4  -3  -8 2454.47 399.791   1
   4  -3  -7 4583.99  574.97   1
   4  -3  -7 4954.89 248.619   1
  -4  -3   7 5746.25 525.081   1
   4  -3  -7 5083.98 694.213   1
   4  -3  -613705.20 728.997   1
   4  -3  -611931.20  291.64   1
  -4  -3   612535.00 732.152   1
   4  -3  -613016.10 641.657   1
   4  -3  -5110613.0 1867.67   1
   4  -3  -599981.90 1571.32   1
  -4  -3   5105099.0 1681.19   1
   4  -3  -5109491.0 2143.97   1
  -4  -3   4 137.882 55.2508   1
   4   3  -4 57.4729 54.8904   1
   4  -3  -4 124.719 472.494   1
   4  -3  -4-3.56014 177.052   1
  -4  -3   4 515.439 404.475   1
   4  -3  -4 328.009 585.177   1
  -4   3   3 1457.13 578.984   1
  -4  -3   3 1683.45 467.335   1
   4   3  -3 1507.60 352.541   1
   4  -3  -3 1276.67 401.823   1
  -4  -3   3 1534.63 325.757   1
   4  -3  -3 2104.41 952.871   1
  -4   3   2 1953.40 524.382   1
  -4  -3   2 2105.18 607.712   1
   4   3  -2 1802.59 227.721   1
  -4  -3   2 1871.59 488.658   1
   4  -3  -2 926.308 475.571   1
  -4   3   1 794.871  578.10   1
  -4  -3   1 814.713  310.92   1
   4   3  -1 1062.31 254.823   1
  -4  -3   1 650.757 588.617   1
   4  -3  -1 1256.81 551.437   1
  -4   3   015014.40 1214.52   1
  -4  -3   015942.90 526.782   1
   4   3   015706.90 458.272   1
  -4  -3   016829.90 660.824   1
   4  -3   016770.90 851.247   1
  -4   3  -166511.50 1186.79   1
  -4  -3  -167048.50 1174.62   1
   4   3   164338.50 1017.25   1
  -4  -3  -164783.00 1186.02   1
   4  -3   167122.40 1381.43   1
  -4   3  -2 1271.09 567.957   1
  -4  -3  -2 1326.24 378.519   1
   4   3   2 1492.83 255.416   1
  -4  -3  -2 1179.99 490.157   1
   4  -3   2 1491.59 864.345   1
  -4   3  -394726.50 1919.74   1
  -4  -3  -391193.80 1498.04   1
  -4  -3  -393898.60 1746.51   1
   4  -3   392374.20 1774.79   1
  -4   3  -462789.80 1308.74   1
  -4  -3  -463918.30 1441.30   1
  -4  -3  -462830.40 1592.89   1
   4  -3   461678.20 1454.09   1
  -4   3  -5128684.0 2233.24   1
  -4  -3  -5122353.0 2213.66   1
  -4  -3  -5125704.0 2110.55   1
   4  -3   5126650.0 2338.36   1
  -4   3  -627366.90 887.663   1
  -4  -3  -628116.50 966.158   1
  -4  -3  -627554.80 993.429   1
   4  -3   627777.50 1062.65   1
  -4   3  -738664.00 1027.57   1
  -4  -3  -740828.90 1128.27   1
  -4  -3  -743023.10 1111.29   1
   4  -3   743356.30 1535.27   1
  -4   3  -8 3950.03 586.337   1
  -4  -3  -8 4375.68 647.633   1
  -4  -3  -8 4963.08 1922.43   1
   4  -3   8 4655.05 956.512   1
  -4   3  -925955.50 1048.71   1
  -4  -3  -924857.30 811.516   1
  -4  -3  -924262.50 834.217   1
   4  -3   925911.40 1125.97   1
  -4   3 -1025654.10 838.191   1
  -4  -3 -1025620.50 957.031   1
  -4  -3 -1025164.00 1617.51   1
   4  -3  1025691.50 1112.30   1
  -4   3 -11 4984.59 646.088   1
  -4  -3 -11 4761.35  781.24   1
  -4  -3 -11 4542.03  660.39   1
   4  -3  11 4120.78 927.746   1
  -4   3 -1211106.50  830.87   1
  -4  -3 -1210106.70 787.737   1
   4  -3  1211675.30 964.716   1
  -4   3 -13 322.741 556.188   1
  -4  -3 -13-351.181 519.406   1
   4  -3  13-380.921 707.499   1
   4   3  13 262.404 494.242   1
  -4   3 -1426661.30 1101.64   1
  -4  -3 -1426014.00 1182.44   1
   4  -3  1423965.60 2644.69   1
   4   3  1426085.70 1047.80   1
  -4   3 -15 607.547 522.608   1
  -4  -3 -15 748.018 527.805   1
   4  -3  15 304.957 690.682   1
   4   3  15-154.128 494.834   1
  -4   3 -1617724.90 1102.97   1
  -4  -3 -1614779.60  866.57   1
   4  -3  1615477.20 1102.64   1
   4   3  1614130.40 704.727   1
  -4   3 -1745011.40 1935.51   1
  -4  -3 -1746284.20 1644.27   1
   4  -3  1744656.00 1639.18   1
   4   3  1744304.70 1454.25   1
  -4   3 -18-287.965  582.46   1
  -4  -3 -18 795.088 762.559   1
   4  -3  18 442.333 399.835   1
   4   3  18 370.221 421.315   1
  -4   3 -19-259.591 569.654   1
  -4  -3 -19 511.267  659.57   1
   4  -3  19 11.5644 708.191   1
   4   3  19 177.139 416.546   1
   4  -4 -21 365.319 467.553   1
   4  -4 -20 1194.88 483.789   1
   4  -4 -19 2101.33 645.818   1
  -4  -4  19 2211.83 769.745   1
   4  -4 -1861327.50 1353.64   1
  -4  -4  1863538.10 1183.08   1
   4  -4 -17-103.567 545.837   1
  -4  -4  17  65.485  211.21   1
   4  -4 -16 1096.61 711.048   1
  -4  -4  16 1250.73 449.174   1
   4  -4 -1510670.10 1005.61   1
  -4  -4  1510273.00 505.321   1
   4  -4 -1433134.30 1192.74   1
  -4  -4  1434278.60 1235.95   1
   4  -4 -13 4238.51 735.864   1
  -4  -4  13 3597.48 1320.98   1
   4  -4 -12109160.0 1756.19   1
  -4  -4  12111956.0 1685.04   1
   4  -4 -11 790.658 877.316   1
  -4  -4  11 885.814 449.805   1
   4  -4 -10 2793.58 883.827   1
   4  -4 -10 2539.38  189.07   1
  -4  -4  10 2508.04 928.464   1
   4  -4 -10 2519.08 157.083   1
   4  -4  -928022.50 1008.84   1
   4  -4  -925082.80 564.669   1
  -4  -4   925981.90 878.178   1
   4  -4  -925757.80 809.435   1
   4  -4  -843629.30 1326.63   1
   4  -4  -840521.10 886.763   1
  -4  -4   843483.90 1305.10   1
   4  -4  -843099.10 924.824   1
   4  -4  -7 1330.22 538.853   1
   4  -4  -7 1037.57 380.414   1
  -4  -4   7 1054.68 423.155   1
   4  -4  -7 1040.16 580.242   1
   4  -4  -624401.40 944.088   1
   4  -4  -623331.70 758.986   1
  -4  -4   626564.10 1231.58   1
   4  -4  -627181.50 1279.70   1
   4  -4  -541012.00 1183.08   1
   4  -4  -534699.60 697.326   1
  -4  -4   538160.00 925.604   1
   4  -4  -540109.90 1399.29   1
  -4  -4   4 194.827 67.8569   1
   4  -4  -4 500.639 506.655   1
   4  -4  -4 241.028  229.05   1
  -4  -4   4 482.052  414.33   1
   4  -4  -4 306.148 321.343   1
  -4   4   3 923.435 458.757   1
  -4  -4   3 377.927 217.353   1
   4   4  -3 652.184 240.312   1
  -4  -4   3 503.844 477.945   1
   4  -4  -3 910.246 754.096   1
  -4   4   220306.60 894.732   1
  -4  -4   220902.60 496.208   1
   4   4  -219252.40 509.051   1
  -4  -4   220420.10 804.004   1
   4  -4  -222109.90 1088.49   1
  -4   4   1 3528.17 1078.76   1
  -4  -4   1 2893.54  487.43   1
   4   4  -1 2241.87 217.179   1
  -4  -4   1 2925.71 582.861   1
   4  -4  -1 2885.83 1066.08   1
  -4   4   012185.70 1380.94   1
  -4  -4   012399.50 487.722   1
   4   4   011249.00 314.546   1
  -4  -4   012551.80 625.745   1
   4  -4   014121.20 1048.89   1
  -4   4  -181404.40 1578.69   1
  -4  -4  -182632.80 1697.52   1
   4   4   180049.00 1324.53   1
  -4  -4  -181918.90 1599.49   1
   4  -4   187591.30 2121.72   1
  -4   4  -2 4372.23 594.942   1
  -4  -4  -2 3596.54  529.03   1
  -4  -4  -2 5113.67 611.335   1
   4  -4   2 6260.05 2153.09   1
  -4   4  -3 7958.14 719.655   1
  -4  -4  -3 6076.29 740.183   1
  -4  -4  -3 8001.34 625.707   1
   4  -4   3 7537.57 927.407   1
  -4   4  -4154050.0 2555.23   1
  -4  -4  -4155067.0 2535.66   1
  -4  -4  -4155269.0 2550.22   1
   4  -4   4155767.0 4227.82   1
  -4   4  -5 2298.87 559.644   1
  -4  -4  -5 2024.82 1311.75   1
  -4  -4  -5 2634.69 903.636   1
   4  -4   5 2689.27 1650.84   1
  -4   4  -680660.00 1996.48   1
  -4  -4  -679075.60 1636.94   1
  -4  -4  -678731.50 1653.33   1
   4  -4   677819.70 1765.37   1
  -4   4  -7 883.923 702.239   1
  -4  -4  -7 927.584 1102.54   1
  -4  -4  -7 1245.86  557.26   1
   4  -4   7 2298.56 1117.81   1
  -4   4  -8241339.0 3938.05   1
  -4  -4  -8244514.0 3202.76   1
  -4  -4  -8241341.0 4322.05   1
   4  -4   8246007.0 3397.44   1
  -4   4  -9 596.308 717.483   1
  -4  -4  -9  835.46 630.552   1
  -4  -4  -9  607.97 558.671   1
   4  -4   9 294.098 417.544   1
  -4   4 -10 697.594 671.177   1
  -4  -4 -10 271.601 407.681   1
  -4  -4 -10-198.525 438.363   1
   4  -4  10 -390.68 735.515   1
  -4   4 -11 6076.79 689.954   1
  -4  -4 -11 6370.54 924.439   1
  -4  -4 -11 5714.53 659.546   1
   4  -4  11 4479.09 903.046   1
  -4   4 -1256044.70 1714.49   1
  -4  -4 -1257603.50 1820.27   1
  -4  -4 -1256667.60 1723.70   1
   4  -4  1257133.30 1907.76   1
  -4   4 -1315617.70 1070.15   1
  -4  -4 -1314854.20 957.814   1
  -4  -4 -1316110.90 1412.70   1
   4  -4  1314550.70 1197.99   1
  -4   4 -1449221.90 1272.07   1
  -4  -4 -1451989.50 1316.33   1
   4  -4  1450394.40 1626.69   1
   4   4  1450687.90 1108.74   1
  -4   4 -15 2475.69 1182.84   1
  -4  -4 -15 3369.21 798.106   1
   4  -4  15 2104.15 1340.14   1
   4   4  15 2404.40 696.385   1
  -4   4 -1614901.80 881.844   1
  -4  -4 -1615344.60 1217.69   1
   4  -4  1613566.60 1106.69   1
   4   4  1612559.40 1496.87   1
  -4   4 -17 3776.17 2154.72   1
  -4  -4 -17 4433.97 864.738   1
   4  -4  17 4467.39 1728.80   1
   4   4  17 4824.81 689.338   1
  -4   4 -1827446.90 1386.99   1
  -4  -4 -1827766.80 1347.84   1
   4  -4  1827690.10 1453.78   1
   4   4  1827797.40 1160.62   1
   4  -5 -2028581.60 1331.56   1
   4  -5 -19 3616.66 811.429   1
  -4  -5  19 2824.00 772.699   1
   4  -5 -18 4916.12 733.508   1
  -4  -5  18 5319.65 670.725   1
  -4  -5  17 3015.22  609.41   1
   4  -5 -1669146.30 1536.57   1
  -4  -5  1668979.90 1385.82   1
   4  -5 -15 5760.49 773.972   1
  -4  -5  15 5649.82 653.147   1
   4  -5 -14 7282.32 815.896   1
  -4  -5  14 6255.70 559.782   1
   4  -5 -13 9762.85  830.06   1
  -4  -5  13 9856.53 707.045   1
   4  -5 -1265219.20 1385.71   1
  -4  -5  1263117.20 1952.79   1
   4  -5 -11 730.267 540.392   1
  -4  -5  11 320.372 442.852   1
   4  -5 -10 1596.31 554.765   1
  -4  -5  10 1448.02 742.936   1
   4  -5 -10 820.904 153.012   1
   4  -5  -9 621.282 567.929   1
   4  -5  -9 773.046 319.003   1
  -4  -5   9 1786.25  766.78   1
   4  -5  -9 1616.04 310.011   1
   4  -5  -8 6474.76 585.067   1
   4  -5  -8 4983.65 444.522   1
  -4  -5   8 6358.99 591.968   1
   4  -5  -8 6451.42 656.772   1
   4  -5  -7 5295.86  732.48   1
   4  -5  -7 3543.90 249.481   1
  -4  -5   7 4448.79 533.283   1
   4  -5  -7 4821.79 487.405   1
   4  -5  -628270.10 942.603   1
  -4  -5   628307.50 880.826   1
   4  -5  -628744.80 820.375   1
  -4  -5   5 1225.81 143.889   1
  -4  -5   5 1073.37 164.084   1
   4  -5  -5 1077.25 523.716   1
  -4  -5   5 2197.80 545.425   1
   4  -5  -5 1621.08 634.981   1
  -4  -5   4 5308.47 362.301   1
  -4  -5   4 5439.78 485.182   1
   4  -5  -4 5938.05 816.187   1
  -4  -5   4 6361.12 698.876   1
   4  -5  -4 6092.04  690.89   1
  -4  -5   3 5140.77 365.925   1
   4  -5  -3 5203.90 676.735   1
   4   5  -3 4708.99 278.264   1
  -4  -5   3 5181.68 660.616   1
   4  -5  -3 5289.92  723.55   1
  -4   5   274839.60 1580.27   1
  -4  -5   273994.70 1371.56   1
   4   5  -272542.80 1315.26   1
  -4  -5   274102.90 1594.28   1
   4  -5  -274806.60 2474.51   1
  -4   5   1 738.756 359.786   1
  -4  -5   1 637.664 326.973   1
   4   5  -1 81.3319 168.315   1
  -4  -5   1 505.152 506.836   1
   4  -5  -1 1012.04 641.028   1
  -4   5   025047.80  812.36   1
  -4  -5   025642.30 647.383   1
   4   5   022983.00 556.454   1
  -4  -5   024706.90 807.798   1
   4  -5   025554.30 1014.67   1
  -4   5  -1 3326.81 1594.26   1
  -4  -5  -1 2618.26 464.258   1
  -4  -5  -1 3177.76 572.685   1
   4  -5   1 3878.48 940.975   1
  -4   5  -244720.40 1243.27   1
  -4  -5  -246464.50 1079.13   1
  -4  -5  -244583.80 1204.30   1
   4  -5   244815.00 2212.01   1
  -4   5  -3 3499.12 1216.77   1
  -4  -5  -3 4422.22 1383.64   1
  -4  -5  -3 3970.16 630.332   1
   4  -5   3 3945.16 1131.48   1
  -4   5  -494148.60 2104.02   1
  -4  -5  -496409.20 2173.67   1
  -4  -5  -493778.00 2135.54   1
   4  -5   493524.50 2233.27   1
  -4   5  -5 2576.35 814.856   1
  -4  -5  -5 2584.47 607.848   1
  -4  -5  -5 3015.13 662.223   1
   4  -5   5 2515.94  947.10   1
  -4   5  -692188.10 1492.55   1
  -4  -5  -694902.00 1590.29   1
  -4  -5  -693458.70 1525.51   1
   4  -5   690136.80 1732.54   1
  -4   5  -7 6032.18 709.871   1
  -4  -5  -7 4458.51 587.013   1
  -4  -5  -7 5190.10 1569.65   1
   4  -5   7 5325.19 1146.87   1
  -4   5  -828302.70  832.21   1
  -4  -5  -829638.80 1105.96   1
  -4  -5  -830453.60 820.856   1
   4  -5   827713.00 1333.28   1
  -4   5  -9 3122.14 767.754   1
  -4  -5  -9 2570.68 742.754   1
  -4  -5  -9 2449.63 1283.25   1
   4  -5   9 3054.16 813.227   1
  -4   5 -1056913.40 1730.87   1
  -4  -5 -1057721.30 1797.13   1
  -4  -5 -1053537.60 2919.83   1
   4  -5  1054871.70 1815.04   1
  -4   5 -11 649.315  503.15   1
  -4  -5 -11 602.583 538.437   1
  -4  -5 -11 539.813 337.849   1
   4  -5  11 953.593 851.584   1
  -4   5 -1211886.60 739.952   1
  -4  -5 -1211531.80 954.008   1
  -4  -5 -1211484.40 1164.36   1
   4  -5  1211036.60 1332.32   1
  -4   5 -13 9810.49 1613.78   1
  -4  -5 -13 8924.32 711.211   1
  -4  -5 -13 9370.00 1045.17   1
   4  -5  13 9936.17 1339.25   1
  -4   5 -1490037.90 1730.82   1
  -4  -5 -1491527.40 1848.20   1
  -4  -5 -1488641.80 1565.20   1
   4  -5  1490874.30 1957.43   1
  -4   5 -15 2071.37 1148.18   1
  -4  -5 -15 1373.79 1176.53   1
   4  -5  15 1327.81 1054.79   1
   4   5  15 1747.26 561.686   1
  -4   5 -1611024.70 1464.11   1
  -4  -5 -1611902.90 1311.46   1
   4  -5  1610691.90 1105.67   1
   4   5  1611709.30 805.931   1
  -4   5 -17 458.729 601.606   1
  -4  -5 -17 742.594 666.629   1
   4  -5  17 1544.19 1205.04   1
   4   5  17 1581.31 673.488   1
  -4   5 -18 1367.46  574.14   1
  -4  -5 -18 1961.63 644.655   1
   4  -5  18 1373.75 704.103   1
   4  -6 -19 6557.99 1183.69   1
  -4  -6  19 8123.98 673.429   1
   4  -6 -18 7820.40 798.086   1
  -4  -6  18 8226.33 687.193   1
   4  -6 -1713058.40 916.316   1
  -4  -6  1713693.20 763.311   1
   4  -6 -16 15.7113  532.03   1
  -4  -6  16-150.688 449.771   1
   4  -6 -1531551.20 1094.48   1
  -4  -6  1533552.60 953.565   1
   4  -6 -14 152.134 581.985   1
  -4  -6  14 174.025 318.457   1
   4  -6 -13 5697.74 771.755   1
  -4  -6  13 5720.33 735.428   1
   4  -6 -1220251.30 1075.57   1
  -4  -6  1219882.70 1696.12   1
   4  -6 -1124773.60 2394.51   1
  -4  -6  1123282.20 1009.10   1
   4  -6 -10 9652.19 743.723   1
  -4  -6  1011074.50 815.187   1
   4  -6  -9 960.125 744.265   1
  -4  -6   9-213.292 604.007   1
   4  -6  -9 630.499 273.839   1
   4  -6  -822279.10  976.58   1
  -4  -6   822587.90 1519.62   1
   4  -6  -821948.70 498.538   1
   4  -6  -7 6801.23 1070.13   1
  -4  -6   7 7146.60  799.94   1
   4  -6  -7 7328.78 431.934   1
  -4  -6   6 791.462 257.364   1
   4  -6  -6 1823.42 749.595   1
  -4  -6   6 1277.50 835.298   1
   4  -6  -6 1684.71  613.36   1
  -4  -6   5  429.13 144.603   1
  -4  -6   5 440.609 147.869   1
   4  -6  -5 156.392 451.306   1
  -4  -6   5 778.759 698.858   1
   4  -6  -5  488.10 497.217   1
  -4  -6   4 4698.12 257.044   1
  -4  -6   4 5076.66 261.363   1
   4  -6  -4 5316.11 2078.89   1
  -4  -6   4 5161.47 714.682   1
   4  -6  -4 6336.65 830.295   1
  -4  -6   328338.40 661.544   1
  -4  -6   329374.20  715.02   1
   4  -6  -329256.00 976.796   1
  -4  -6   329910.10 1012.48   1
   4  -6  -329230.20 1505.06   1
  -4  -6   2-11.2478 207.331   1
   4   6  -2-2.02737 125.449   1
   4  -6  -2-98.3009 522.965   1
  -4  -6   2 258.236 498.321   1
   4  -6  -2 89.9162 659.474   1
  -4   6   113718.00 734.819   1
  -4  -6   112732.70 484.477   1
   4   6  -112009.90 380.263   1
  -4  -6   113447.00 704.393   1
   4  -6  -113467.80 982.245   1
  -4   6   0 213.174 329.575   1
  -4  -6   0 304.645 278.866   1
  -4  -6   0-220.649 446.289   1
   4  -6   0-10.3108 783.318   1
  -4  -6  -133161.30 909.007   1
  -4  -6  -134794.90 1585.80   1
   4  -6   134691.50 1372.85   1
  -4   6  -2 747.294 386.642   1
  -4  -6  -2 762.942 394.855   1
  -4  -6  -2 576.202 511.567   1
   4  -6   2 389.309 772.968   1
  -4   6  -3 4420.46 1631.85   1
  -4  -6  -3 3121.63  529.09   1
  -4  -6  -3 3068.73  695.97   1
   4  -6   3 3908.62 1527.10   1
  -4   6  -423610.00 790.565   1
  -4  -6  -423150.30 678.332   1
  -4  -6  -421910.30 841.155   1
   4  -6   421629.80 1888.81   1
  -4   6  -555211.50 1105.39   1
  -4  -6  -555325.20 1001.53   1
  -4  -6  -556494.40 1149.63   1
   4  -6   555680.50 2022.25   1
  -4   6  -6 126.869 280.593   1
  -4  -6  -6 21.6728 473.239   1
  -4  -6  -6-187.325 477.276   1
   4  -6   6 35.8167 516.304   1
  -4   6  -714040.30  627.94   1
  -4  -6  -714879.70 735.963   1
  -4  -6  -714424.30 1004.90   1
   4  -6   714666.00 995.608   1
  -4   6  -818493.30 769.328   1
  -4  -6  -817897.80  801.99   1
  -4  -6  -817474.50 797.227   1
   4  -6   817147.60 1172.46   1
  -4   6  -924742.70 993.887   1
  -4  -6  -922545.50 1156.57   1
  -4  -6  -923051.80 1695.65   1
   4  -6   923781.60 1977.28   1
  -4   6 -1010422.00 1086.09   1
  -4  -6 -1010494.30 699.642   1
  -4  -6 -10 9195.75 916.851   1
   4  -6  10 8716.99 1262.81   1
  -4   6 -1148647.10 1411.72   1
  -4  -6 -1149777.00 1507.50   1
  -4  -6 -1148221.90 2672.83   1
   4  -6  1149797.80 1699.10   1
  -4   6 -1217810.40 801.831   1
  -4  -6 -1215684.20 864.466   1
  -4  -6 -1215199.50 1639.58   1
   4  -6  1215637.50 1131.25   1
  -4   6 -13 2095.66 730.473   1
  -4  -6 -13 1108.54 692.348   1
   4  -6  13 2292.30 1164.41   1
  -4   6 -1410400.80 802.887   1
  -4  -6 -1412013.30 885.227   1
  -4  -6 -14 9532.67 1499.60   1
   4  -6  14 9779.25 1152.09   1
  -4   6 -1519920.50  985.49   1
  -4  -6 -1519139.50 1026.62   1
  -4  -6 -1516857.30 2078.73   1
   4  -6  1518031.10 1275.37   1
  -4   6 -16 1498.01 598.407   1
  -4  -6 -16 727.506 864.389   1
   4  -6  16 689.608 844.017   1
   4   6  16 780.929 387.066   1
  -4   6 -17 1379.15 803.244   1
   4  -6  17 1836.96 1197.39   1
   4  -7 -18 7267.50  724.64   1
  -4  -7  18 7325.09 1273.50   1
   4  -7 -17 8017.88 823.908   1
  -4  -7  17 8595.16 809.863   1
   4  -7 -16-209.663 613.701   1
  -4  -7  16 91.2205 483.216   1
   4  -7 -15 2344.13 789.613   1
  -4  -7  15 2081.72 564.294   1
   4  -7 -1410503.10 2606.89   1
  -4  -7  1411397.60 740.176   1
   4  -7 -1332496.50 1092.83   1
  -4  -7  1333598.30 1111.44   1
   4  -7 -12 43.1518 333.422   1
  -4  -7  12 670.908 690.781   1
   4  -7 -11 869.619 677.403   1
  -4  -7  11 271.054 365.453   1
   4  -7 -10 932.043 908.693   1
  -4  -7  10 541.861 566.552   1
   4  -7  -995218.90 2719.11   1
  -4  -7   9100452.0 1420.39   1
   4  -7  -992199.40 2393.54   1
   4  -7  -8 9828.12  769.42   1
  -4  -7   8 9873.66  781.32   1
   4  -7  -8 9254.42 414.881   1
   4  -7  -7 2966.83 696.902   1
  -4  -7   7 2634.79 739.511   1
   4  -7  -7 3093.50 504.067   1
  -4  -7   6 461.195 247.435   1
   4  -7  -6 567.981 509.236   1
  -4  -7   6 399.779 532.142   1
   4  -7  -6 724.832 446.383   1
  -4  -7   525892.60 446.231   1
   4  -7  -528676.40 1254.26   1
  -4  -7   527174.50 926.714   1
   4  -7  -526144.00 786.992   1
  -4  -7   420520.40 750.385   1
   4  -7  -422342.00 1280.25   1
  -4  -7   423388.10 940.607   1
   4  -7  -422417.30 821.666   1
  -4  -7   3 3442.95 330.524   1
  -4  -7   3 3980.23 358.851   1
   4  -7  -3 3606.22 715.193   1
  -4  -7   3 3197.92 754.491   1
   4  -7  -3 4029.42 732.755   1
  -4  -7   2 2395.80 734.017   1
   4  -7  -2 1835.79 778.793   1
  -4  -7   2 1835.89 488.466   1
   4  -7  -2 1380.13 717.507   1
  -4  -7   126738.80 652.837   1
   4  -7  -126421.80 996.844   1
  -4  -7   124906.50 1471.50   1
   4  -7  -125332.10 2830.97   1
  -4   7   019402.80 763.642   1
  -4  -7   018806.60 484.032   1
  -4  -7   018796.90 780.337   1
   4  -7   019386.70 1370.87   1
  -4   7  -1 3696.50 750.883   1
  -4  -7  -1 3418.37 888.944   1
  -4  -7  -1 3222.05 476.339   1
   4  -7   1 2634.99 797.792   1
  -4   7  -229523.10 828.619   1
  -4  -7  -227579.70 705.288   1
  -4  -7  -227457.80 1046.22   1
   4  -7   228520.50 1209.06   1
  -4   7  -354283.70 1927.33   1
  -4  -7  -353268.80 1024.04   1
  -4  -7  -354126.90 1087.02   1
   4  -7   354239.50 1370.49   1
  -4   7  -451915.90 1265.70   1
  -4  -7  -450917.40 1115.34   1
  -4  -7  -452643.30 1289.37   1
   4  -7   451037.50 1324.95   1
  -4   7  -538301.70 1360.69   1
  -4  -7  -540616.60 1084.37   1
  -4  -7  -539149.50 1171.75   1
   4  -7   535427.40 1022.99   1
  -4   7  -6 405.289 380.266   1
  -4  -7  -6-171.105 485.532   1
  -4  -7  -6 -265.53 530.715   1
   4  -7   6 275.183 667.817   1
  -4   7  -782233.10 2358.46   1
  -4  -7  -782885.30 2586.06   1
  -4  -7  -780526.60 2303.25   1
   4  -7   780384.50 2451.32   1
  -4   7  -8 7205.33 804.681   1
  -4  -7  -8 7214.43 693.112   1
  -4  -7  -8 6716.83 769.141   1
   4  -7   8 7950.84 1172.60   1
  -4   7  -932357.80 1060.93   1
  -4  -7  -934215.10 1178.79   1
  -4  -7  -930392.80 1864.54   1
   4  -7   933205.60 1502.41   1
  -4   7 -10-9.66481 473.246   1
  -4  -7 -10-25.5689 585.214   1
  -4  -7 -10 143.377 486.051   1
   4  -7  10 -495.95 906.358   1
  -4   7 -11 9359.15 1062.63   1
  -4  -7 -1111150.50 850.934   1
  -4  -7 -1110550.00 1590.21   1
   4  -7  11 9938.16 1604.97   1
  -4   7 -12 354.344 200.765   1
  -4  -7 -12 -15.674 538.441   1
  -4  -7 -12 198.632  222.06   1
   4  -7  12-233.568  867.05   1
  -4   7 -1321241.80 985.363   1
  -4  -7 -1320468.10 1008.53   1
  -4  -7 -1318623.60 811.492   1
   4  -7  1321097.60 1436.16   1
  -4   7 -14 9868.90 1769.86   1
  -4  -7 -1411015.00 1009.06   1
  -4  -7 -14 9233.81 1823.46   1
   4  -7  1410724.80 1334.22   1
  -4   7 -15 751.243 450.886   1
  -4  -7 -15 93.4259 576.634   1
  -4  -7 -15 202.658 223.364   1
   4  -7  15 614.919 888.569   1
   4  -8 -17 660.802 579.817   1
  -4  -8  17 333.897 426.178   1
   4  -8 -16 1728.60 919.974   1
  -4  -8  16 807.793 576.987   1
   4  -8 -1539519.30 1419.01   1
  -4  -8  1540418.70 1350.16   1
   4  -8 -1411133.90 1164.33   1
  -4  -8  1412678.90 1288.53   1
   4  -8 -13 3256.56 727.607   1
  -4  -8  13 2480.76 692.207   1
   4  -8 -12 1859.38 800.277   1
  -4  -8  12 2428.62 752.571   1
   4  -8 -1116733.20 901.128   1
  -4  -8  1117833.10 1297.56   1
   4  -8 -1030055.70 1037.38   1
  -4  -8  1031176.50 1056.02   1
   4  -8  -9 1701.94 782.103   1
  -4  -8   9 2736.27 1270.15   1
   4  -8  -8-116.798 555.339   1
  -4  -8   8  385.30 914.182   1
   4  -8  -8 358.834 253.922   1
   4  -8  -7 1453.06 805.824   1
  -4  -8   7 1081.05 814.658   1
   4  -8  -7-50.9772 319.132   1
   4  -8  -624839.30 1107.54   1
  -4  -8   626750.60 1133.37   1
   4  -8  -624321.80 924.663   1
  -4  -8   522851.00 731.362   1
   4  -8  -524902.60 1111.73   1
  -4  -8   526949.80 1138.29   1
   4  -8  -524788.60 1029.46   1
  -4  -8   436035.10 1029.12   1
   4  -8  -437163.50 1353.87   1
   4  -8  -436029.60 1255.88   1
  -4  -8   3 4270.83 370.798   1
   4  -8  -3 6039.82 786.457   1
  -4  -8   3 4672.40 753.837   1
   4  -8  -3 5660.92 675.606   1
  -4  -8   2 657.609 364.346   1
   4  -8  -2 582.143  558.78   1
  -4  -8   2  950.04 514.384   1
   4  -8  -2 124.809  679.03   1
  -4  -8   1-77.4351 289.311   1
   4  -8  -1 205.587 533.582   1
  -4  -8   1 178.979 409.526   1
   4  -8  -1 181.538  759.45   1
  -4  -8   063618.60 1772.44   1
   4  -8   065828.90 2000.96   1
  -4  -8   064198.60 1924.96   1
   4  -8   062869.60 2051.20   1
  -4   8  -175952.20 2157.42   1
  -4  -8  -171938.70 2236.40   1
  -4  -8  -176078.90 2260.23   1
   4  -8   176697.30 2408.41   1
  -4   8  -2 610.101 428.362   1
  -4  -8  -2 991.407 479.005   1
  -4  -8  -2 1085.12 528.516   1
   4  -8   2 1108.76 895.424   1
  -4   8  -3 5166.62 614.829   1
  -4  -8  -3 4635.32 488.414   1
  -4  -8  -3 5290.85 913.862   1
   4  -8   3 5369.54 1070.63   1
  -4   8  -4 9745.32 1467.56   1
  -4  -8  -4 9975.89 534.429   1
  -4  -8  -410788.50 739.186   1
   4  -8   4 8839.17  823.43   1
  -4   8  -5 148.289 323.813   1
  -4  -8  -5-127.559 420.334   1
  -4  -8  -5  173.18 665.983   1
   4  -8   5 1052.68 1130.77   1
  -4   8  -6 5549.44 1442.55   1
  -4  -8  -6 5384.75 575.156   1
  -4  -8  -6 5394.94 670.237   1
   4  -8   6 5906.58 1033.82   1
  -4   8  -7-481.678 459.021   1
  -4  -8  -7 403.312 679.467   1
  -4  -8  -7  10.513 498.182   1
   4  -8   7-193.135 750.607   1
  -4   8  -8 2064.67 1200.72   1
  -4  -8  -8 2445.33 727.235   1
  -4  -8  -8 2470.30 656.607   1
   4  -8   8 2794.65 1110.86   1
  -4   8  -9  764.89 513.499   1
  -4  -8  -9 628.319 535.784   1
  -4  -8  -9 1030.71 537.083   1
   4  -8   9 201.437 903.457   1
  -4   8 -10 3717.52 1741.52   1
  -4  -8 -10 3789.25 1602.04   1
  -4  -8 -10 3654.26 1286.74   1
   4  -8  10 4136.28 1269.89   1
  -4   8 -1146248.30 1528.76   1
  -4  -8 -1149146.20 1645.01   1
  -4  -8 -1146589.90 1643.96   1
   4  -8  1142953.90 1778.23   1
  -4   8 -12 849.015 442.214   1
  -4  -8 -12 573.668 597.072   1
  -4  -8 -12 790.919 469.879   1
   4  -8  12 1103.23 843.783   1
  -4   8 -13 4017.89 1219.81   1
  -4  -8 -13 3365.77 2727.61   1
  -4  -8 -13 2106.80 1580.01   1
   4  -8  13 4148.03 1061.51   1
  -4   8 -14 2497.06 935.385   1
  -4  -8 -14 4871.99 1010.07   1
  -4  -8 -14 1420.96 914.025   1
   4  -8  14 2620.55 1059.74   1
   4  -9 -15 3056.71 835.564   1
  -4  -9  15 2992.26  734.47   1
   4  -9 -14 1757.78 598.042   1
  -4  -9  14 905.227 659.977   1
   4  -9 -13-233.245 614.574   1
  -4  -9  13 539.726 639.896   1
   4  -9 -1238424.90 1442.94   1
  -4  -9  1240906.10 1468.66   1
   4  -9 -11 3902.10 747.076   1
  -4  -9  11 2987.40 1678.53   1
   4  -9 -10 1189.24 809.983   1
  -4  -9  10 554.758 578.208   1
   4  -9  -9 6311.77 608.585   1
  -4  -9   9 6344.96 975.253   1
   4  -9  -827325.50 1025.52   1
  -4  -9   826184.20 1472.98   1
   4  -9  -7 702.132 513.865   1
  -4  -9   7 1153.14 575.744   1
   4  -9  -7 1686.66 449.213   1
   4  -9  -6 7307.27 2142.78   1
  -4  -9   6 8021.53 798.735   1
   4  -9  -6 7482.19 605.161   1
   4  -9  -5 397.728 419.705   1
  -4  -9   5 462.393  664.45   1
   4  -9  -5  279.01 427.143   1
   4  -9  -415760.80 1036.61   1
  -4  -9   414898.90 949.041   1
   4  -9  -414519.70 1458.56   1
  -4  -9   3 9756.44 482.843   1
   4  -9  -3 9160.85 2157.46   1
  -4  -9   3 9582.45 815.471   1
   4  -9  -310534.00 919.392   1
  -4  -9   278763.00 1883.52   1
   4  -9  -285221.90 2381.60   1
  -4  -9   280442.40 2134.98   1
   4  -9  -280196.80 2110.99   1
  -4  -9   126683.90 924.644   1
   4  -9  -127456.70 1167.31   1
  -4  -9   126737.10 1237.04   1
   4  -9  -127838.00 1172.32   1
  -4  -9   013803.50 667.894   1
   4  -9   013652.20 878.624   1
  -4  -9   013375.90 774.822   1
   4  -9   012896.30 951.584   1
  -4  -9  -1 3397.03 658.053   1
  -4  -9  -1 3406.74  662.16   1
   4  -9   1 2770.66 1411.62   1
  -4  -9  -244921.20 1398.47   1
   4  -9   245737.00 1486.17   1
  -4  -9  -244915.10 1483.83   1
   4  -9   243244.20 1550.68   1
  -4   9  -3 2210.31 772.577   1
  -4  -9  -3 1637.52 575.516   1
  -4  -9  -3 1679.29 515.254   1
   4  -9   3 1863.14 698.171   1
  -4   9  -4  460.84 343.715   1
  -4  -9  -4 490.905 493.964   1
  -4  -9  -4 1100.78 659.724   1
   4  -9   4 510.332 759.014   1
  -4  -9  -5 752.049  535.81   1
  -4  -9  -5 593.086 481.077   1
   4  -9   5 2005.40 797.985   1
  -4   9  -6 6861.04 865.798   1
  -4  -9  -6 6913.02 663.483   1
  -4  -9  -6 5647.28 660.277   1
   4  -9   6 7591.51 1540.99   1
  -4   9  -7 5851.35 1965.60   1
  -4  -9  -7 6294.37 1161.72   1
  -4  -9  -7 6375.07 619.519   1
   4  -9   7 5747.23 802.343   1
  -4   9  -8 2913.69 931.739   1
  -4  -9  -8 3516.31  699.68   1
  -4  -9  -8 2996.77 584.267   1
   4  -9   8 2766.20 1067.69   1
  -4   9  -9-222.518 538.919   1
  -4  -9  -9  394.43 436.778   1
  -4  -9  -9 457.211 371.637   1
   4  -9   9 361.131 772.481   1
  -4   9 -1015901.40 883.676   1
  -4  -9 -1014751.00 865.821   1
  -4  -9 -1016054.40 842.634   1
   4  -9  1014838.10 965.008   1
  -4   9 -11 174.931 377.369   1
  -4  -9 -11 53.3934 515.384   1
  -4  -9 -11 60.5895 197.757   1
   4  -9  11 -644.61 906.156   1
  -4   9 -12 4720.50 1343.24   1
  -4  -9 -12 6714.55 767.228   1
  -4  -9 -12 6224.12 720.465   1
   4  -9  12 4041.84  859.48   1
   4 -10 -12 5661.11 1805.42   1
  -4 -10  12 7592.37 788.738   1
   4 -10 -11 7102.62 793.874   1
  -4 -10  11 7739.75 2033.68   1
   4 -10 -1019270.10 1038.05   1
  -4 -10  1017371.50 1629.29   1
   4 -10  -9 2474.96  575.91   1
  -4 -10   9 1791.47 950.075   1
   4 -10  -816210.10 1049.80   1
  -4 -10   815722.10 1060.62   1
   4 -10  -717636.50 1148.84   1
  -4 -10   717258.30 1150.59   1
   4 -10  -632728.10 2520.81   1
  -4 -10   633597.30 1500.27   1
   4 -10  -632746.30 1264.87   1
   4 -10  -5 3615.82 857.273   1
  -4 -10   5 2863.41 1131.09   1
   4 -10  -5 3539.10 738.638   1
   4 -10  -4 6602.25 1380.24   1
  -4 -10   4 7718.96  984.97   1
   4 -10  -4 6773.22 848.325   1
   4 -10  -314870.50 867.732   1
  -4 -10   313686.10 845.322   1
   4 -10  -315087.60 1134.61   1
   4 -10  -2 4834.29 2254.20   1
  -4 -10   2 5850.85 765.475   1
   4 -10  -2 4798.27 2220.77   1
  -4 -10   1 5304.77 463.597   1
   4 -10  -1 5133.92 1358.54   1
  -4 -10   1 6835.95 1233.12   1
   4 -10  -1 5178.96 915.821   1
  -4 -10   011941.10 611.588   1
   4 -10   010646.50 843.365   1
  -4 -10   012033.10 1045.49   1
   4 -10   013906.90 1151.63   1
  -4 -10  -1 1238.44 470.077   1
   4 -10   1 661.608  600.96   1
   4 -10   1 1087.17 717.765   1
  -4 -10  -2 185.321 352.606   1
   4 -10   2 761.906 595.453   1
  -4 -10  -2 736.825 479.018   1
   4 -10   2 1620.45  936.31   1
  -4 -10  -3 7497.00 565.944   1
   4 -10   3 7781.95 909.634   1
  -4 -10  -3 9085.11 868.173   1
   4 -10   3 7948.53 1525.98   1
  -4 -10  -434804.90 1233.21   1
   4 -10   438982.80 1570.93   1
  -4 -10  -435001.70 1332.38   1
   4 -10   436000.30 1564.96   1
  -4  10  -5 3429.77 1633.08   1
  -4 -10  -5 1962.01 1012.49   1
  -4 -10  -5 2357.66 645.994   1
   4 -10   5 2258.26 779.143   1
  -4  10  -6 621.174 583.824   1
  -4 -10  -6 1061.28 646.795   1
  -4 -10  -6 506.637 448.958   1
   4 -10   6 84.7634 824.796   1
  -4  10  -7 3216.49 1939.36   1
  -4 -10  -7 4391.44 650.432   1
  -4 -10  -7 4007.90  591.69   1
   4 -10   7 3904.90 963.209   1
  -4  10  -8 4480.63 2144.99   1
  -4 -10  -8 6192.26 810.142   1
  -4 -10  -8 6111.85 746.337   1
   4 -10   8 5489.43 1027.56   1
  -4  10  -9 231.886 300.104   1
  -4 -10  -9 139.365 486.043   1
  -4 -10  -9 749.454  388.62   1
   4 -10   9-13.4696 738.815   1
  -4  10 -10 1339.91 777.069   1
  -4 -10 -10 1168.40 468.249   1
   4 -11  -912644.00 1202.96   1
  -4 -11   913238.50 1011.59   1
   4 -11  -8 87.0719 695.276   1
  -4 -11   8 801.104 590.591   1
   4 -11  -7 4316.95 805.537   1
  -4 -11   7 5059.79  763.51   1
   4 -11  -6 1410.67 714.236   1
  -4 -11   6 1615.49 684.801   1
   4 -11  -533193.60 1444.81   1
  -4 -11   533025.30 1523.84   1
   4 -11  -4 426.736 535.048   1
  -4 -11   4 494.364  587.48   1
   4 -11  -4 603.601 429.416   1
   4 -11  -3 -76.679 639.413   1
  -4 -11   3 182.715 544.948   1
   4 -11  -3 437.286 718.316   1
   4 -11  -220028.70 1060.76   1
  -4 -11   222278.00 1040.33   1
   4 -11  -221555.30 1052.39   1
   4 -11  -128153.30 1295.88   1
  -4 -11   130561.40 1281.98   1
   4 -11  -130507.60 1209.26   1
   4 -11   0 653.161  698.86   1
   4 -11   0 1273.88 885.179   1
   4 -11   114499.60 1063.30   1
  -4 -11  -114800.80  899.32   1
   4 -11   113561.90 2871.43   1
  -4 -11  -2 1717.41 535.121   1
   4 -11   2 1464.98 558.119   1
  -4 -11  -2 793.362 503.509   1
   4 -11   2 1272.23 677.218   1
  -4 -11  -3 8233.62 682.271   1
   4 -11   3 9596.78 1041.69   1
  -4 -11  -3 8264.43 786.535   1
   4 -11   3 8339.92 1105.88   1
  -4 -11  -4 496.749 628.222   1
   4 -11   4 298.134 575.897   1
  -4 -11  -4-278.626 444.891   1
   4 -11   4-425.051 740.748   1
  -4 -11  -5 1870.98 1257.16   1
   4 -11   5 3598.60 769.781   1
  -4 -11  -5 2957.48 601.455   1
   4 -11   5 2418.70 709.277   1
  -4 -11  -6 1345.67 711.277   1
   4 -11   6 1827.40 1007.11   1
  -4 -11  -6 3331.95 590.439   1
   4 -11   6 2117.60 739.587   1
   5   0 -16 241.569 256.471   1
   5   0 -15 1920.73 342.691   1
  -5   0  15 1292.43 425.625   1
   5   0 -14 60.9457 229.309   1
  -5   0  14 58.0077 173.479   1
   5   0 -1310723.20  445.37   1
  -5   0  1310564.30 365.754   1
   5   0 -12 61.0974 200.288   1
  -5   0  12-254.748  185.60   1
   5   0 -1114608.90 512.196   1
  -5   0  1115109.70 864.716   1
   5   0 -1114235.80 448.138   1
   5   0 -10 32.6517 103.876   1
   5   0 -10 339.809 199.883   1
  -5   0  10 194.389 239.036   1
   5   0 -10 64.1588 181.644   1
   5   0  -949129.40  949.72   1
   5   0  -953828.50 1142.05   1
  -5   0   954603.10 1111.05   1
   5   0  -950654.60 1009.41   1
   5   0  -8 109.974 165.095   1
   5   0  -8 14.9921 196.967   1
  -5   0   8 18.2229 218.158   1
   5   0  -744632.50 820.254   1
   5   0  -746769.40 1081.99   1
  -5   0   745246.80 888.571   1
   5   0  -6 118.076 181.532   1
   5   0  -6 240.335 246.038   1
  -5   0   6 302.953 216.442   1
  -5   0   557908.80  987.78   1
   5   0  -553952.60 953.638   1
  -5   0   557622.40 1111.70   1
  -5   0   4-10.8876 245.561   1
   5   0  -4-117.068  204.69   1
  -5   0   4-319.595 350.288   1
  -5   0   3 900.946 574.976   1
   5   0  -3 648.313 206.618   1
  -5   0   3 972.981  416.29   1
  -5   0   2 127.828 252.159   1
   5   0  -2 181.082 288.765   1
  -5   0   2 224.059 139.861   1
  -5   0   1252910.0 3515.88   1
  -5   0   1246156.0 3793.45   1
  -5   0   0 182.109 337.394   1
  -5   0   0 267.236 334.525   1
  -5   0  -1 2397.61 415.631   1
  -5   0  -1 2517.16 912.542   1
  -5   0  -2-100.219 397.576   1
  -5   0  -2 136.684 346.252   1
  -5   0  -3332475.0 5059.98   1
  -5   0  -3335490.013200.50   1
  -5   0  -4 561.567 572.674   1
  -5   0  -4 17.4038 358.334   1
  -5   0  -6 17.0846 529.353   1
   5   0   6-73.4745 573.089   1
  -5   0  -731586.60 1212.45   1
   5   0   731307.90 1119.30   1
  -5   0  -8-185.656 524.972   1
   5   0   8-223.012 546.919   1
  -5   0  -925906.60 1803.63   1
   5   0   925445.00 882.612   1
  -5   0 -10-80.2747 595.871   1
   5   0  10 205.164 679.463   1
  -5   0 -11 8517.09 746.065   1
   5   0  11 8601.93 935.118   1
  -5   0 -12 -61.919 529.248   1
   5   0  12 600.203 575.678   1
  -5   0 -1360475.60 1772.19   1
   5   0  1364285.60 1806.35   1
  -5   0 -14 186.422 211.457   1
   5   0  14 424.448  607.06   1
  -5   0 -15 6124.55 805.919   1
   5   0  15 5817.53 1931.68   1
  -5   0 -16 105.255 639.197   1
   5   0  16 402.155 507.267   1
  -5   0 -1719500.40 1767.52   1
   5   0  1721034.00 1187.38   1
  -5   0 -18 905.303 726.815   1
   5   0  18-235.476 641.265   1
   5  -1 -18 3851.26 490.972   1
   5  -1 -17 102.359 308.043   1
   5  -1 -16 1603.66 551.422   1
   5  -1 -15 8052.24 467.406   1
  -5  -1  15 6973.13 354.752   1
   5   1 -14 7453.97  333.04   1
   5  -1 -14 6134.48 738.437   1
  -5  -1  14 7475.77 389.731   1
   5   1 -13 98.9133 119.614   1
   5  -1 -13 54.3083 306.706   1
  -5   1  13 7.48453 47.2771   1
  -5  -1  13 339.534 356.869   1
   5   1 -12 3661.23 601.351   1
   5  -1 -12 4922.15 952.374   1
  -5   1  12 3616.99 719.417   1
  -5  -1  12 4386.60 399.551   1
   5   1 -11 5989.84 396.448   1
   5   1 -11 6797.59 274.503   1
   5  -1 -11 6726.65 544.496   1
  -5   1  11 6942.31 675.496   1
  -5  -1  11 6710.74 701.952   1
   5  -1 -11 6622.50 307.459   1
   5   1 -1015207.60 383.587   1
   5   1 -1016546.40 451.184   1
   5  -1 -1015237.20 587.463   1
  -5   1  1016301.40 496.791   1
  -5  -1  1016509.70 565.612   1
   5  -1 -1014586.70  432.17   1
   5   1  -9 955.556  255.67   1
   5   1  -9 1000.52 208.903   1
   5  -1  -9 1025.84 508.426   1
  -5   1   9 1026.80 322.798   1
  -5  -1   9 1048.35 412.272   1
   5  -1  -9 859.205  276.47   1
   5  -1  -820411.20 524.147   1
   5   1  -821933.10 468.877   1
   5   1  -821695.50 481.641   1
   5  -1  -823294.50 700.261   1
  -5   1   823256.00 1048.84   1
  -5  -1   822394.70 682.686   1
   5  -1  -821878.70 576.347   1
   5   1  -7104212.0 1583.41   1
   5   1  -7105883.0 1622.73   1
   5  -1  -7108345.0 1918.92   1
  -5   1   7107061.0 1762.97   1
  -5  -1   7106302.0 1815.54   1
   5  -1  -7101762.0 1621.75   1
   5  -1  -613349.70 462.221   1
   5   1  -614201.20  443.61   1
   5   1  -614626.70 653.388   1
   5  -1  -614813.10 576.916   1
  -5   1   614359.60 617.705   1
  -5  -1   614699.40 944.958   1
  -5  -1   545285.10 1039.30   1
   5  -1  -542037.30 791.351   1
   5   1  -543429.70 742.054   1
  -5   1   545834.60 986.161   1
  -5  -1   545689.40 965.589   1
  -5   1   438008.30 749.721   1
  -5  -1   438054.30 850.161   1
   5   1  -436795.20 641.603   1
  -5   1   439077.00  898.27   1
  -5  -1   436663.40 1191.58   1
  -5   1   344743.30 1109.85   1
  -5  -1   347144.30  879.18   1
   5   1  -345088.50 764.453   1
  -5   1   346518.60 1097.52   1
  -5  -1   346720.30 968.049   1
  -5   1   2 4846.90 464.471   1
  -5  -1   2 5054.18 708.037   1
   5   1  -2 4012.65 290.602   1
  -5   1   2 4450.15  515.21   1
  -5  -1   2 4937.25 546.684   1
  -5   1   145023.30 969.385   1
  -5  -1   143560.80 838.686   1
   5   1  -141335.80 748.431   1
  -5   1   145003.90 936.336   1
  -5  -1   142999.10 923.449   1
  -5   1   055329.10 1018.60   1
  -5  -1   055860.10 1001.61   1
   5   1   052762.60 905.544   1
  -5  -1   053822.40 1287.08   1
  -5   1  -1109634.0 1885.18   1
  -5  -1  -1107840.0 1781.07   1
  -5  -1  -1106877.0 1900.92   1
   5  -1   1106260.0 1949.43   1
  -5   1  -235952.40 1072.26   1
  -5  -1  -235673.40 853.562   1
  -5  -1  -235100.40 993.033   1
   5  -1   235529.80 1006.05   1
  -5   1  -394362.60 1696.71   1
  -5  -1  -393754.80 1653.04   1
   5  -1   392620.30 1724.13   1
  -5   1  -481846.50 1659.81   1
  -5  -1  -482825.20 1680.01   1
  -5  -1  -481909.40 1655.15   1
   5  -1   486323.50 1814.79   1
  -5   1  -570981.90 1510.01   1
  -5  -1  -570239.50 2037.38   1
  -5  -1  -570196.20 1494.03   1
   5  -1   571693.80 1659.08   1
  -5   1  -610470.20 656.367   1
  -5  -1  -610311.80 761.493   1
  -5  -1  -6 8897.05 774.857   1
   5  -1   6 9536.56 847.889   1
  -5   1  -7113828.0 2574.47   1
  -5  -1  -7111670.0 2519.09   1
  -5  -1  -7113369.0 3336.05   1
   5  -1   7110940.0 2535.91   1
  -5   1  -8 3126.23 656.251   1
  -5  -1  -8 3837.61 726.921   1
   5  -1   8 3880.47 1324.10   1
   5   1   8 2367.68 677.071   1
  -5   1  -912625.30 768.557   1
  -5  -1  -912322.20 785.735   1
   5  -1   912101.00 2150.50   1
   5   1   911949.70 814.201   1
  -5   1 -10 1112.80  552.25   1
  -5  -1 -10 850.633 575.077   1
   5  -1  10 752.464 672.611   1
   5   1  10 1033.67 645.882   1
  -5   1 -11 5267.49 722.903   1
  -5  -1 -11 5135.37 530.835   1
   5  -1  11 5490.53 745.785   1
   5   1  11 5157.58 1936.66   1
  -5   1 -1215677.60 949.862   1
  -5  -1 -1213873.60 832.366   1
   5  -1  1213736.60 942.297   1
   5   1  1215718.00 827.717   1
  -5   1 -13 161.587 630.927   1
  -5  -1 -13 73.7716 384.826   1
   5  -1  13-43.6666 649.081   1
   5   1  13 767.808 541.502   1
  -5   1 -14 3197.52 782.059   1
  -5  -1 -14 2858.27 1491.10   1
   5  -1  14 3700.48 910.891   1
   5   1  14 3163.04 1827.33   1
  -5   1 -15 3350.46 867.421   1
  -5  -1 -15 2216.91 745.319   1
   5  -1  15 2734.78 1084.32   1
   5   1  15 2139.10 629.633   1
  -5   1 -1615876.90 1065.37   1
  -5  -1 -1615529.00 1190.32   1
   5  -1  1615283.80 1007.74   1
   5   1  1616599.70 904.456   1
  -5   1 -17 8475.41  890.65   1
  -5  -1 -17 8516.12 809.008   1
   5  -1  17 8371.76 955.996   1
   5   1  17 8169.79 848.117   1
  -5   1 -18 230.964 594.277   1
  -5  -1 -18 565.647 667.855   1
   5  -1  18 966.316 703.039   1
   5   1  18 1036.35  544.74   1
   5  -2 -19 5488.49 566.635   1
   5  -2 -1810765.10 680.215   1
   5  -2 -1627435.80 1861.51   1
  -5  -2  1627269.80 785.137   1
   5  -2 -1518564.90 790.564   1
  -5  -2  1519147.20 611.845   1
   5  -2 -14 354.683 474.277   1
  -5  -2  14 48.3434 247.272   1
   5  -2 -13 206.114 362.149   1
  -5  -2  13  400.95 394.052   1
   5   2 -12 156.285 74.9776   1
   5  -2 -12 777.695 475.984   1
  -5  -2  12  533.02 276.983   1
   5  -2 -12 267.984 155.981   1
   5  -2 -11 5659.39 752.665   1
  -5  -2  11 6640.75 936.306   1
   5  -2 -11 5143.17 195.933   1
   5  -2 -11 5404.10  307.01   1
   5  -2 -1032272.20 939.722   1
  -5  -2  1031961.50 873.333   1
   5  -2 -1030733.00 717.255   1
   5  -2 -1031606.90 769.638   1
   5  -2  -931041.40 910.716   1
  -5  -2   930418.80 833.413   1
   5  -2  -931283.40 732.661   1
   5  -2  -931739.70 1118.72   1
   5  -2  -8148214.0 2704.73   1
  -5  -2   8145363.0 2683.59   1
   5  -2  -8134769.0 2425.60   1
   5  -2  -8145797.0 2622.67   1
   5  -2  -719547.50 1021.81   1
  -5  -2   718536.30 784.926   1
   5  -2  -719266.90 554.738   1
   5  -2  -719031.30 666.288   1
   5   2  -695838.80 1415.46   1
   5   2  -695859.00 1411.24   1
   5  -2  -697631.30 2127.50   1
  -5  -2   696977.70 1775.29   1
   5  -2  -699739.10 1711.43   1
   5   2  -5 547.217 230.882   1
   5  -2  -5 272.635 430.207   1
  -5  -2   5 626.061 382.386   1
   5  -2  -5 563.622 516.392   1
  -5   2   4108060.0 2015.21   1
  -5  -2   4106850.0 1710.10   1
   5   2  -4106442.0 1616.03   1
  -5  -2   4107267.0 1874.83   1
   5  -2  -4108847.0 1881.70   1
  -5   2   318878.60 699.029   1
  -5  -2   318753.20 612.709   1
   5   2  -318294.00 540.873   1
  -5  -2   317645.10 724.054   1
   5  -2  -320180.40 947.432   1
  -5   2   2 2485.54 1166.21   1
  -5  -2   2 2056.21 310.702   1
   5   2  -2 2716.17  267.51   1
  -5  -2   2 2778.34 1066.92   1
   5  -2  -2 1691.64 546.264   1
  -5   2   160246.90 1160.80   1
  -5  -2   162076.30 1079.78   1
   5   2  -159846.60 1012.85   1
  -5  -2   161326.70 1240.40   1
   5  -2  -163893.10 1876.20   1
  -5   2   035533.10 1229.54   1
  -5  -2   036614.60  793.00   1
   5   2   033723.50  688.16   1
  -5  -2   036164.40  938.94   1
   5  -2   036896.10 1108.71   1
  -5   2  -114612.30  634.52   1
  -5  -2  -113436.90 668.226   1
  -5  -2  -114287.70 1287.85   1
   5  -2   116553.80 961.672   1
  -5   2  -2123382.0 2657.89   1
  -5  -2  -2125478.0 2444.47   1
  -5  -2  -2124447.0 2450.34   1
   5  -2   2127593.0 2330.16   1
  -5   2  -358308.30 1198.73   1
  -5  -2  -358066.90 1178.18   1
  -5  -2  -356282.00 1177.73   1
   5  -2   358353.00 1329.85   1
  -5   2  -4 1175.22 662.837   1
  -5  -2  -4 253.434 520.483   1
  -5  -2  -4 879.799 534.272   1
   5  -2   4 1095.80 569.656   1
  -5   2  -515153.60  653.73   1
  -5  -2  -515570.80 935.001   1
  -5  -2  -514184.20 680.842   1
   5  -2   514731.30 1527.30   1
  -5   2  -6178534.0 3778.97   1
  -5  -2  -6174371.0 4235.85   1
  -5  -2  -6172369.0 3626.65   1
   5  -2   6174601.0 3788.77   1
  -5   2  -7 2096.25 670.119   1
  -5  -2  -7 1862.11 660.148   1
  -5  -2  -7 2043.58 715.409   1
   5  -2   7 1147.47  735.94   1
  -5   2  -8 749.971 545.738   1
  -5  -2  -8 60.0854 592.994   1
  -5  -2  -8 398.624 367.087   1
   5  -2   8 1005.63 1021.28   1
  -5   2  -960924.70 2058.56   1
  -5  -2  -961130.80 1248.64   1
  -5  -2  -959641.10 1146.39   1
   5  -2   958263.00 1349.16   1
  -5   2 -1042217.60 1396.42   1
  -5  -2 -1040697.10 1292.03   1
   5  -2  1040194.40 1227.12   1
   5   2  1041640.70 1129.92   1
  -5   2 -11 9004.72 847.841   1
  -5  -2 -11 8226.91 2259.17   1
   5  -2  11 9573.94 885.007   1
   5   2  11 7354.88 673.751   1
  -5   2 -12  660.56 406.097   1
  -5  -2 -12 767.265 515.152   1
   5  -2  12 1969.90 1042.41   1
   5   2  12 641.616 617.359   1
  -5   2 -13 1043.03 659.596   1
  -5  -2 -13 718.993 629.721   1
   5  -2  13 1148.00 699.523   1
   5   2  13 1636.14 599.287   1
  -5   2 -1414420.70 914.828   1
  -5  -2 -1415363.80 915.389   1
   5  -2  1415015.60 1053.14   1
   5   2  1414599.90 903.994   1
  -5   2 -15 1472.81 594.448   1
  -5  -2 -15 1337.84 658.475   1
   5  -2  15 983.966 652.473   1
   5   2  15 406.315 526.898   1
  -5   2 -1624702.60 1109.64   1
  -5  -2 -1622805.00 1135.08   1
   5  -2  1623926.80 1310.32   1
   5   2  1623904.60 1106.53   1
  -5   2 -17 904.002 610.249   1
  -5  -2 -17 1600.15  806.46   1
   5  -2  17 1857.00 700.112   1
   5   2  17 1644.91 539.204   1
  -5   2 -18 1625.88 478.468   1
  -5  -2 -18 2263.85 725.904   1
   5  -2  18 1643.04 763.383   1
   5   2  18 1509.16  969.27   1
   5  -3 -20 52.8981 387.048   1
   5  -3 -19 357.194  384.90   1
   5  -3 -1811073.80 870.592   1
   5  -3 -1722196.30 793.122   1
  -5  -3  1723533.10 652.059   1
   5  -3 -16 6323.21 691.911   1
  -5  -3  16 5546.11 1064.20   1
   5  -3 -15 3008.45 618.437   1
  -5  -3  15 2270.12 976.141   1
   5  -3 -1446900.70 1493.28   1
  -5  -3  1444746.10 1327.52   1
   5  -3 -13 160.311 410.081   1
  -5  -3  13 733.467 571.436   1
   5  -3 -12 366.126 417.255   1
  -5  -3  12-53.8693 338.026   1
   5  -3 -1134884.70 859.734   1
  -5  -3  1136558.80 796.535   1
   5  -3 -1134690.00 531.323   1
   5  -3 -10104048.0 1661.41   1
  -5  -3  10100541.0 1526.32   1
   5  -3 -10100948.0 1306.27   1
   5  -3  -9 3067.25 561.025   1
  -5  -3   9 2733.84 434.389   1
   5  -3  -9 2543.52 209.039   1
   5  -3  -9 2525.40 424.626   1
   5  -3  -8 149.782 458.118   1
   5  -3  -8 118.064 131.677   1
  -5  -3   8  100.94 436.277   1
   5  -3  -8 373.539 250.355   1
   5  -3  -766749.70 1437.37   1
   5  -3  -762404.90 1189.04   1
  -5  -3   764435.50 1410.58   1
   5  -3  -767212.20 1353.50   1
   5  -3  -613251.50 908.197   1
  -5  -3   612977.20 861.291   1
   5  -3  -614929.00 722.575   1
   5  -3  -5 5869.51 719.625   1
  -5  -3   5 6533.11 702.121   1
   5  -3  -5 5582.84 889.081   1
  -5   3   411989.50 1331.87   1
  -5  -3   411406.10 438.714   1
   5   3  -411436.20 354.282   1
  -5  -3   411636.70  603.01   1
   5  -3  -412332.00 789.373   1
  -5   3   3 5249.40 587.545   1
  -5  -3   3 5167.24 548.645   1
   5   3  -3 5104.89 264.392   1
  -5  -3   3 4934.12  572.44   1
   5  -3  -3 5286.95 658.227   1
  -5   3   2 1824.48 873.542   1
  -5  -3   2 2041.76 710.252   1
   5   3  -2 1725.81 430.058   1
  -5  -3   2 2023.51 522.199   1
   5  -3  -2 2228.56 793.755   1
  -5   3   119027.30 768.595   1
  -5  -3   119046.00 835.129   1
   5   3  -118030.10 562.611   1
  -5  -3   119147.70 825.977   1
   5  -3  -120196.40 1121.47   1
  -5   3   072780.40 1892.41   1
  -5  -3   075948.50 1304.47   1
   5   3   068732.60 1159.75   1
  -5  -3   074436.30 1454.35   1
   5  -3   072692.20 1472.84   1
  -5   3  -1 1138.29 322.887   1
  -5  -3  -1 461.245 321.789   1
  -5  -3  -1 922.545 915.303   1
   5  -3   1 1367.55 1006.10   1
  -5   3  -286818.20 2185.13   1
  -5  -3  -286676.80 1668.78   1
  -5  -3  -286448.70 2040.28   1
   5  -3   286068.50 2839.03   1
  -5   3  -3 1247.87 446.593   1
  -5  -3  -3 1376.15 540.017   1
  -5  -3  -3 1103.06 638.389   1
   5  -3   3 1519.49 1112.35   1
  -5   3  -494081.90 1925.38   1
  -5  -3  -495228.70 1903.25   1
  -5  -3  -493342.90 1881.57   1
   5  -3   491413.40 1977.01   1
  -5   3  -514051.50 694.099   1
  -5  -3  -515015.80  677.10   1
  -5  -3  -513178.10  817.34   1
   5  -3   514560.70 992.156   1
  -5   3  -6 1986.81 492.636   1
  -5  -3  -6 2300.64 438.673   1
  -5  -3  -6 1698.56 953.332   1
   5  -3   6 1817.19 776.173   1
  -5   3  -7 5372.95 659.359   1
  -5  -3  -7 5712.97 673.812   1
  -5  -3  -7 5542.71 1778.45   1
   5  -3   7 5565.69 1031.02   1
  -5   3  -8 5173.74 722.586   1
  -5  -3  -8 4610.32 761.106   1
  -5  -3  -8 5542.28 787.332   1
   5  -3   8 4411.35 1088.66   1
  -5   3  -910259.00  770.58   1
  -5  -3  -9 9822.64 841.283   1
  -5  -3  -9 9686.42 771.789   1
   5  -3   9 8889.34 1058.36   1
  -5   3 -1011842.70 924.877   1
  -5  -3 -1011177.50 1070.12   1
  -5  -3 -1011413.40 1309.13   1
   5  -3  10 9927.86 904.091   1
  -5   3 -11 333.071 378.354   1
  -5  -3 -11 794.314 536.943   1
  -5  -3 -11-183.139  534.05   1
   5  -3  11-592.179 707.222   1
  -5   3 -1231964.50 1243.92   1
  -5  -3 -1231699.00 1218.42   1
   5  -3  1230970.50 1779.91   1
   5   3  1230898.20 1051.78   1
  -5   3 -1315246.10  845.30   1
  -5  -3 -1314412.00 946.397   1
   5  -3  1314721.70 1219.56   1
   5   3  1314920.80 989.098   1
  -5   3 -14 9919.37 888.965   1
  -5  -3 -14 9389.81 842.218   1
   5  -3  1410013.40 986.703   1
   5   3  1410001.90 702.416   1
  -5   3 -15 6620.32 736.664   1
  -5  -3 -15 6445.40 872.584   1
   5  -3  15 5525.10 2753.03   1
   5   3  15 5519.53 1087.64   1
  -5   3 -1624982.70 1089.71   1
  -5  -3 -1624406.50 1202.49   1
   5  -3  1625348.70 1277.90   1
   5   3  1625219.90 1008.98   1
  -5   3 -17 3280.23 743.644   1
  -5  -3 -17 3218.30 885.289   1
   5  -3  17 3479.98 725.757   1
   5   3  17 2890.80 894.679   1
   5  -4 -20 6381.75 1591.81   1
   5  -4 -1918991.60 967.677   1
   5  -4 -18-177.298 462.351   1
  -5  -4  18 376.046 287.318   1
   5  -4 -17 9964.55 710.686   1
  -5  -4  17 8268.37 456.789   1
   5  -4 -16 4507.46 665.307   1
  -5  -4  16 4187.34 460.994   1
   5  -4 -1511799.80 667.966   1
  -5  -4  1511509.30 1164.72   1
   5  -4 -14 172.227 486.622   1
  -5  -4  14 101.438 282.755   1
   5  -4 -1346757.50 1616.91   1
  -5  -4  1344497.00 1408.14   1
   5  -4 -12 599.847  694.52   1
  -5  -4  12 185.801 433.567   1
   5  -4 -1150424.40 1154.40   1
  -5  -4  1151200.80 1068.83   1
   5  -4 -10 6268.41  605.05   1
  -5  -4  10 5108.47 706.524   1
   5  -4 -10 5026.42 526.324   1
   5  -4  -996468.90 3663.55   1
  -5  -4   997786.60 1565.66   1
   5  -4  -994057.40 1262.60   1
   5  -4  -8 1870.30 695.001   1
   5  -4  -8 1831.49  180.04   1
  -5  -4   8 984.775 430.893   1
   5  -4  -8 2177.77 405.983   1
   5  -4  -7 964.806 578.946   1
   5  -4  -7  277.09 185.844   1
  -5  -4   7 843.063 625.263   1
   5  -4  -7 122.718 261.781   1
   5  -4  -6 3087.51 773.528   1
  -5  -4   6 2350.63 384.335   1
   5  -4  -6 3015.21 1283.02   1
   5  -4  -553563.00 1401.60   1
  -5  -4   553217.10 1343.89   1
   5  -4  -556617.20 2086.94   1
  -5  -4   439363.70 703.275   1
   5   4  -439559.50 705.109   1
   5  -4  -440291.30 1170.28   1
  -5  -4   438378.30 996.133   1
   5  -4  -441066.30 1692.74   1
  -5   4   313450.80 766.843   1
  -5  -4   313842.90 636.477   1
   5   4  -313178.80 565.086   1
  -5  -4   314307.40 588.581   1
   5  -4  -313489.70 965.403   1
  -5   4   2 6178.28 599.059   1
  -5  -4   2 5702.63 365.047   1
   5   4  -2 5303.83 288.343   1
  -5  -4   2 6391.20 716.428   1
   5  -4  -2 6868.98 1706.32   1
  -5   4   137372.60  971.92   1
  -5  -4   134666.40 749.376   1
   5   4  -134385.20 733.358   1
  -5  -4   135731.60 1001.58   1
   5  -4  -137206.30 1452.19   1
  -5   4   0 3764.82 525.613   1
  -5  -4   0 3602.33 357.062   1
   5   4   0 3789.10 315.764   1
  -5  -4   0 4804.35 666.951   1
   5  -4   0 4290.50 969.398   1
  -5   4  -139381.70 988.568   1
  -5  -4  -140207.30 901.125   1
  -5  -4  -138996.90 1008.48   1
   5  -4   140135.90 1223.47   1
  -5   4  -2 8933.60 750.301   1
  -5  -4  -210118.00 527.211   1
  -5  -4  -2 9369.16  582.26   1
   5  -4   210943.30 1069.04   1
  -5   4  -391658.70 2263.41   1
  -5  -4  -388661.50 1992.95   1
  -5  -4  -387267.50 2806.76   1
   5  -4   390490.70 2327.05   1
  -5   4  -438044.30 1153.11   1
  -5  -4  -438626.20 1097.93   1
  -5  -4  -437721.90 1120.73   1
   5  -4   436621.40 1392.38   1
  -5   4  -5 1859.17 636.126   1
  -5  -4  -5 1803.38 547.259   1
   5  -4   5 1552.04 776.092   1
  -5   4  -621603.10 801.082   1
  -5  -4  -620477.80 661.888   1
  -5  -4  -619805.30 722.731   1
   5  -4   621009.80 1093.87   1
  -5   4  -7 9431.49 966.975   1
  -5  -4  -7 8897.13 698.156   1
  -5  -4  -7 9284.27 630.695   1
   5  -4   7 9215.86 2683.46   1
  -5   4  -8 1536.81 736.363   1
  -5  -4  -8 692.323 527.488   1
  -5  -4  -8 1083.70 647.831   1
   5  -4   8 821.106 720.404   1
  -5   4  -9 9610.61 823.436   1
  -5  -4  -9 8120.90 830.889   1
  -5  -4  -9 8223.20 1427.75   1
   5  -4   9 7639.52 2185.53   1
  -5   4 -1025639.40 1205.45   1
  -5  -4 -1022219.30 901.544   1
  -5  -4 -1023556.30 1752.61   1
   5  -4  1022409.50 1160.53   1
  -5   4 -1129101.20 1409.87   1
  -5  -4 -1129147.60 1110.22   1
  -5  -4 -1130277.70 1636.07   1
   5  -4  1128072.30 1298.96   1
  -5   4 -12 219.112 536.739   1
  -5  -4 -12 1401.31 771.194   1
  -5  -4 -12 1071.92 756.117   1
   5  -4  12 1317.88 1201.95   1
  -5   4 -1354930.20 1271.26   1
  -5  -4 -1355918.70 1310.33   1
  -5  -4 -1356481.40 1266.20   1
   5  -4  1354968.90 1536.71   1
  -5   4 -14 2177.61 688.216   1
   5  -4  14 630.796 730.212   1
   5   4  14 1551.36 624.851   1
  -5   4 -1516690.90 1119.86   1
  -5  -4 -1515136.90 1034.04   1
   5  -4  1514331.50 1081.88   1
   5   4  1514546.60 802.171   1
  -5   4 -16 3096.11 725.837   1
  -5  -4 -16 2794.89 841.993   1
   5   4  16 3045.51 689.736   1
  -5   4 -1738897.20 1923.34   1
  -5  -4 -1739401.70 1475.37   1
   5  -4  1740148.80 1678.04   1
   5   4  1741763.40 1446.82   1
   5  -5 -19 8095.98 1675.53   1
   5  -5 -18 9084.15  898.45   1
  -5  -5  18 9272.85  560.81   1
   5  -5 -1759677.80 1894.75   1
  -5  -5  1762856.40 1874.43   1
   5  -5 -16 6337.06  697.41   1
  -5  -5  16 4291.71 1241.30   1
   5  -5 -15 4332.89 759.222   1
  -5  -5  15 3031.55 1543.99   1
   5  -5 -14 3675.18 1948.66   1
  -5  -5  14 5226.97 641.977   1
   5  -5 -1321505.50 910.535   1
  -5  -5  1322945.40 925.194   1
   5  -5 -12 1666.12 728.235   1
  -5  -5  12 2084.03 647.043   1
   5  -5 -1161342.50 1910.13   1
  -5  -5  1162585.70 1898.61   1
   5  -5 -10 2176.07 1188.09   1
  -5  -5  10 2732.60 552.133   1
   5  -5 -10 1729.03 543.285   1
   5  -5  -9 3154.78 776.132   1
  -5  -5   9 2544.94 930.753   1
   5  -5  -9 2421.40 433.554   1
   5  -5  -8 6384.17  750.40   1
  -5  -5   8 6530.16 815.504   1
   5  -5  -8 6407.61 1156.29   1
   5  -5  -7205263.0 2985.94   1
  -5  -5   7199555.0 2817.31   1
   5  -5  -7193316.0 2526.53   1
   5  -5  -616247.80 826.083   1
  -5  -5   616390.20 1009.66   1
   5  -5  -617083.00 1515.57   1
   5  -5  -5 1272.69  681.12   1
  -5  -5   5 958.907 440.703   1
   5  -5  -5 432.453 434.178   1
  -5  -5   4 134.151 87.4671   1
   5  -5  -4 330.013  602.82   1
  -5  -5   4-59.1413  455.26   1
   5  -5  -4-422.138 572.375   1
  -5  -5   327374.30 645.316   1
   5   5  -325761.90 591.968   1
  -5  -5   327648.60 940.354   1
   5  -5  -327364.20 1038.36   1
  -5   5   2 13.7981 226.485   1
  -5  -5   2 17.3052 152.734   1
   5   5  -2  128.35 153.601   1
  -5  -5   2 248.822 476.952   1
   5  -5  -2 276.869 447.727   1
  -5   5   1 98.5004 391.674   1
  -5  -5   1-65.6467 201.366   1
   5   5  -1 77.7518 143.593   1
  -5  -5   1 204.968 548.621   1
   5  -5  -1-520.518 738.545   1
  -5   5   0-308.379 393.213   1
  -5  -5   0 290.083 382.053   1
  -5  -5   0 23.9184 516.998   1
   5  -5   0-124.087 790.947   1
  -5   5  -1 9327.99 805.908   1
  -5  -5  -1 9736.24 489.652   1
  -5  -5  -1 8982.25  663.55   1
   5  -5   1 8634.98 1079.75   1
  -5   5  -2 6822.02 643.371   1
  -5  -5  -2 6613.88 496.766   1
  -5  -5  -2 7412.61 645.109   1
   5  -5   2 6908.95 2031.22   1
  -5   5  -318888.60 1731.92   1
  -5  -5  -319467.90 675.695   1
  -5  -5  -320086.40  776.61   1
   5  -5   317663.30 1162.94   1
  -5   5  -4 363.815 422.167   1
  -5  -5  -4 353.971 448.449   1
  -5  -5  -4 167.583 210.568   1
   5  -5   4 713.441 290.181   1
  -5   5  -524798.00 1685.16   1
  -5  -5  -525030.10 808.294   1
  -5  -5  -525206.30 783.778   1
   5  -5   524039.20 2017.48   1
  -5   5  -6 8219.33 734.261   1
  -5  -5  -6 7699.20 1444.77   1
  -5  -5  -6 8934.12 670.015   1
   5  -5   6 7113.44 923.362   1
  -5   5  -744234.60 1547.72   1
  -5  -5  -743893.70 1049.48   1
  -5  -5  -742877.70 1052.72   1
   5  -5   744191.00 1305.11   1
  -5   5  -8 4654.84 820.223   1
  -5  -5  -8 3874.06 623.631   1
  -5  -5  -8 3539.54 1513.67   1
   5  -5   8 3885.49 1067.76   1
  -5   5  -957395.70 1560.92   1
  -5  -5  -958627.70 1533.22   1
  -5  -5  -958243.50 1589.01   1
   5  -5   956499.60 1833.16   1
  -5   5 -10 1931.57 543.096   1
  -5  -5 -10 1628.54  658.38   1
  -5  -5 -10 2362.40 790.129   1
   5  -5  10 2136.93 889.375   1
  -5   5 -11 572.414 461.687   1
  -5  -5 -11 461.766 573.763   1
  -5  -5 -11 434.148 273.313   1
   5  -5  11-592.044  760.32   1
  -5   5 -12-218.239  503.72   1
  -5  -5 -12 176.688  536.43   1
  -5  -5 -12 287.969 373.857   1
   5  -5  12 17.9076 736.066   1
  -5   5 -1329588.00 1245.30   1
  -5  -5 -1327927.00 1167.79   1
  -5  -5 -1327539.70 1876.52   1
   5  -5  1328165.00 1592.50   1
  -5   5 -14 309.472 606.544   1
  -5  -5 -14-206.494 562.616   1
  -5  -5 -14 -69.966 425.826   1
   5  -5  14 174.925 793.482   1
  -5   5 -1526532.00 1096.17   1
  -5  -5 -1526417.50 1150.03   1
   5  -5  1528110.00 1393.35   1
   5   5  1528060.90 1153.42   1
  -5   5 -16 3400.53 1972.23   1
  -5  -5 -16 4763.85 969.958   1
   5  -5  16 3568.49 1747.52   1
   5   5  16 5305.33 608.855   1
   5  -6 -18 4113.33  836.17   1
  -5  -6  18 2736.92 572.716   1
   5  -6 -17 5079.90 688.971   1
  -5  -6  17 5867.93 618.706   1
   5  -6 -1626602.20 2525.36   1
  -5  -6  1624494.60 1729.77   1
   5  -6 -1512403.60 849.661   1
  -5  -6  1511442.90 875.566   1
   5  -6 -14 2490.48 837.169   1
  -5  -6  14 1527.85 708.551   1
   5  -6 -1347812.30 1207.18   1
  -5  -6  1349175.30 1215.63   1
   5  -6 -1219458.50 965.647   1
  -5  -6  1219786.30 1593.79   1
   5  -6 -1118686.70 949.495   1
  -5  -6  1119105.30 841.476   1
   5  -6 -10 9642.28 880.003   1
  -5  -6  10 9634.72 1723.17   1
   5  -6  -933661.30 1271.78   1
  -5  -6   934096.80 1213.69   1
   5  -6  -932666.10 953.773   1
   5  -6  -841483.60 1101.00   1
  -5  -6   842174.20 1162.89   1
   5  -6  -840924.90 848.675   1
   5  -6  -711163.80 730.946   1
  -5  -6   712541.70 819.842   1
   5  -6  -711748.80 1146.46   1
   5  -6  -634009.60 917.696   1
  -5  -6   634414.40 1004.32   1
   5  -6  -630905.70 787.069   1
   5  -6  -510120.20  718.28   1
  -5  -6   511339.70  753.40   1
   5  -6  -510180.70 909.935   1
  -5  -6   426625.10 395.181   1
   5  -6  -428210.70 892.551   1
  -5  -6   426747.30  828.35   1
   5  -6  -428201.40 977.906   1
  -5  -6   332090.00 519.052   1
   5  -6  -332165.50  912.91   1
  -5  -6   332098.90 948.736   1
   5  -6  -331905.20  972.17   1
  -5   6   2 4795.50 1740.09   1
  -5  -6   2 4679.65 372.631   1
  -5  -6   2 5149.10 729.729   1
   5  -6  -2 4491.78 807.531   1
  -5   6   126996.20 850.724   1
  -5  -6   125232.30 866.098   1
  -5  -6   126543.20 1233.43   1
   5  -6  -125268.10  989.67   1
  -5   6   0 553.063 487.201   1
  -5  -6   0 812.276 380.526   1
  -5  -6   0 576.309 492.364   1
   5  -6   0 398.158 459.447   1
  -5   6  -1 3626.24 1577.12   1
  -5  -6  -1 3696.45 1081.58   1
  -5  -6  -1 2886.87 603.767   1
   5  -6   1 1510.30 731.808   1
  -5   6  -214384.90 725.741   1
  -5  -6  -214083.70 1207.35   1
  -5  -6  -215234.30  860.52   1
   5  -6   213392.70 980.955   1
  -5   6  -3 4156.58 1567.13   1
  -5  -6  -3 3974.70 521.595   1
  -5  -6  -3 3353.20 427.547   1
   5  -6   3 2675.03  702.44   1
  -5   6  -4 244.873  269.71   1
  -5  -6  -4 760.484 623.645   1
  -5  -6  -4 471.252 506.334   1
   5  -6   4 109.601 703.316   1
  -5   6  -529112.70 1101.53   1
  -5  -6  -528483.10 1141.17   1
  -5  -6  -528540.70 1106.76   1
   5  -6   527309.80 1295.93   1
  -5   6  -642543.80 1389.18   1
  -5  -6  -643259.60 1362.60   1
  -5  -6  -642653.50 2160.01   1
   5  -6   643605.90 1601.84   1
  -5   6  -7 159.887 249.835   1
  -5  -6  -7 153.972 490.918   1
  -5  -6  -7 174.966 305.049   1
   5  -6   7-81.8278 825.984   1
  -5   6  -8 1881.13  483.96   1
  -5  -6  -8 1798.99 615.016   1
  -5  -6  -8 2592.86 878.087   1
   5  -6   8 2823.91 1134.46   1
  -5   6  -9 4401.73 1118.10   1
  -5  -6  -9 3224.15 1454.06   1
  -5  -6  -9 3279.27 1320.26   1
   5  -6   9 4207.52 1162.81   1
  -5   6 -1026304.10 908.046   1
  -5  -6 -1026921.60 1057.12   1
  -5  -6 -1024695.90 1882.55   1
   5  -6  1025807.30 1275.95   1
  -5   6 -1115591.30 1102.64   1
  -5  -6 -1113330.80 881.289   1
  -5  -6 -1112371.80 977.339   1
   5  -6  1113406.70 1171.04   1
  -5   6 -12 1149.51 546.409   1
  -5  -6 -12 1387.66 832.751   1
  -5  -6 -12 799.616 609.413   1
   5  -6  12 1355.11 871.967   1
  -5   6 -1325736.40 1100.65   1
  -5  -6 -1325159.80 1145.69   1
  -5  -6 -1324785.00 1023.81   1
   5  -6  1324521.00 1524.80   1
  -5   6 -1420627.00 1136.32   1
  -5  -6 -1418620.80 1141.40   1
  -5  -6 -1418461.10 967.547   1
   5  -6  1421703.40 1582.64   1
  -5   6 -15 8939.56 836.154   1
  -5  -6 -15 8637.53 978.053   1
  -5  -6 -15 8164.15 643.057   1
   5  -6  15 7769.49 1122.03   1
   5  -7 -17-445.889  520.17   1
  -5  -7  17 42.9488 391.473   1
   5  -7 -16 1456.80 788.658   1
  -5  -7  16 857.611  783.57   1
   5  -7 -15 3005.03 1595.94   1
  -5  -7  15 2743.21 1406.75   1
   5  -7 -1449404.20 1889.10   1
  -5  -7  1448276.40 2477.12   1
   5  -7 -13 146.354 281.886   1
  -5  -7  13 247.501 452.375   1
   5  -7 -12 2096.36  713.83   1
  -5  -7  12 1641.31 656.564   1
   5  -7 -11 3083.53 799.322   1
  -5  -7  11 1188.61 533.726   1
   5  -7 -1069335.40 1946.58   1
  -5  -7  1074293.40 3038.81   1
   5  -7  -9 5400.32 747.787   1
  -5  -7   9 4995.25  759.40   1
   5  -7  -8 5193.39 1816.45   1
  -5  -7   8 5461.21 897.485   1
   5  -7  -8 4335.55 674.919   1
   5  -7  -7 7729.46 821.469   1
  -5  -7   7 7039.11 731.766   1
   5  -7  -7 5975.67 429.758   1
   5  -7  -6 6537.57 816.947   1
  -5  -7   6 6396.46 701.667   1
   5  -7  -6 6329.42 851.369   1
   5  -7  -5 7267.24 1431.48   1
  -5  -7   5 7627.46 994.076   1
   5  -7  -5 8021.24 898.553   1
   5  -7  -454797.70 2080.89   1
  -5  -7   455842.20 1710.44   1
   5  -7  -456215.40 1778.47   1
  -5  -7   3 193.009 223.246   1
   5  -7  -3 130.476 517.138   1
  -5  -7   3 888.641 535.531   1
   5  -7  -3 142.326 577.419   1
  -5  -7   2 6.65628 191.559   1
   5  -7  -2-123.562 524.486   1
  -5  -7   2-240.282 527.532   1
   5  -7  -2-279.865 682.156   1
  -5  -7   1 23.4755 228.766   1
  -5  -7   1-104.773 493.541   1
   5  -7  -1-4.34163 731.163   1
  -5   7   052810.60 1932.00   1
  -5  -7   050865.20 1454.19   1
  -5  -7   052538.50 1766.14   1
   5  -7   050540.60 1772.31   1
  -5   7  -111193.30 2115.95   1
  -5  -7  -110669.90 627.842   1
  -5  -7  -111260.50 721.866   1
   5  -7   113036.50 1490.89   1
  -5   7  -218242.80 1879.92   1
  -5  -7  -218854.00 622.062   1
  -5  -7  -218265.40 717.805   1
   5  -7   219087.20 1196.34   1
  -5   7  -3 3419.45 1278.14   1
  -5  -7  -3 3316.35 460.914   1
  -5  -7  -3 3275.47 673.785   1
   5  -7   3 2820.06 1147.70   1
  -5   7  -429404.40 1102.92   1
  -5  -7  -428898.30 929.778   1
  -5  -7  -426099.20 1155.69   1
   5  -7   429530.60 1330.74   1
  -5   7  -5-160.261 545.591   1
  -5  -7  -5 305.723 341.318   1
  -5  -7  -5-46.9656 494.546   1
   5  -7   5 567.113 802.385   1
  -5   7  -6 984.718 404.249   1
  -5  -7  -6 1773.61 585.243   1
  -5  -7  -6 651.305 616.071   1
   5  -7   6 257.024 761.616   1
  -5   7  -7-37.6349 446.288   1
  -5  -7  -7 221.782 471.148   1
  -5  -7  -7 265.657 394.619   1
   5  -7   7 1370.45 712.568   1
  -5   7  -815785.50 1078.75   1
  -5  -7  -817507.80 817.446   1
  -5  -7  -815804.70 842.025   1
   5  -7   814427.50 1041.27   1
  -5   7  -9 981.702  697.87   1
  -5  -7  -9 1214.44 715.597   1
  -5  -7  -9 644.614 479.137   1
   5  -7   9 1415.21 879.033   1
  -5   7 -10 2117.41 919.158   1
  -5  -7 -10 2721.06 592.746   1
  -5  -7 -10 1297.08  879.84   1
   5  -7  10 2558.44 915.947   1
  -5   7 -1111794.70 833.099   1
  -5  -7 -1112399.20 779.025   1
  -5  -7 -11 9847.04 1547.71   1
   5  -7  1110226.70 1030.84   1
  -5   7 -1246828.60 1917.84   1
  -5  -7 -1248207.60 1524.78   1
  -5  -7 -1245687.40 1349.63   1
   5  -7  1247801.80 1696.45   1
  -5   7 -13 3019.89 1079.66   1
  -5  -7 -13 2987.09 770.187   1
  -5  -7 -13 3263.58 1085.90   1
   5  -7  13 4330.62 1112.74   1
  -5   7 -14 2011.13 907.537   1
  -5  -7 -14 944.247  938.57   1
  -5  -7 -14 1295.23 938.733   1
   5  -7  14 3865.88 1169.64   1
  -5  -8  15 1323.50 861.665   1
   5  -8 -14 334.747 598.121   1
  -5  -8  14 360.298 465.706   1
   5  -8 -13 3123.62 1638.51   1
  -5  -8  13 3128.90 1423.79   1
   5  -8 -12 4421.16 814.301   1
  -5  -8  12 4420.20 754.372   1
   5  -8 -11  111.91 542.353   1
  -5  -8  11 212.544 305.056   1
   5  -8 -1029143.00 1309.10   1
  -5  -8  1029883.40 994.268   1
   5  -8  -9 3581.74 870.693   1
  -5  -8   9 3566.04 741.315   1
   5  -8  -8 5158.71 1172.41   1
  -5  -8   8 6319.85 970.933   1
   5  -8  -719870.80  878.29   1
  -5  -8   718994.60 1298.19   1
   5  -8  -717079.50 834.634   1
   5  -8  -626816.70 1039.32   1
  -5  -8   626703.80 1100.26   1
   5  -8  -626743.20 1006.09   1
   5  -8  -510339.10 1384.89   1
  -5  -8   510095.80  733.64   1
   5  -8  -510327.50 835.695   1
   5  -8  -417152.10 2136.75   1
  -5  -8   416248.40 966.558   1
   5  -8  -416889.00 1271.02   1
   5  -8  -3-54.5913 568.724   1
  -5  -8   3 208.156 618.464   1
   5  -8  -3 578.654 602.964   1
  -5  -8   2 2798.51 826.669   1
   5  -8  -2 3108.08 967.972   1
  -5  -8   2 3598.31 802.953   1
   5  -8  -2 3626.01 1023.31   1
  -5  -8   114776.30 453.488   1
   5  -8  -117918.50 1115.13   1
  -5  -8   116597.30 1129.74   1
   5  -8  -115264.20 902.477   1
  -5  -8   0 496.404 376.363   1
   5  -8   0 284.234 650.393   1
  -5  -8   0 1009.50 505.995   1
   5  -8   0 823.355 1090.86   1
  -5   8  -1 771.674 698.659   1
  -5  -8  -1-80.3296  312.52   1
  -5  -8  -1 184.907 486.373   1
   5  -8   1-47.1686 765.629   1
  -5   8  -2 396.135  361.33   1
  -5  -8  -2 265.223 366.094   1
  -5  -8  -2 1165.35 645.832   1
   5  -8   2-150.628 753.755   1
  -5   8  -315383.90 1163.45   1
  -5  -8  -315967.60 703.985   1
  -5  -8  -315475.30  767.21   1
   5  -8   317124.70 1232.30   1
  -5   8  -411633.00 1863.78   1
  -5  -8  -412090.70 610.334   1
  -5  -8  -410206.90  759.49   1
   5  -8   411282.20 1467.00   1
  -5   8  -512840.90 1860.06   1
  -5  -8  -512360.80 721.224   1
  -5  -8  -511783.80 740.236   1
   5  -8   510721.90 2141.11   1
  -5   8  -6 6593.97 1470.77   1
  -5  -8  -6 6779.56  987.38   1
  -5  -8  -6 7049.85 712.986   1
   5  -8   6 7251.06 1095.40   1
  -5   8  -711509.20 838.452   1
  -5  -8  -711424.10  782.54   1
  -5  -8  -7 9972.01 2024.70   1
   5  -8   710077.20 1126.31   1
  -5   8  -815388.70 1231.67   1
  -5  -8  -817279.20 1050.70   1
  -5  -8  -815605.10 1355.42   1
   5  -8   815101.10 1155.08   1
  -5   8  -915499.60 1124.73   1
  -5  -8  -914969.20 957.643   1
  -5  -8  -913953.10 1862.74   1
   5  -8   913802.70 1793.02   1
  -5   8 -1022170.20 1015.51   1
  -5  -8 -1024557.90 1198.94   1
  -5  -8 -1022370.00 899.983   1
   5  -8  1022744.40 1297.31   1
  -5   8 -11-41.5029 478.721   1
  -5  -8 -11 53.9243 506.029   1
  -5  -8 -11 75.8617  279.98   1
   5  -8  11  956.16 1403.88   1
  -5   8 -12 2339.66 1268.94   1
  -5  -8 -12 2740.75 773.352   1
  -5  -8 -12 1905.64 1270.90   1
   5  -8  12 2857.96 1261.67   1
   5  -9 -13 707.699 617.416   1
  -5  -9  13 1102.18 699.627   1
   5  -9 -12 1299.32 842.372   1
  -5  -9  12 684.694 623.652   1
   5  -9 -11 3743.86 925.767   1
  -5  -9  11 2654.89 946.116   1
   5  -9 -10 3825.12 837.812   1
  -5  -9  10 2950.37 1921.05   1
   5  -9  -9 1119.93  740.17   1
  -5  -9   9 2096.09 736.027   1
   5  -9  -8-8.14797 577.639   1
  -5  -9   8 203.354 662.225   1
   5  -9  -732185.50 1344.29   1
  -5  -9   733521.40 1440.38   1
   5  -9  -6 5630.28 798.608   1
  -5  -9   6 4244.16 784.492   1
   5  -9  -6 3268.22 528.327   1
   5  -9  -5 7621.93 857.277   1
  -5  -9   5 7900.28 1756.28   1
   5  -9  -5 8207.39 790.199   1
   5  -9  -4 7582.73 813.418   1
  -5  -9   4 4875.47 2512.05   1
   5  -9  -4 7090.34 1163.61   1
   5  -9  -359566.70 1425.93   1
  -5  -9   356117.30 1424.91   1
   5  -9  -357546.50 1369.10   1
   5  -9  -2 7829.33 2869.84   1
  -5  -9   2 7819.55 882.466   1
   5  -9  -2 7478.15 866.069   1
   5  -9  -1 3889.09 854.634   1
  -5  -9   1 4204.31 734.148   1
   5  -9  -1 3681.98 1323.99   1
  -5  -9   0-96.0277 393.497   1
   5  -9   0 221.211 606.414   1
  -5  -9   0-320.212 492.963   1
   5  -9   0 583.302 734.044   1
  -5  -9  -144714.80  912.00   1
   5  -9   144343.30 1242.89   1
  -5  -9  -146297.80 1266.49   1
   5  -9   142194.50 1313.58   1
  -5   9  -2 6838.09 1548.60   1
  -5  -9  -2 4404.10 1268.37   1
  -5  -9  -2 5962.97 698.261   1
   5  -9   2 5583.20 1080.02   1
  -5   9  -321149.50 1990.74   1
  -5  -9  -323158.10 987.658   1
  -5  -9  -322988.80 1066.23   1
   5  -9   322210.70 1340.39   1
  -5   9  -4 1410.57 736.349   1
  -5  -9  -4 760.786 445.702   1
  -5  -9  -4 1309.32 674.392   1
   5  -9   4 2517.92 1135.02   1
  -5   9  -525981.00 1020.41   1
  -5  -9  -526237.80 1085.28   1
  -5  -9  -524632.40 1062.25   1
   5  -9   527762.90 1503.00   1
  -5   9  -6 426.524 484.747   1
  -5  -9  -6-229.182 469.558   1
  -5  -9  -6 564.687  555.06   1
   5  -9   6 900.527 876.046   1
  -5   9  -742428.50 1362.88   1
  -5  -9  -740770.30 1325.68   1
  -5  -9  -740625.70 1309.28   1
   5  -9   742462.50 1697.67   1
  -5   9  -8 8929.80 1221.92   1
  -5  -9  -8 9579.58 755.723   1
  -5  -9  -8 8210.08 616.616   1
   5  -9   8 9139.54 1208.81   1
  -5   9  -914005.50 865.579   1
  -5  -9  -914160.60 882.322   1
  -5  -9  -913094.80 809.534   1
   5  -9   915444.30 1201.66   1
  -5   9 -10 459.063 320.092   1
  -5  -9 -10 1252.18 602.796   1
  -5  -9 -10 434.787 314.568   1
   5  -9  10 2008.51 1081.28   1
   5 -10 -10-461.444 562.633   1
  -5 -10  10-73.3955 322.208   1
   5 -10  -9 61.5274  226.87   1
  -5 -10   9 94.2461 621.193   1
   5 -10  -8-35.9998 584.036   1
  -5 -10   8-98.6324 630.245   1
   5 -10  -7 2341.77 750.807   1
  -5 -10   7 492.721 587.339   1
   5 -10  -6-40.6754 571.711   1
  -5 -10   6 1661.88 757.128   1
   5 -10  -510458.80 864.588   1
  -5 -10   510660.30 2172.18   1
   5 -10  -5 9991.36 663.584   1
   5 -10  -4 6940.33 877.729   1
  -5 -10   4 7749.04 1011.85   1
   5 -10  -4 6609.59 630.004   1
   5 -10  -3 1163.95 655.872   1
  -5 -10   3 395.148  387.04   1
   5 -10  -3 1460.30 930.442   1
   5 -10  -2 7458.69 933.779   1
  -5 -10   2 7507.35 756.675   1
   5 -10  -2 8419.03  942.93   1
   5 -10  -154237.70 1824.30   1
  -5 -10   152725.40 1726.83   1
   5 -10  -151881.80 1790.39   1
   5 -10   0 7536.71 773.572   1
  -5 -10   0 6494.80 770.218   1
   5 -10   0 6195.04 660.587   1
   5 -10   1 8196.33 854.693   1
  -5 -10  -1 7879.36 852.069   1
   5 -10   1 7646.94 1724.25   1
   5 -10   2 5674.75  882.65   1
  -5 -10  -2 4847.69 763.969   1
   5 -10   2 5277.27 922.822   1
  -5 -10  -323859.00 855.725   1
   5 -10   324028.00 1091.93   1
  -5 -10  -325466.20 1058.85   1
   5 -10   323535.10 1998.09   1
  -5  10  -4 2700.58 1680.32   1
  -5 -10  -4 2727.98 1043.45   1
  -5 -10  -4 4599.50 684.128   1
   5 -10   4 2374.94 1296.85   1
  -5  10  -5 793.677 723.959   1
  -5 -10  -5  676.08 378.109   1
  -5 -10  -5 922.402 501.709   1
   5 -10   5 1217.29 1225.03   1
  -5  10  -612833.90 880.933   1
  -5 -10  -611859.80 747.295   1
  -5 -10  -611588.90 784.628   1
   5 -10   612772.60 1020.02   1
  -5  10  -7 3119.58 1713.24   1
  -5 -10  -7 4569.13 590.454   1
  -5 -10  -7 3975.88 634.992   1
   5 -10   7 1957.99  857.10   1
   5 -11  -5 1963.77 647.703   1
   5 -11  -4 3768.93 2391.16   1
  -5 -11   4 2993.73 1980.30   1
   5 -11  -3  341.96 636.602   1
  -5 -11   3  14.774  484.18   1
   5 -11  -3-41.0867 454.974   1
   5 -11  -222283.50 1098.51   1
  -5 -11   220345.40 945.289   1
   5 -11  -221959.90 1054.55   1
   5 -11  -1 2474.91  765.40   1
  -5 -11   1 2911.18  786.83   1
   5 -11  -1 2111.29 1033.37   1
   5 -11   018739.90 1090.70   1
  -5 -11   017281.20 1248.13   1
   5 -11   018668.20 1192.85   1
   5 -11   1-88.3934 600.594   1
  -5 -11  -1 1443.08 744.724   1
   5 -11   1 213.564 569.582   1
  -6   0  1422674.70 848.836   1
   6   0 -13-37.9098 100.927   1
  -6   0  13-19.1464 182.842   1
   6   0 -12 5449.29 350.893   1
  -6   0  12 5145.08 919.547   1
   6   0 -11 9.36429 90.9139   1
  -6   0  11-145.134 235.428   1
   6   0 -10 310.861 183.074   1
  -6   0  10 464.825 316.176   1
   6   0  -9 296.219 181.954   1
  -6   0   9  108.07  138.65   1
   6   0  -882966.30 1313.70   1
  -6   0   880807.10 1270.42   1
   6   0  -7 249.244  222.91   1
   6   0  -7  78.698 208.062   1
  -6   0   7-76.8286 312.827   1
   6   0  -6 2780.69 224.399   1
   6   0  -6 2747.77 677.098   1
  -6   0   6 2634.83 902.651   1
  -6   0   5 122.635 223.046   1
   6   0  -5-38.3642 185.171   1
  -6   0   5 70.5347 265.247   1
  -6   0   4 829.271 246.115   1
  -6   0   4 284.691 297.762   1
  -6   0   3  279.26 181.074   1
  -6   0   3-265.522  456.63   1
  -6   0   2249060.0 4418.70   1
  -6   0   2256085.0 1874.29   1
  -6   0   1 278.349 195.467   1
  -6   0   1 211.527 396.913   1
  -6   0   015212.40 562.943   1
  -6   0   015145.10 1493.86   1
  -6   0  -1 -82.261 381.259   1
  -6   0  -1-240.474 444.656   1
  -6   0  -227702.50 962.837   1
  -6   0  -225505.10 851.053   1
  -6   0  -3 372.379 285.145   1
  -6   0  -3 250.872 408.502   1
  -6   0  -455704.20 1267.13   1
   6   0   454209.70 1211.48   1
  -6   0  -5-285.059 523.798   1
   6   0   5 165.095 644.706   1
  -6   0  -617035.30 781.743   1
   6   0   617536.70 1107.48   1
  -6   0  -7  594.75 637.898   1
   6   0   7-440.882 669.544   1
  -6   0  -8242706.0 1884.17   1
   6   0   8237184.0 3511.84   1
  -6   0  -9  281.72 609.826   1
   6   0   9 38.4907 523.957   1
  -6   0 -10 3372.21 573.231   1
   6   0  10 3722.11 1002.09   1
  -6   0 -11 365.704 650.071   1
   6   0  11 20.7879 592.048   1
  -6   0 -12136436.0 2274.03   1
   6   0  12138986.0 2811.32   1
  -6   0 -13 122.511 716.078   1
   6   0  13 956.329 581.063   1
  -6   0 -1410225.50 934.565   1
   6   0  14 9927.65 1175.55   1
  -6   0 -15 659.866 646.013   1
   6   0  15-47.8132 691.383   1
  -6   0 -16 2317.51 776.758   1
   6   0  16 1668.03 999.055   1
   6  -1 -1518227.10 625.944   1
  -6  -1  1519399.90  713.21   1
   6  -1 -1415104.00 441.276   1
  -6  -1  1415064.50 930.688   1
   6  -1 -13 289.622 326.798   1
  -6   1  13-26.3286 141.582   1
  -6  -1  13 13.1148 203.581   1
   6  -1 -1237416.10 757.333   1
  -6   1  1238929.70 756.971   1
  -6  -1  1238447.90 837.422   1
   6   1 -11 2422.24 458.285   1
   6  -1 -11 2592.58 786.515   1
  -6   1  11 2347.54 677.858   1
  -6  -1  11 2608.74 1135.85   1
   6   1 -1011267.00 256.478   1
   6  -1 -1012385.90 519.096   1
  -6   1  1010954.90 1186.70   1
  -6  -1  1011209.40 586.572   1
   6   1  -923690.40 414.238   1
   6  -1  -924532.80 621.498   1
  -6   1   923726.00 582.066   1
  -6  -1   924672.70 1251.53   1
   6   1  -8 9028.15 239.102   1
   6   1  -810859.10 312.266   1
   6  -1  -810765.70 499.551   1
  -6   1   810235.20  864.67   1
  -6  -1   810349.60  533.78   1
   6   1  -7 4541.84 454.544   1
   6   1  -7 5177.44 259.356   1
   6  -1  -7 5092.12 446.184   1
  -6   1   7 5301.14 1263.74   1
  -6  -1   7 5268.65 1127.60   1
   6   1  -6 193.351 213.952   1
   6   1  -6 218.716 209.615   1
   6  -1  -6  658.33 327.474   1
  -6   1   6 313.842 177.271   1
  -6  -1   6 240.863 301.819   1
  -6   1   532106.30 1105.64   1
  -6  -1   532964.70 770.236   1
   6   1  -531190.60  853.30   1
  -6   1   533675.60 987.875   1
  -6  -1   532669.20 1652.81   1
  -6   1   411188.60 552.052   1
  -6  -1   411335.70  439.27   1
   6   1  -410301.20 358.018   1
  -6   1   412018.70 597.873   1
  -6  -1   410671.20 1315.56   1
  -6   1   3 1509.11 476.468   1
  -6  -1   3 1196.99 369.598   1
   6   1  -3 1115.88 227.028   1
  -6   1   3 861.594 535.166   1
  -6  -1   3 1511.99 490.745   1
  -6   1   2 570.056 310.836   1
  -6  -1   2 219.902 227.322   1
  -6   1   2 111.244  273.33   1
  -6  -1   2 -214.54 465.513   1
  -6   1   133660.40 868.233   1
  -6  -1   132103.80 771.446   1
  -6  -1   130989.40  860.54   1
  -6   1   056517.80 1349.05   1
  -6  -1   056928.60 1344.08   1
  -6  -1   056327.90 1425.15   1
   6  -1   058869.40 1561.88   1
  -6   1  -1 592.647 411.244   1
  -6  -1  -1 125.914 202.364   1
  -6  -1  -1 318.158 311.532   1
   6  -1   1 -74.643  646.54   1
  -6   1  -283580.60 1903.93   1
  -6  -1  -288678.20 1960.03   1
  -6  -1  -282998.60 3270.05   1
   6  -1   286684.70 2065.09   1
  -6   1  -313870.80  685.35   1
  -6  -1  -313632.50 897.185   1
  -6  -1  -312231.30  893.86   1
   6  -1   312380.40  870.69   1
  -6   1  -466680.50 1267.68   1
  -6  -1  -465802.10 1148.83   1
   6  -1   464398.00 1354.38   1
  -6   1  -531010.60 1450.26   1
  -6  -1  -532516.20 839.194   1
  -6  -1  -531839.50 1242.97   1
   6  -1   531510.60 1009.84   1
  -6   1  -622698.90 846.478   1
  -6  -1  -621810.60 761.846   1
  -6  -1  -622868.30 964.473   1
   6  -1   624307.40 1004.41   1
  -6   1  -719844.80 867.019   1
  -6  -1  -721237.70 1015.31   1
   6  -1   720487.20 1405.38   1
   6   1   721182.80 968.161   1
  -6   1  -8 3943.56 686.743   1
  -6  -1  -8 4478.20 653.123   1
   6  -1   8 5273.80 1232.09   1
   6   1   8 5020.01 734.964   1
  -6   1  -9 9816.46 1367.69   1
  -6  -1  -9 9117.01  724.86   1
   6  -1   9 9048.58 898.166   1
   6   1   9 9713.88 847.613   1
  -6   1 -1037487.20 1297.57   1
  -6  -1 -1035542.20 1158.43   1
   6  -1  1038032.90 1360.66   1
   6   1  1034838.30 2182.99   1
  -6   1 -1121760.70 2243.75   1
  -6  -1 -1121886.70 1057.15   1
   6  -1  1124508.10 1465.59   1
   6   1  1123031.50 1089.10   1
  -6   1 -1215637.10  947.29   1
  -6  -1 -1216971.60 962.198   1
   6  -1  1217492.20 1121.86   1
   6   1  1217743.10 966.701   1
  -6   1 -13 3594.91 2090.01   1
  -6  -1 -13 3946.56 764.741   1
   6  -1  13 4180.63 944.556   1
   6   1  13 4515.40 778.588   1
  -6   1 -1440048.80 1819.37   1
  -6  -1 -1440023.70 1524.57   1
   6  -1  1438103.80 1897.16   1
   6   1  1440471.50 1480.02   1
  -6   1 -15 777.858 717.666   1
  -6  -1 -15 683.419 715.697   1
   6  -1  15 2700.50 1018.08   1
   6   1  15 895.273 873.429   1
  -6   1 -1614022.60 1043.80   1
  -6  -1 -1612186.80 951.702   1
   6  -1  1612583.40 1128.28   1
   6   1  1612474.70 1053.03   1
   6  -2 -17 3294.61 1281.78   1
   6  -2 -16 788.288 422.964   1
  -6  -2  16 982.587 301.642   1
   6  -2 -1510410.50 547.794   1
  -6  -2  1510978.50 513.242   1
   6  -2 -14 6579.09 1504.62   1
  -6  -2  14 5966.59 1017.88   1
   6  -2 -1320923.40 757.309   1
  -6  -2  1321294.40 730.531   1
   6  -2 -1211103.10 493.436   1
  -6  -2  12 9721.90 449.624   1
   6  -2 -1197116.60 1590.28   1
  -6  -2  1195693.80 1569.35   1
   6  -2 -1195962.40 1432.89   1
   6  -2 -10 5797.53  454.06   1
  -6  -2  10 6533.43  504.03   1
   6  -2 -10 5983.56 465.133   1
   6  -2  -916255.90  712.16   1
  -6  -2   913840.70  485.71   1
   6  -2  -915020.40 1069.82   1
   6  -2  -8 8248.64 612.709   1
  -6  -2   8 8147.51 543.929   1
   6  -2  -8 7871.25 676.298   1
   6   2  -710515.10 212.326   1
   6   2  -710903.00 233.514   1
   6  -2  -711433.00 657.234   1
  -6  -2   711820.40 519.356   1
   6  -2  -711380.60 806.972   1
   6   2  -6 281.775 144.701   1
   6   2  -6 701.431 162.401   1
   6  -2  -6 277.574 385.045   1
  -6  -2   6 515.254 277.309   1
   6  -2  -6 436.514 340.322   1
  -6   2   5 3628.08 1392.63   1
  -6  -2   5 4061.15 324.247   1
   6   2  -5 3499.97 387.396   1
  -6  -2   5 4924.10 1524.96   1
   6  -2  -5 4198.87 1489.70   1
  -6   2   4 2028.32 745.085   1
  -6  -2   4 2142.06 379.745   1
   6   2  -4 1599.09 510.591   1
  -6  -2   4 2152.49 623.907   1
   6  -2  -4 1825.95 993.902   1
  -6   2   330194.60 1297.56   1
  -6  -2   329607.20 758.229   1
   6   2  -329073.00 726.948   1
  -6  -2   329120.70  858.85   1
   6  -2  -331664.90 1654.43   1
  -6   2   2 3606.36 1192.97   1
  -6  -2   2 3765.72 321.473   1
   6   2  -2 3146.72 463.062   1
  -6  -2   2 3244.78 1396.49   1
   6  -2  -2 4549.48 1488.38   1
  -6   2   117362.80 1007.11   1
  -6  -2   117075.60 559.264   1
  -6  -2   117596.80 720.767   1
   6  -2  -118746.50 981.186   1
  -6   2   0 4404.83 512.288   1
  -6  -2   0 4207.46 503.047   1
  -6  -2   0 4215.64 1418.40   1
   6  -2   0 4212.11 930.925   1
  -6   2  -1247976.0 5365.92   1
  -6  -2  -1241571.0 4905.17   1
  -6  -2  -1239644.0 5570.05   1
   6  -2   1251813.0 5361.46   1
  -6   2  -2  565.19  455.88   1
  -6  -2  -2 17.6811 391.589   1
  -6  -2  -2 904.415 542.373   1
   6  -2   2 1119.21 745.337   1
  -6   2  -317914.80 738.282   1
  -6  -2  -316914.00 668.112   1
  -6  -2  -316270.90 964.794   1
   6  -2   317564.60 1001.12   1
  -6   2  -4 2628.82 620.967   1
  -6  -2  -4 3267.43 479.466   1
  -6  -2  -4 3468.87 1448.35   1
   6  -2   4 2418.03 826.733   1
  -6   2  -553276.50 1274.13   1
  -6  -2  -555415.80 1028.06   1
  -6  -2  -553332.60 1083.69   1
   6  -2   554625.80 1271.60   1
  -6   2  -6 1964.83 767.296   1
  -6  -2  -6 1082.86  640.81   1
  -6  -2  -6 1340.10 721.847   1
   6  -2   6 1364.05 682.089   1
  -6   2  -7 1173.71 774.783   1
  -6  -2  -7 261.844 488.099   1
  -6  -2  -7-119.098 496.718   1
   6  -2   7 897.859 662.702   1
  -6   2  -835044.60 1241.67   1
  -6  -2  -835676.00 1193.43   1
  -6  -2  -835259.60 2483.64   1
   6  -2   834013.70 1589.65   1
  -6   2  -914792.70 800.347   1
  -6  -2  -915947.20 812.249   1
  -6  -2  -914077.80 1728.56   1
   6  -2   914034.20 1041.31   1
  -6   2 -10-430.006  562.88   1
  -6  -2 -10 1019.17 763.635   1
   6  -2  10 1681.54 729.608   1
   6   2  10 968.181 613.815   1
  -6   2 -1155811.80 1316.27   1
  -6  -2 -1155077.30 1276.40   1
   6  -2  1153376.70 3115.26   1
   6   2  1157456.20 1503.34   1
  -6   2 -12 4657.04 689.603   1
  -6  -2 -12 4121.30 724.323   1
   6  -2  12 5390.48 1545.38   1
   6   2  12 5127.52 2106.36   1
  -6   2 -13 7176.93 766.164   1
  -6  -2 -13 6483.19 707.436   1
   6  -2  13 6322.53 2447.65   1
   6   2  13 6646.76 1774.62   1
  -6   2 -14 3119.21 1624.17   1
  -6  -2 -14 4018.66 768.218   1
   6   2  14 4478.23 930.087   1
  -6   2 -1549495.10 1493.12   1
  -6  -2 -1548669.60 1545.17   1
   6  -2  1545739.20 1688.12   1
   6   2  1549245.20 1892.20   1
  -6   2 -16 254.289 637.549   1
  -6  -2 -16 472.522  579.18   1
   6  -2  16-8.92658  495.29   1
   6   2  16 271.043 639.538   1
   6  -3 -18 4665.40 1363.60   1
   6  -3 -17 6596.22 681.945   1
   6  -3 -16 416.716 398.224   1
  -6  -3  16-124.293 250.581   1
   6  -3 -1530115.30 872.567   1
  -6  -3  1528245.10 703.855   1
   6  -3 -14 2325.06  486.90   1
  -6  -3  14 2283.24 496.549   1
   6  -3 -13 8545.96 569.115   1
  -6  -3  13 8208.56 1257.30   1
   6  -3 -1211126.00 1233.79   1
  -6  -3  1211302.20  529.88   1
   6  -3 -11 3254.33 470.778   1
  -6  -3  11 3211.48 473.739   1
   6  -3 -10-24.8029 394.531   1
  -6  -3  10-223.031 355.428   1
   6  -3 -10-8.97289 214.643   1
   6  -3  -938025.90 864.841   1
  -6  -3   939142.10 823.028   1
   6  -3  -937504.70 818.239   1
   6  -3  -846729.90 944.331   1
  -6  -3   846351.70 968.582   1
   6  -3  -847349.60 964.675   1
   6  -3  -7 3011.64  448.36   1
  -6  -3   7 3131.68 515.081   1
   6  -3  -7 3347.17 635.163   1
   6  -3  -6 3700.78  735.50   1
  -6  -3   6 3498.09 562.245   1
   6  -3  -6 3431.71 696.822   1
  -6  -3   5115842.0 1337.37   1
   6  -3  -5110995.0 1790.08   1
  -6  -3   5113709.0 1838.70   1
   6  -3  -5113282.0 1758.79   1
  -6   3   4 8681.94 774.881   1
  -6  -3   4 8398.72 249.292   1
   6   3  -4 7362.96 243.373   1
  -6  -3   4 8233.62 584.844   1
   6  -3  -4 7920.00 912.667   1
  -6   3   326562.00 709.645   1
  -6  -3   326664.10 552.047   1
   6   3  -324295.10 468.749   1
  -6  -3   325873.90 793.636   1
   6  -3  -328385.60 1601.05   1
  -6  -3   287900.30 1186.21   1
  -6  -3   286030.80 1398.15   1
   6  -3  -288753.00 1666.55   1
  -6   3   123776.70 722.144   1
  -6  -3   122953.50 545.093   1
   6   3  -121721.80 481.996   1
  -6  -3   123145.00 737.442   1
   6  -3  -123309.30 1271.76   1
  -6   3   0 3582.69 1496.58   1
  -6  -3   0 3571.03 452.418   1
  -6  -3   0 3300.45 1385.22   1
   6  -3   0 3214.74 971.252   1
  -6   3  -1 9336.06 1258.74   1
  -6  -3  -1 9359.86 482.293   1
  -6  -3  -110082.10 924.456   1
   6  -3   110927.10 1138.72   1
  -6   3  -234752.40 1828.18   1
  -6  -3  -232065.30 847.779   1
  -6  -3  -233508.70 1073.23   1
   6  -3   232761.90 1191.07   1
  -6   3  -321873.60 728.128   1
  -6  -3  -321482.50 628.862   1
  -6  -3  -321362.60 829.243   1
   6  -3   320952.60 1142.38   1
  -6   3  -4 369.599 504.816   1
  -6  -3  -4-5.70291 364.057   1
  -6  -3  -4 132.918 276.291   1
   6  -3   4-176.007 677.502   1
  -6   3  -533899.10 910.637   1
  -6  -3  -533976.60 829.583   1
  -6  -3  -534006.70 839.754   1
   6  -3   532208.50 1020.96   1
  -6   3  -6 241.246 479.392   1
  -6  -3  -6 626.444  453.25   1
  -6  -3  -6  166.55 189.741   1
   6  -3   6 174.567 317.514   1
  -6   3  -711042.00 667.354   1
  -6  -3  -710339.30 663.851   1
  -6  -3  -710016.70 587.059   1
   6  -3   7 9649.17 1004.45   1
  -6   3  -8 2233.59 669.746   1
  -6  -3  -8 1536.95 568.987   1
  -6  -3  -8 2173.68 733.302   1
   6  -3   8 1182.23 810.475   1
  -6   3  -929400.00 1070.83   1
  -6  -3  -927410.60 957.493   1
  -6  -3  -928644.10 1072.78   1
   6  -3   927874.60 1646.04   1
  -6   3 -10 1049.15 551.622   1
  -6  -3 -10 1150.76 561.698   1
  -6  -3 -10 674.143 313.828   1
   6  -3  10  657.32 773.552   1
  -6   3 -1154251.00 1197.07   1
  -6  -3 -1154443.80 1283.80   1
   6  -3  1153395.70 1404.70   1
  -6   3 -12 1582.92 510.015   1
  -6  -3 -12 1162.19 498.736   1
   6  -3  12 1480.45 741.427   1
   6   3  12 2184.12 760.586   1
  -6   3 -13 9458.03 898.494   1
  -6  -3 -13 9418.60 962.136   1
   6  -3  13 8774.04 1168.29   1
   6   3  13 7422.02  794.18   1
  -6   3 -14 1404.11 1077.93   1
  -6  -3 -14 2039.73 815.222   1
   6  -3  14 1978.65 948.445   1
   6   3  14 2376.81  739.25   1
  -6   3 -15 660.973 495.665   1
  -6  -3 -15 385.448 825.859   1
   6  -3  15-279.134 747.393   1
   6   3  15  646.22 610.813   1
   6  -4 -19-213.509 398.981   1
   6  -4 -18 9919.14 755.829   1
   6  -4 -17 129.919  379.32   1
  -6  -4  17 466.343 377.171   1
   6  -4 -1615207.60 943.896   1
  -6  -4  1615381.90 760.676   1
   6  -4 -1525984.50 1026.74   1
  -6  -4  1525469.20 731.492   1
   6  -4 -1414181.20 1234.43   1
  -6  -4  1416192.00 695.501   1
   6  -4 -13 1641.02 674.591   1
  -6  -4  13 1783.12  521.20   1
   6  -4 -1212639.00  673.51   1
  -6  -4  1213072.00 639.955   1
   6  -4 -1112117.80 695.674   1
  -6  -4  1112247.20 587.026   1
   6  -4 -1073053.30 2132.23   1
  -6  -4  1074577.30 2146.13   1
   6  -4 -1068611.10 2013.77   1
   6  -4  -9-116.065 464.569   1
  -6  -4   9-14.6147 439.833   1
   6  -4  -9-106.177 266.417   1
   6  -4  -855462.90 1197.92   1
  -6  -4   854572.70 2187.20   1
   6  -4  -854661.60 1037.37   1
   6  -4  -7 507.658 363.294   1
  -6  -4   7 533.815 496.968   1
   6  -4  -7 277.875 379.114   1
   6  -4  -687825.30 2343.63   1
  -6  -4   689144.80 1573.48   1
   6  -4  -686711.60 1377.82   1
   6  -4  -5 519.993 538.786   1
  -6  -4   5 501.746 747.993   1
   6  -4  -5 367.497 368.259   1
  -6   4   457462.70 1082.20   1
  -6  -4   456448.40 669.838   1
  -6  -4   456842.10 1922.66   1
   6  -4  -457001.00 2166.33   1
  -6   4   3 4220.69 1286.69   1
  -6  -4   3 3689.73 271.726   1
  -6  -4   3 4560.88  616.13   1
   6  -4  -3 4478.61 926.661   1
  -6   4   256381.60 1071.34   1
  -6  -4   257002.60 1344.49   1
  -6  -4   256919.20 1102.23   1
   6  -4  -260940.40 2496.55   1
  -6   4   1 939.299 541.559   1
  -6  -4   1  239.27 243.202   1
  -6  -4   1 827.536 530.037   1
   6  -4  -1  991.44 859.453   1
  -6   4   096953.70 2190.56   1
  -6  -4   095303.00 1301.40   1
  -6  -4   095507.20 1588.94   1
   6  -4   099894.50 2574.07   1
  -6   4  -1 2414.17 1075.15   1
  -6  -4  -1 2199.08 435.794   1
  -6  -4  -1 1905.07 721.851   1
   6  -4   1 1585.85 717.777   1
  -6   4  -2 7033.37 1693.71   1
  -6  -4  -2 7197.15 462.075   1
  -6  -4  -2 6844.89  591.05   1
   6  -4   2 6791.00 692.777   1
  -6   4  -3 316.956 351.883   1
  -6  -4  -3 618.151 583.995   1
  -6  -4  -3 653.046 273.518   1
   6  -4   3-192.684 706.559   1
  -6   4  -422856.80 845.162   1
  -6  -4  -422610.10 796.657   1
  -6  -4  -423590.60 1090.39   1
   6  -4   422288.40 1035.21   1
  -6   4  -5 6880.36 889.282   1
  -6  -4  -5 5808.32 682.135   1
  -6  -4  -5 6560.55 1495.32   1
   6  -4   5 5156.75 900.886   1
  -6   4  -636811.50 1237.85   1
  -6  -4  -635937.50 1224.63   1
  -6  -4  -633961.50 1217.49   1
   6  -4   634816.50 1415.00   1
  -6   4  -7 48.1565  476.61   1
  -6  -4  -7  338.33 447.256   1
  -6  -4  -7 90.6714 559.993   1
   6  -4   7 160.415 801.202   1
  -6   4  -812571.50 753.802   1
  -6  -4  -811776.10 732.065   1
  -6  -4  -812192.30 1239.98   1
   6  -4   811394.90 1139.17   1
  -6   4  -9 1460.68 544.987   1
  -6  -4  -9 2424.59 813.637   1
  -6  -4  -9 1376.66 622.299   1
   6  -4   9 2106.22 1607.68   1
  -6   4 -10 6254.89 776.875   1
  -6  -4 -10 6106.15 827.962   1
  -6  -4 -10 6772.50 1540.71   1
   6  -4  10 6132.91 929.746   1
  -6   4 -11 4082.03 1794.48   1
  -6  -4 -11 4346.93 822.813   1
  -6  -4 -11 3558.38 1688.38   1
   6  -4  11 2604.33 1042.32   1
  -6   4 -1224172.90 1277.01   1
  -6  -4 -1222693.00 1045.76   1
  -6  -4 -1223648.10 1119.48   1
   6  -4  1223149.70 1349.88   1
  -6   4 -13 323.466 545.438   1
  -6  -4 -13  594.84  615.40   1
   6  -4  13-215.558 913.715   1
   6   4  13 529.324 701.784   1
  -6   4 -14 1398.36 961.773   1
  -6  -4 -14 693.489 674.999   1
   6  -4  14 398.081 869.194   1
   6   4  14 1136.89 794.993   1
  -6   4 -1514474.80 1579.53   1
  -6  -4 -1514001.80 934.387   1
   6  -4  1514092.70 1075.95   1
   6   4  1514588.30 879.373   1
   6  -5 -18 108.814 432.435   1
   6  -5 -17 65.6762 470.825   1
  -6  -5  17-204.222  300.82   1
   6  -5 -16 8271.86 833.362   1
  -6  -5  16 6397.98 534.092   1
   6  -5 -15-17.7825 257.144   1
  -6  -5  15-134.422 321.357   1
   6  -5 -14 165.461 258.483   1
  -6  -5  14 449.861 523.392   1
   6  -5 -13 3223.62  693.78   1
  -6  -5  13 3057.98 600.748   1
   6  -5 -1287531.20 1607.96   1
  -6  -5  1290791.80 1712.50   1
   6  -5 -11 6571.73 1144.39   1
  -6  -5  11 7456.61 720.433   1
   6  -5 -10  641.55 521.289   1
  -6  -5  10 518.019 412.471   1
   6  -5  -9 2152.06 571.545   1
  -6  -5   9 3333.71 522.225   1
   6  -5  -9 2704.34 804.522   1
   6  -5  -876679.90 2230.71   1
  -6  -5   877159.60 2185.96   1
   6  -5  -872769.90 2221.57   1
   6  -5  -7 6306.42 928.505   1
  -6  -5   7 5626.85 2270.09   1
   6  -5  -7 6075.50 540.824   1
   6  -5  -6 9701.42 739.971   1
  -6  -5   6 9329.06 712.309   1
   6  -5  -6 8137.14 1131.43   1
   6  -5  -510858.00 749.453   1
  -6  -5   511292.30 729.405   1
   6  -5  -510469.90 950.404   1
   6  -5  -429069.40 1106.92   1
  -6  -5   428534.10 893.747   1
   6  -5  -427102.70 1657.89   1
  -6   5   3 68.4318 216.055   1
  -6  -5   3 11.2116 82.5445   1
  -6  -5   3-71.2133  485.67   1
   6  -5  -3  11.396 559.664   1
  -6   5   259654.90 1234.50   1
  -6  -5   260420.10 932.469   1
  -6  -5   258569.10 1268.95   1
   6  -5  -259171.20 1291.79   1
  -6   5   1 4340.24 1667.14   1
  -6  -5   1 3621.87 405.139   1
  -6  -5   1 4190.37 645.704   1
   6  -5  -1 4096.71 1477.27   1
  -6   5   0 8332.59 1416.70   1
  -6  -5   0 7479.11 430.627   1
  -6  -5   0 8484.61 707.224   1
   6  -5   0 7495.22 1150.32   1
  -6   5  -1 9601.31 1614.18   1
  -6  -5  -1 9607.51 507.922   1
  -6  -5  -110109.40 741.726   1
   6  -5   1 9496.86 1142.47   1
  -6   5  -274093.80 1432.29   1
  -6  -5  -272152.30 1539.44   1
  -6  -5  -272779.20 1520.20   1
   6  -5   269675.30 1608.62   1
  -6   5  -3 3547.36 1217.30   1
  -6  -5  -3 2692.39 479.748   1
  -6  -5  -3 1645.94  837.83   1
   6  -5   3 2794.96 1054.17   1
  -6   5  -4 482.041 416.928   1
  -6  -5  -4 1020.69  344.85   1
  -6  -5  -4 741.971 554.122   1
   6  -5   4  807.79  779.59   1
  -6   5  -5 3031.09 1104.07   1
  -6  -5  -5 2788.50 507.721   1
  -6  -5  -5 2558.85 1082.18   1
   6  -5   5 2477.08 1037.38   1
  -6   5  -6 8293.53 1831.70   1
  -6  -5  -6 8371.13 666.413   1
  -6  -5  -6 8658.07 877.449   1
   6  -5   610387.40 1086.43   1
  -6   5  -7 290.436 411.452   1
  -6  -5  -7 3.33944 404.927   1
  -6  -5  -7-42.0197 439.212   1
   6  -5   7 2046.90 701.431   1
  -6   5  -8 1119.76 752.041   1
  -6  -5  -8-72.1638 450.352   1
  -6  -5  -8 463.958 313.534   1
   6  -5   8 387.133 388.149   1
  -6   5  -9 213.062 305.897   1
  -6  -5  -9 885.857 720.272   1
  -6  -5  -9 179.808 311.377   1
   6  -5   9 661.223 1081.48   1
  -6   5 -10 3434.76  774.89   1
  -6  -5 -10 3187.37 676.911   1
  -6  -5 -10 2596.05  879.11   1
   6  -5  10 4177.31 1164.46   1
  -6   5 -11 47.6503 595.539   1
  -6  -5 -11  174.21 482.543   1
   6  -5  11-302.854 730.656   1
  -6   5 -12 4241.75 1686.30   1
  -6  -5 -12 4363.63 1006.80   1
  -6  -5 -12 3183.67 1507.51   1
   6  -5  12 2866.66 749.839   1
  -6   5 -13 169.573  592.81   1
  -6  -5 -13 35.4772  584.00   1
  -6  -5 -13-16.4568 478.825   1
   6  -5  13  349.77  799.81   1
  -6   5 -1414143.80 932.067   1
  -6  -5 -1413465.50 940.836   1
   6  -5  1414770.40 1307.45   1
   6   5  1413864.10 870.908   1
   6  -6 -17 3133.29 700.472   1
   6  -6 -16 2367.34 665.143   1
  -6  -6  16 1139.36 677.392   1
   6  -6 -15 5990.89 1297.28   1
  -6  -6  15 5276.41 603.616   1
   6  -6 -14 643.543 479.396   1
  -6  -6  14 2266.20 580.359   1
   6  -6 -1315208.80 903.026   1
  -6  -6  1314847.30 846.306   1
   6  -6 -12 6076.00 752.345   1
  -6  -6  12 6010.31 606.921   1
   6  -6 -1118726.70 877.388   1
  -6  -6  1117881.90 2236.35   1
   6  -6 -10 2047.82 742.561   1
  -6  -6  10 2108.80 484.727   1
   6  -6  -913250.50 852.565   1
  -6  -6   914025.00 754.109   1
   6  -6  -8 9801.91 768.811   1
  -6  -6   8 9716.74 831.533   1
   6  -6  -8 7708.94 1081.14   1
   6  -6  -732506.40 1152.59   1
  -6  -6   732509.70 1084.70   1
   6  -6  -729883.10 1382.61   1
   6  -6  -619791.50 2400.62   1
  -6  -6   621259.90 1154.23   1
   6  -6  -620770.10 936.622   1
   6  -6  -5 2000.15  765.63   1
  -6  -6   5 1460.48 604.435   1
   6  -6  -5 1539.70 685.753   1
   6  -6  -418874.40 857.531   1
  -6  -6   419780.70 842.177   1
   6  -6  -418009.60 932.323   1
   6  -6  -341230.60 1410.55   1
  -6  -6   341914.10 1418.23   1
   6  -6  -341641.50 1476.93   1
  -6   6   250848.20 1582.54   1
  -6  -6   248929.90 1317.31   1
  -6  -6   252727.60 1697.85   1
   6  -6  -248402.10 1707.56   1
  -6   6   1 1640.75 901.679   1
  -6  -6   1 1249.04 494.197   1
  -6  -6   1 1605.26 710.556   1
   6  -6  -1 230.268 717.077   1
  -6   6   0 1004.26 624.833   1
  -6  -6   0 911.191 356.599   1
  -6  -6   0 1549.14 778.234   1
   6  -6   0 417.904 754.948   1
  -6   6  -129059.40 1059.69   1
  -6  -6  -127147.80 886.823   1
  -6  -6  -127168.70 1133.95   1
   6  -6   126670.00 1421.35   1
  -6   6  -2 8124.96 1432.42   1
  -6  -6  -2 7541.37 397.852   1
  -6  -6  -2 7319.31 760.633   1
   6  -6   2 8278.29 1063.91   1
  -6   6  -3 9218.44 1861.99   1
  -6  -6  -3 8188.72 543.219   1
  -6  -6  -3 8714.13 1518.27   1
   6  -6   3 7620.40 1109.89   1
  -6   6  -4 1023.95  309.52   1
  -6  -6  -4 921.722 504.786   1
  -6  -6  -4 816.496  435.79   1
   6  -6   4 2003.98 1096.19   1
  -6   6  -5 4171.24 1477.67   1
  -6  -6  -5 4508.64 708.535   1
  -6  -6  -5 3252.01 918.684   1
   6  -6   5 3548.19  911.15   1
  -6   6  -6 6935.30 787.991   1
  -6  -6  -6 6443.46 609.371   1
  -6  -6  -6 6893.51 2178.99   1
   6  -6   6 5756.38 1915.36   1
  -6   6  -7 2859.57 1467.09   1
  -6  -6  -7 3261.67 665.095   1
  -6  -6  -7 3922.60 1597.15   1
   6  -6   7 3130.57 1001.68   1
  -6   6  -8 7339.31 1591.49   1
  -6  -6  -8 7766.01 741.452   1
  -6  -6  -8 6887.90 1133.10   1
   6  -6   8 6746.83 1022.03   1
  -6   6  -9 2835.76 1508.09   1
  -6  -6  -9 2418.57 591.653   1
  -6  -6  -9 2748.97 1268.58   1
   6  -6   9 2933.46 822.287   1
  -6   6 -10 3023.05 1038.00   1
  -6  -6 -10 3244.02 778.748   1
  -6  -6 -10 2708.98 1362.75   1
   6  -6  10 1930.93 825.679   1
  -6   6 -11 6644.71 884.877   1
  -6  -6 -11 6931.09 685.211   1
  -6  -6 -11 5981.72 930.492   1
   6  -6  11 6718.06 1121.41   1
  -6   6 -12  827.88 505.131   1
  -6  -6 -12 711.424 535.807   1
  -6  -6 -12 522.411 451.204   1
   6  -6  12 817.514 708.071   1
  -6   6 -13 3964.16 714.788   1
  -6  -6 -13 4062.96 756.603   1
  -6  -6 -13 4885.13 898.957   1
   6  -7 -16 3951.45 1052.50   1
  -6  -7  16 2331.11 1731.72   1
   6  -7 -1524280.50 1211.73   1
  -6  -7  1522918.50 1138.24   1
   6  -7 -14 3660.23 726.546   1
  -6  -7  14 2476.19 711.715   1
   6  -7 -13 736.527  551.43   1
  -6  -7  13 251.463  465.66   1
   6  -7 -12 4224.31  820.54   1
  -6  -7  12 2267.56 1025.52   1
   6  -7 -11 4228.25  748.44   1
  -6  -7  11 5319.38 620.965   1
   6  -7 -10 2944.61 767.044   1
   6  -7  -928498.40 1541.67   1
  -6  -7   928056.90 930.796   1
   6  -7  -8 2839.19 812.572   1
  -6  -7   8 3226.02 620.442   1
   6  -7  -7 904.641 558.227   1
  -6  -7   7 570.803 579.693   1
   6  -7  -7 265.686 423.392   1
   6  -7  -6 266.342 334.295   1
  -6  -7   6 115.279 595.717   1
   6  -7  -6 56.4774 499.224   1
   6  -7  -589530.60 2422.92   1
  -6  -7   586843.60 2302.29   1
   6  -7  -586347.00 2261.72   1
   6  -7  -4 3530.81 1115.81   1
  -6  -7   4 2829.10 1509.08   1
   6  -7  -4 3265.67 748.857   1
   6  -7  -3 241.645 249.596   1
  -6  -7   3 794.187  739.24   1
   6  -7  -3-412.646 585.681   1
   6  -7  -213357.50 803.331   1
  -6  -7   213463.50 825.357   1
   6  -7  -212204.80 1066.55   1
  -6   7   154589.10 2582.17   1
  -6  -7   152968.00 1617.72   1
   6  -7  -155950.90 2340.45   1
  -6   7   0 3315.90 1690.30   1
  -6  -7   0 3542.31 449.026   1
  -6  -7   0 4082.49 932.858   1
   6  -7   0 3979.29 958.977   1
  -6   7  -1-264.133 488.241   1
  -6  -7  -1-0.49723 285.583   1
  -6  -7  -1 544.694 343.884   1
   6  -7   1 738.161 594.873   1
  -6   7  -2 8667.80 2022.05   1
  -6  -7  -2 9079.24 564.601   1
  -6  -7  -2 8522.23 649.087   1
   6  -7   2 8999.50 1166.06   1
  -6   7  -3 3738.90 1224.70   1
  -6  -7  -3 3866.96 569.096   1
  -6  -7  -3 3852.63 636.476   1
   6  -7   3 3525.31 1173.38   1
  -6   7  -4 4237.22 1124.87   1
  -6  -7  -4 4524.40 600.072   1
  -6  -7  -4 3720.04 1632.07   1
   6  -7   4 1437.27 839.264   1
  -6   7  -544934.00 1143.67   1
  -6  -7  -544008.90 1070.80   1
  -6  -7  -542103.10 1128.54   1
   6  -7   543443.50 1498.53   1
  -6   7  -6 4372.85 1873.55   1
  -6  -7  -6 4441.08 639.237   1
  -6  -7  -6 4407.05 1847.71   1
   6  -7   6 4656.98 1079.13   1
  -6   7  -7 8348.18 1823.74   1
  -6  -7  -7 9801.81 604.385   1
  -6  -7  -7 9368.68  891.10   1
   6  -7   7 9484.53 2011.48   1
  -6   7  -8-165.166 532.054   1
  -6  -7  -8 -127.47 425.768   1
  -6  -7  -8  231.28 463.468   1
   6  -7   8-479.355 697.062   1
  -6   7  -916708.70 947.919   1
  -6  -7  -916446.30  974.46   1
  -6  -7  -917345.70 874.157   1
   6  -7   917720.30 1205.86   1
  -6   7 -1012682.10 900.002   1
  -6  -7 -1012681.70 926.817   1
  -6  -7 -1012931.60 848.344   1
   6  -7  1012301.60 1787.49   1
  -6   7 -1112991.60 866.377   1
  -6  -7 -1113683.40 1064.23   1
  -6  -7 -1110422.10 767.204   1
   6  -7  1111798.80 1312.75   1
   6  -8 -1414006.00 918.135   1
  -6  -8  1414655.60 981.389   1
   6  -8 -13 5502.68 765.171   1
  -6  -8  13 3345.28 1828.37   1
   6  -8 -12 9489.00 881.944   1
  -6  -8  1210331.10 886.751   1
   6  -8 -11 4053.52  834.78   1
  -6  -8  11 2533.75 1455.43   1
   6  -8 -10-162.436 629.171   1
  -6  -8  10 722.856 504.403   1
   6  -8  -912945.50 960.775   1
  -6  -8   912012.20 1346.04   1
   6  -8  -8 233.544 622.023   1
  -6  -8   8-11.9997 486.946   1
   6  -8  -7 3443.51  729.44   1
  -6  -8   7 2880.25 759.303   1
   6  -8  -6 3883.48 725.831   1
  -6  -8   6 4466.07 830.043   1
   6  -8  -6 3240.50 519.191   1
   6  -8  -5 40.7918 543.456   1
  -6  -8   5 182.435 495.244   1
   6  -8  -5 124.972 464.258   1
   6  -8  -4  489.52 587.669   1
  -6  -8   4 204.641 474.164   1
   6  -8  -4  502.40 547.998   1
   6  -8  -321707.10  928.06   1
  -6  -8   324993.00 930.245   1
   6  -8  -324703.70 1025.40   1
   6  -8  -2 9376.07 1203.30   1
  -6  -8   2 9084.72 807.031   1
   6  -8  -2 8107.89 970.633   1
   6  -8  -121107.10 974.466   1
  -6  -8   121265.30 1114.48   1
   6  -8  -119177.90 1028.82   1
  -6   8   0 164.066 360.467   1
  -6  -8   0 501.943 497.102   1
   6  -8   0 1292.02 1070.56   1
  -6   8  -116902.20 1156.16   1
  -6  -8  -117566.00 826.615   1
   6  -8   116504.60 1054.83   1
  -6   8  -220811.40 827.757   1
  -6  -8  -219817.10 809.598   1
  -6  -8  -222792.10 928.618   1
   6  -8   220445.70 2742.85   1
  -6   8  -3 2892.51 1479.64   1
  -6  -8  -3 2811.20 1526.53   1
  -6  -8  -3 4453.67 682.362   1
   6  -8   3 3661.17 1076.02   1
  -6   8  -4 7225.70 839.243   1
  -6  -8  -4 7385.75 1103.50   1
  -6  -8  -4 9345.91 866.136   1
   6  -8   4 8577.15 1082.38   1
  -6   8  -5 8409.27 1731.78   1
  -6  -8  -5 7415.76  560.70   1
  -6  -8  -5 6631.78 1619.67   1
   6  -8   5 8749.97 1161.01   1
  -6   8  -611000.40 973.944   1
  -6  -8  -611027.30 746.022   1
  -6  -8  -6 9889.14 1203.92   1
   6  -8   611026.70 1183.87   1
  -6   8  -7-672.706 536.607   1
  -6  -8  -7 181.187 294.357   1
  -6  -8  -7 488.629 306.715   1
   6  -8   7-749.634 754.434   1
  -6   8  -822434.60 1131.00   1
  -6  -8  -824393.80 1116.32   1
  -6  -8  -820881.40 1365.63   1
   6  -8   821565.60 1305.21   1
  -6   8  -9 318.197 334.779   1
  -6  -8  -9 493.764 592.287   1
  -6  -8  -9-608.775 427.662   1
   6  -8   9-299.429 738.809   1
   6  -9 -11 1146.67  646.66   1
  -6  -9  11 759.678 510.519   1
   6  -9 -10 1603.87 891.318   1
  -6  -9  10 800.328 709.039   1
   6  -9  -9-374.467 604.192   1
  -6  -9   9 13.9328 508.028   1
   6  -9  -8 6261.46 815.305   1
  -6  -9   8 6601.16 926.981   1
   6  -9  -7 2581.42 804.522   1
  -6  -9   7 1787.51 1254.81   1
   6  -9  -6 6695.13 611.996   1
  -6  -9   6 7022.67 863.737   1
   6  -9  -517561.90 1041.26   1
  -6  -9   516707.50 953.908   1
   6  -9  -515583.00 830.884   1
   6  -9  -4 4215.73 738.535   1
  -6  -9   4 3947.90 710.791   1
   6  -9  -4 3986.26 681.627   1
   6  -9  -3 1028.53 492.645   1
  -6  -9   3-120.051  605.81   1
   6  -9  -3 962.732 715.727   1
   6  -9  -2 8225.52 743.265   1
  -6  -9   2 8191.65 842.108   1
   6  -9  -2 8115.31 832.003   1
   6  -9  -1 510.405 530.645   1
  -6  -9   1 9.89144 520.031   1
   6  -9  -1-63.6157 648.677   1
   6  -9   015840.40 963.067   1
  -6  -9   016062.50 890.973   1
   6  -9   016657.20 1146.82   1
   6  -9   1 127.153 608.861   1
  -6  -9  -1  633.07 493.498   1
   6  -9   1 592.734 751.749   1
  -6   9  -213100.90 1425.71   1
  -6  -9  -216647.60 913.539   1
   6  -9   215781.10 1252.97   1
  -6   9  -3 1887.49 1397.91   1
  -6  -9  -3 2588.89 687.025   1
   6  -9   3 2431.44 1041.18   1
  -6   9  -4 6681.44 1250.18   1
  -6  -9  -4 7301.44 693.546   1
   6  -9   4 7568.92 1633.38   1
  -6   9  -5 6352.67 2687.70   1
  -6  -9  -5 6102.81 478.305   1
  -6  -9  -5 6394.60 726.022   1
   6  -9   5 8289.81  971.11   1
  -6   9  -631203.80 1386.13   1
  -6  -9  -629453.50 1208.89   1
  -6  -9  -626666.20 2123.45   1
   6  -9   628693.80 1614.60   1
  -6   9  -7 792.237 488.569   1
  -6  -9  -7 752.089 482.843   1
  -6  -9  -7 1102.35  316.47   1
   6  -9   7 972.671 865.543   1
  -6 -10   7 4007.35 754.069   1
   6 -10  -6 5839.82 759.295   1
  -6 -10   6 4396.57 683.081   1
   6 -10  -5 157.096 550.324   1
  -6 -10   5-135.509 506.947   1
   6 -10  -412357.50 829.248   1
  -6 -10   4 9313.13 918.955   1
   6 -10  -3 6149.62 775.259   1
  -6 -10   3 4987.81 836.561   1
   6 -10  -3 4911.36 675.788   1
   6 -10  -210433.60 932.141   1
  -6 -10   2 9492.26 938.014   1
   6 -10  -2 9896.85 856.281   1
   6 -10  -1 5747.74 923.726   1
  -6 -10   1 5111.66  712.75   1
   6 -10  -1 4093.48 774.174   1
   6 -10   0 963.258 643.602   1
  -6 -10   0-63.1342 464.634   1
   6 -10   0  455.10 303.115   1
   6 -10   1 226.759 607.801   1
  -6 -10  -1 711.703 740.014   1
   6 -10   1 502.989 650.292   1
   6 -10   2 105.463 649.978   1
  -6 -10  -2 596.588 519.846   1
   6 -10   2 1092.18 665.207   1
  -7   0  13100579.0 1670.69   1
  -7   0  12-18.1946 244.364   1
  -7   0  1118991.80 727.546   1
   7   0 -10 -0.2767 164.206   1
  -7   0  10 140.899 184.932   1
   7   0  -958525.30 1576.06   1
  -7   0   958067.20 1868.56   1
   7   0  -8 177.332 202.928   1
  -7   0   8-56.0492 190.939   1
   7   0  -730207.60 671.011   1
  -7   0   730612.20 863.826   1
   7   0  -6-66.8566 246.838   1
  -7   0   6 145.411 247.771   1
  -7   0   5 6026.56 352.682   1
  -7   0   5 6078.92 1299.35   1
  -7   0   4  174.89 147.621   1
  -7   0   4-284.213 421.588   1
  -7   0   3 6804.03 833.966   1
  -7   0   3 6302.25 1167.39   1
  -7   0   2-251.856 308.184   1
  -7   0   2 39.8945 563.642   1
  -7   0   184784.30 1809.01   1
  -7   0   188505.30 1550.87   1
  -7   0   0 590.187 400.304   1
  -7   0   0 -38.364 606.149   1
  -7   0  -156249.80 1009.60   1
  -7   0  -157554.40 1174.45   1
  -7   0  -2 66.0664 391.962   1
  -7   0  -2 251.024 260.852   1
  -7   0  -319294.80 730.589   1
   7   0   318812.00 815.541   1
  -7   0  -4-54.6376 410.827   1
   7   0   4 383.313 528.784   1
  -7   0  -513041.60 741.498   1
   7   0   513241.10 928.676   1
  -7   0  -6 383.429 451.171   1
   7   0   6-636.865 694.682   1
  -7   0  -782693.20 2075.32   1
   7   0   785673.80 2341.94   1
  -7   0  -8  221.04 288.801   1
   7   0   8-502.913 703.651   1
  -7   0  -9 2707.73 482.995   1
   7   0   9 3455.58 1038.24   1
  -7   0 -10-560.879 505.261   1
   7   0  10 579.468 643.262   1
  -7   0 -1123085.10 1033.76   1
   7   0  1122154.20 1221.77   1
  -7   0 -12  105.32 565.122   1
   7   0  12 1002.59 710.703   1
  -7   0 -1337126.70 1549.99   1
   7   0  1337527.10 1659.85   1
  -7   0 -14 409.546 493.127   1
   7   0  14 460.423 345.928   1
  -7  -1  14 7346.48 876.401   1
  -7  -1  1326916.00  701.95   1
  -7  -1  12 1479.00 571.143   1
   7  -1 -1119108.20 598.374   1
  -7   1  1119710.10 653.135   1
  -7  -1  1120860.30 716.436   1
   7  -1 -1030354.50 924.415   1
  -7   1  1029709.80 931.836   1
  -7  -1  1029085.60 1132.50   1
   7  -1  -9 -218.23 235.093   1
  -7   1   9-263.253 293.064   1
  -7  -1   9 132.876 178.279   1
   7   1  -8 563.611 202.069   1
   7  -1  -8 307.072 261.677   1
  -7   1   8 419.712 359.863   1
  -7  -1   8 658.698 731.419   1
   7   1  -746354.20 825.216   1
   7  -1  -746959.50  873.49   1
  -7   1   748590.40 1075.46   1
  -7  -1   746123.20 1849.85   1
   7  -1  -6 580.217 301.947   1
   7   1  -6 75.4826 164.956   1
  -7   1   6-241.438 427.604   1
  -7  -1   6 141.844 157.095   1
  -7   1   532328.10  661.40   1
  -7  -1   532388.80 574.386   1
  -7   1   532610.80 804.011   1
  -7  -1   532044.20 1327.43   1
  -7   1   4 3467.13 482.474   1
  -7  -1   4 3324.36 592.071   1
  -7   1   4 3377.92 1161.85   1
  -7  -1   4 3474.37 977.753   1
  -7   1   314564.60 505.097   1
  -7  -1   313910.30 433.942   1
  -7  -1   314043.90 706.313   1
   7  -1  -314323.00  809.45   1
  -7   1   2 124.947 306.435   1
  -7  -1   2 189.786 196.485   1
  -7  -1   2-174.749 558.929   1
   7  -1  -2 556.214 553.059   1
  -7   1   1 1662.39 524.473   1
  -7  -1   1 1504.74 359.616   1
  -7  -1   1 854.324 470.657   1
   7  -1  -1 1358.14 780.097   1
  -7   1   023255.90 715.778   1
  -7  -1   023238.90 699.999   1
  -7  -1   023726.40 884.121   1
   7  -1   023656.00 1125.01   1
  -7   1  -1 6506.67  589.63   1
  -7  -1  -1 7279.50 505.075   1
  -7  -1  -1 7328.14 1341.46   1
   7  -1   1 7233.71 745.956   1
  -7   1  -2 1769.70  596.72   1
  -7  -1  -2 1777.55 631.632   1
  -7  -1  -2 1453.46  622.71   1
   7  -1   2 2144.76 807.365   1
  -7   1  -3 2970.48 612.615   1
  -7  -1  -3 3442.07 1074.47   1
  -7  -1  -3 2775.50 1232.29   1
   7  -1   3 3056.69 1232.35   1
  -7   1  -421772.50 835.994   1
  -7  -1  -421872.80 977.382   1
  -7  -1  -423211.80 1053.61   1
   7  -1   421514.60 1086.65   1
  -7   1  -5 139.062 443.455   1
  -7  -1  -5 283.288 350.786   1
  -7  -1  -5 259.538 264.581   1
   7  -1   5 960.527 843.012   1
  -7   1  -6 4149.97 599.715   1
  -7  -1  -6 4213.03 1756.97   1
   7  -1   6 2283.45 724.136   1
   7   1   6 2075.04 706.701   1
  -7   1  -7 560.954 350.175   1
  -7  -1  -7 426.771 298.863   1
   7  -1   7 947.125 1082.19   1
   7   1   7 2007.53 934.804   1
  -7   1  -8 5234.18 512.263   1
  -7  -1  -8 5807.20 723.283   1
   7  -1   8 5330.95 1059.17   1
   7   1   8 4968.16 840.177   1
  -7   1  -937057.30 1219.12   1
  -7  -1  -937002.90 1107.70   1
   7  -1   936625.90 1138.79   1
   7   1   937890.80 1165.77   1
  -7   1 -10 294.553 464.775   1
  -7  -1 -10 45.7674 532.289   1
   7  -1  10 587.406 678.023   1
   7   1  10 942.808  643.34   1
  -7   1 -1111185.70 798.381   1
  -7  -1 -1112583.70 804.373   1
   7  -1  1110627.20 1017.82   1
   7   1  11 9932.70 894.537   1
  -7   1 -1212059.50 873.354   1
  -7  -1 -1211934.90 836.568   1
   7  -1  1210827.70 2488.46   1
   7   1  1211768.40 987.386   1
  -7   1 -1343912.70 1783.40   1
  -7  -1 -1343273.00 1738.08   1
   7  -1  1341904.00 1818.99   1
   7   1  1342884.40 1914.34   1
  -7   1 -14-129.981 527.499   1
  -7  -1 -14 90.9362 552.153   1
   7  -1  14 1127.70 676.756   1
   7   1  14 732.795 738.884   1
  -7  -2  14 5968.78 454.552   1
   7  -2 -1331709.70 843.306   1
  -7  -2  1330467.10 1120.85   1
   7  -2 -1244520.20 1240.18   1
  -7  -2  1246757.90 1301.93   1
   7  -2 -11 39.2215 310.357   1
  -7  -2  11 354.547 150.673   1
   7  -2 -11 86.3487 212.884   1
   7  -2 -10 3960.43 554.708   1
  -7  -2  10 3580.93 1359.80   1
   7  -2 -10 3564.04 395.568   1
   7  -2  -919358.80 821.709   1
  -7  -2   918456.00 614.094   1
   7  -2  -918724.30 545.538   1
   7  -2  -8 3816.46 630.628   1
  -7  -2   8 4106.33 1240.92   1
   7  -2  -8 4275.18  512.91   1
   7  -2  -712749.10 477.116   1
  -7  -2   712664.60 571.942   1
   7  -2  -713032.40  853.42   1
   7  -2  -6 2486.27 516.882   1
  -7  -2   6 2535.00 880.519   1
   7  -2  -6 2334.65  641.70   1
  -7   2   5 680.528 348.902   1
  -7  -2   5 652.464 501.638   1
   7  -2  -5 513.897 280.035   1
  -7   2   475208.70 1529.01   1
  -7  -2   475815.40 1318.00   1
  -7  -2   476064.60 1802.67   1
   7  -2  -474874.50 1471.85   1
  -7   2   3 3652.45 1248.99   1
  -7  -2   3 3712.13  364.68   1
  -7  -2   3 4153.22 1487.99   1
   7  -2  -3 4438.61 1412.05   1
  -7   2   294910.40 1825.97   1
  -7  -2   293681.10 1369.35   1
  -7  -2   292877.90 1637.00   1
   7  -2  -295435.60 1698.28   1
  -7   2   113072.60 535.129   1
  -7  -2   112604.20 410.297   1
  -7  -2   113147.30 711.014   1
   7  -2  -112228.80 865.484   1
  -7   2   022295.40 689.209   1
  -7  -2   021983.10 650.506   1
  -7  -2   021413.90 1337.40   1
   7  -2   022316.70 1146.08   1
  -7   2  -1 3893.99 610.271   1
  -7  -2  -1 3775.30 1294.94   1
  -7  -2  -1 3455.06 1335.81   1
   7  -2   1 3412.96 813.923   1
  -7   2  -2 5214.33 742.354   1
  -7  -2  -2 6227.16 886.395   1
  -7  -2  -2 5725.77 1809.76   1
   7  -2   2 6403.80 1263.80   1
  -7   2  -3 3720.13 546.827   1
  -7  -2  -3 4886.63 565.316   1
  -7  -2  -3 4268.80 1487.92   1
   7  -2   3 5030.46 918.241   1
  -7   2  -4 4616.25 640.439   1
  -7  -2  -4 3768.88 1683.31   1
  -7  -2  -4 2716.44 1279.46   1
   7  -2   4 3655.15 636.139   1
  -7   2  -531132.20 995.364   1
  -7  -2  -532235.20 1133.45   1
  -7  -2  -532456.10 1517.10   1
   7  -2   533132.50 1329.77   1
  -7   2  -617872.00  875.55   1
  -7  -2  -618202.00 962.387   1
  -7  -2  -616551.20 1640.81   1
   7  -2   617615.80 1083.79   1
  -7   2  -7 2702.76 478.351   1
  -7  -2  -7 3942.14  617.59   1
  -7  -2  -7 2900.30 1044.70   1
   7  -2   7 3783.96 1036.21   1
  -7   2  -8 457.517 593.055   1
  -7  -2  -8 170.874  529.22   1
  -7  -2  -8 278.154 737.646   1
   7  -2   8 345.785 709.016   1
  -7   2  -911906.60 849.081   1
  -7  -2  -911339.20 845.158   1
   7  -2   9 9623.49 1298.95   1
   7   2   910744.00 952.269   1
  -7   2 -1099985.30 1496.80   1
  -7  -2 -1096126.00 3054.65   1
   7  -2  1095402.80 3125.29   1
   7   2  10101085.0 1546.00   1
  -7   2 -11 6856.27 845.617   1
  -7  -2 -11 5392.75 773.649   1
   7  -2  11 7104.92 1147.71   1
   7   2  11 5790.67 731.055   1
  -7   2 -12-35.5973 634.185   1
  -7  -2 -12 278.309 509.419   1
   7  -2  12-4.45464 866.436   1
   7   2  12-560.705 655.737   1
  -7   2 -1310434.80 1015.63   1
  -7  -2 -13 8857.36 744.038   1
   7  -2  13 9020.70 1261.61   1
   7   2  13 9384.88 1051.14   1
  -7   2 -1419930.50 2157.88   1
  -7  -2 -1416960.60 1927.43   1
   7  -2  1420990.10 1216.25   1
   7   2  1417940.20 1387.76   1
   7  -3 -15 7.53823 337.429   1
  -7  -3  15 172.803  275.45   1
   7  -3 -1428414.40 1312.13   1
  -7  -3  1428495.70 1053.73   1
   7  -3 -13 46.7153 327.722   1
  -7  -3  13 225.712 291.021   1
   7  -3 -12 8162.82 621.223   1
  -7  -3  12 8960.56 615.663   1
   7  -3 -11 416.583 363.904   1
  -7  -3  11-104.267 397.181   1
   7  -3 -1086357.00 2083.06   1
  -7  -3  1087465.10 2088.78   1
   7  -3  -9 6618.33 864.066   1
  -7  -3   9 6168.70 504.367   1
   7  -3  -9 5122.12 1028.86   1
   7  -3  -8 3856.76 786.833   1
  -7  -3   8 3717.82 804.518   1
   7  -3  -8 3058.24 533.148   1
   7  -3  -7 465.088 432.147   1
  -7  -3   7 356.718 234.637   1
   7  -3  -7 602.161 379.833   1
   7  -3  -629631.10 1057.30   1
  -7  -3   629713.20 1389.97   1
   7  -3  -630031.80 1110.04   1
   7  -3  -511506.70 620.133   1
  -7  -3   511686.30  676.49   1
   7  -3  -511851.80  756.04   1
  -7   3   4 550.839 337.182   1
  -7  -3   4  575.62 239.453   1
  -7  -3   4 500.336 330.759   1
   7  -3  -4 619.799 497.701   1
  -7   3   314780.60 1124.17   1
  -7  -3   316610.00 652.174   1
  -7  -3   315895.60 792.971   1
   7  -3  -316134.30 1707.61   1
  -7   3   2 1153.34 346.158   1
  -7  -3   2 985.823 247.475   1
  -7  -3   2 1066.95 530.568   1
   7  -3  -2 1770.36 844.993   1
  -7   3   1 434.894 341.123   1
  -7  -3   1 504.213 338.462   1
  -7  -3   1 431.425 344.036   1
   7  -3  -1 359.352 383.698   1
  -7   3   050672.20 1147.34   1
  -7  -3   051609.00 989.121   1
  -7  -3   050426.50 1305.01   1
   7  -3   051112.20 1359.53   1
  -7   3  -139801.50 1245.54   1
  -7  -3  -140715.60 1217.68   1
  -7  -3  -140749.00 1340.49   1
   7  -3   140904.80 1518.18   1
  -7   3  -219295.40 1222.77   1
  -7  -3  -219574.90 986.727   1
  -7  -3  -220804.90 952.491   1
   7  -3   220931.20 1310.62   1
  -7   3  -3 2456.07 1023.33   1
  -7  -3  -3 3027.36 529.438   1
  -7  -3  -3 2601.41 1583.05   1
   7  -3   3 3361.37  883.27   1
  -7   3  -425712.10 926.396   1
  -7  -3  -424787.90 1237.55   1
  -7  -3  -424985.40 1246.11   1
   7  -3   426446.70 1215.24   1
  -7   3  -5 5541.92 657.839   1
  -7  -3  -5 5181.79 501.885   1
  -7  -3  -5 5773.02 805.993   1
   7  -3   5 5980.18 2409.23   1
  -7   3  -625360.60 1064.29   1
  -7  -3  -625617.90 1004.63   1
  -7  -3  -624155.90 1188.11   1
   7  -3   625917.50 1229.88   1
  -7   3  -713549.30 829.982   1
  -7  -3  -712761.90 1515.47   1
  -7  -3  -713501.70 921.284   1
   7  -3   713422.00  977.08   1
  -7   3  -8 6829.08 812.513   1
  -7  -3  -8 5942.17 649.827   1
  -7  -3  -8 5967.31 1002.49   1
   7  -3   8 6000.65 1104.40   1
  -7   3  -9-27.0254  570.31   1
  -7  -3  -9 13.6098 438.299   1
  -7  -3  -9 130.154 295.047   1
   7  -3   9 162.277 646.344   1
  -7   3 -10 622.457 751.769   1
  -7  -3 -10 46.4561 472.446   1
   7  -3  10 242.372  795.64   1
  -7   3 -1110220.50 1102.82   1
  -7  -3 -11 9906.18 795.022   1
   7  -3  1112224.10 1161.42   1
   7   3  1112069.50 918.605   1
  -7   3 -12 7535.54 821.719   1
  -7  -3 -12 7489.33 740.368   1
   7  -3  12 5388.55 1124.95   1
   7   3  12 7153.66 932.003   1
  -7   3 -13-360.296 558.949   1
  -7  -3 -13-464.835 604.357   1
   7  -3  13-138.207 797.724   1
   7   3  13 937.471 683.211   1
   7  -4 -16 8063.83 616.859   1
  -7  -4  16 8093.51 486.686   1
   7  -4 -15 313.683 458.519   1
  -7  -4  15 1189.73 446.508   1
   7  -4 -14 1943.09 1256.89   1
  -7  -4  14 2763.33 585.671   1
   7  -4 -1322350.40 1004.18   1
  -7  -4  1324411.90 992.432   1
   7  -4 -12 5198.93 611.523   1
  -7  -4  12 5892.90  705.60   1
   7  -4 -11 6507.67 1149.12   1
  -7  -4  11 6301.68 621.387   1
   7  -4 -10 3294.88 1006.64   1
  -7  -4  10 3359.80 521.326   1
   7  -4  -9 3539.15 583.658   1
  -7  -4   9 3762.38 1376.63   1
   7  -4  -9 3668.29 718.232   1
   7  -4  -8 2565.70 562.763   1
  -7  -4   8 2477.34 548.908   1
   7  -4  -8 2090.16 557.329   1
   7  -4  -734525.50 1183.94   1
  -7  -4   735188.50 1086.90   1
   7  -4  -734364.80 1090.74   1
   7  -4  -619079.30 846.884   1
  -7  -4   620427.10 913.569   1
   7  -4  -617787.20 780.349   1
   7  -4  -513913.90  752.02   1
  -7  -4   514949.30 725.702   1
   7  -4  -513299.60 710.981   1
  -7   4   417915.30 618.899   1
  -7  -4   416350.30 715.843   1
   7  -4  -415834.10 781.208   1
  -7   4   3 2217.59 953.337   1
  -7  -4   3 2358.35 308.059   1
  -7  -4   3 2634.74 1062.70   1
   7  -4  -3 2985.77 753.661   1
  -7   4   2 2730.23 833.662   1
  -7  -4   2 3001.24 286.249   1
  -7  -4   2 3022.70 1102.67   1
   7  -4  -2 2879.40 799.234   1
  -7   4   160913.70 1921.59   1
  -7  -4   158564.30 1579.51   1
  -7  -4   158991.30 2272.92   1
   7  -4  -154481.90 1774.00   1
  -7   4   0 6117.72 641.802   1
  -7  -4   0 5039.17 683.919   1
  -7  -4   0 5349.68 1624.54   1
   7  -4   0 6107.29 1026.61   1
  -7   4  -111509.90  714.92   1
  -7  -4  -111705.10  614.47   1
  -7  -4  -110888.30 1070.74   1
   7  -4   111865.30 1078.02   1
  -7   4  -2 4822.99 1605.51   1
  -7  -4  -2 4766.01 487.942   1
  -7  -4  -2 5065.14 1921.68   1
   7  -4   2 4079.63 995.979   1
  -7   4  -382993.10 2005.34   1
  -7  -4  -381062.60 2164.75   1
  -7  -4  -380615.40 2366.29   1
   7  -4   379558.40 2185.09   1
  -7   4  -4 1925.08  776.43   1
  -7  -4  -4 1683.02 401.946   1
   7  -4   4 892.598  745.75   1
  -7   4  -5 3718.03 825.685   1
  -7  -4  -5 3624.65 638.942   1
  -7  -4  -5 2799.84 806.927   1
   7  -4   5 2442.71 1184.01   1
  -7   4  -6-66.4161 349.136   1
  -7  -4  -6 548.988 442.364   1
  -7  -4  -6 490.611 299.675   1
   7  -4   6 1061.20 711.626   1
  -7   4  -715573.20 837.063   1
  -7  -4  -715952.80 778.786   1
  -7  -4  -713833.90 834.199   1
   7  -4   716133.30 1058.41   1
  -7   4  -8 576.728 787.262   1
  -7  -4  -8 400.977 404.586   1
  -7  -4  -8 875.756 501.579   1
   7  -4   8-3.26209 781.857   1
  -7   4  -917519.00 1068.28   1
  -7  -4  -917648.20  877.17   1
  -7  -4  -916432.70 2152.88   1
   7  -4   918415.90 1389.95   1
  -7   4 -10 6682.60 2040.38   1
  -7  -4 -10 8327.30 790.822   1
  -7  -4 -10 6972.87 1403.54   1
   7  -4  10 5949.31 3222.18   1
  -7   4 -11 129.787 571.942   1
  -7  -4 -11 192.498 420.527   1
  -7  -4 -11-226.051 544.078   1
   7  -4  11 334.333 713.244   1
  -7   4 -12 1994.95 598.203   1
  -7  -4 -12 1829.82 885.058   1
   7  -4  12 2214.01 733.579   1
   7   4  12 2826.17 984.866   1
   7  -5 -16 2262.92 540.787   1
  -7  -5  16 1936.04 493.893   1
   7  -5 -15 1438.80 486.278   1
  -7  -5  15 2254.91 541.237   1
   7  -5 -14 503.919 484.302   1
  -7  -5  14-29.9488  370.98   1
   7  -5 -1315969.60 1233.76   1
  -7  -5  1316207.90  760.37   1
   7  -5 -12 240.787 463.792   1
  -7  -5  12  210.25 387.142   1
   7  -5 -11 331.058 522.255   1
  -7  -5  11 92.7822  385.81   1
   7  -5 -10 821.506 594.055   1
  -7  -5  10 748.675 451.228   1
   7  -5  -9 3329.03 1379.03   1
  -7  -5   9 3757.81 777.313   1
   7  -5  -8 78.0627 493.139   1
  -7  -5   8 148.501 459.102   1
   7  -5  -8 252.636 259.821   1
   7  -5  -721414.60 983.158   1
  -7  -5   722689.40 942.672   1
   7  -5  -721109.10 932.576   1
   7  -5  -6 4105.21 669.126   1
  -7  -5   6 4560.64 1634.64   1
   7  -5  -6 4502.95  835.58   1
   7  -5  -5 6042.32 894.011   1
  -7  -5   5 6066.57 678.864   1
   7  -5  -5 5820.91 893.534   1
   7  -5  -4 1573.83 796.925   1
  -7  -5   4 1236.42 531.361   1
   7  -5  -4 546.518 543.086   1
  -7   5   3144525.0 1417.59   1
  -7  -5   3141443.0 1748.50   1
   7  -5  -3135248.0 3487.13   1
  -7   5   2 5258.19 1329.31   1
  -7  -5   2 6079.72 1372.30   1
   7  -5  -2 5882.02 1894.94   1
  -7   5   124151.70 907.285   1
  -7  -5   123147.70 752.633   1
  -7  -5   125379.70 997.014   1
   7  -5  -125190.10 1556.16   1
  -7   5   0 4106.99 1807.65   1
  -7  -5   0 3901.34 427.526   1
  -7  -5   0 3721.49 1301.66   1
   7  -5   0 4023.01 1209.02   1
  -7   5  -183929.60 2508.38   1
  -7  -5  -181056.50 1930.47   1
  -7  -5  -180213.90 2712.85   1
   7  -5   185154.70 2391.11   1
  -7   5  -210542.00 1299.60   1
  -7  -5  -2 9406.81 586.468   1
  -7  -5  -2 9641.19 874.866   1
   7  -5   210023.60 1361.29   1
  -7   5  -3 4680.51 2052.96   1
  -7  -5  -3 4202.26 473.341   1
  -7  -5  -3 4332.27 1511.50   1
   7  -5   3 5036.51 2106.57   1
  -7   5  -4 318.743 330.854   1
  -7  -5  -4 228.619 237.102   1
  -7  -5  -4 478.498 456.843   1
   7  -5   4 632.185 784.755   1
  -7   5  -5 6015.88 1957.47   1
  -7  -5  -5 6971.92 639.685   1
  -7  -5  -5 6542.66 1896.99   1
   7  -5   5 5928.51 1365.19   1
  -7   5  -6 1438.39 564.904   1
  -7  -5  -6 1365.25 512.219   1
  -7  -5  -6 1132.00  586.37   1
   7  -5   6 766.961 628.908   1
  -7   5  -742304.10 2512.33   1
  -7  -5  -744764.00 1621.15   1
  -7  -5  -740334.80 1504.22   1
   7  -5   741019.80 1922.54   1
  -7   5  -8 5274.40 1975.30   1
  -7  -5  -8 5031.38 631.083   1
  -7  -5  -8 4193.77 1797.28   1
   7  -5   8 5026.45 1011.75   1
  -7   5  -9 9009.40 2069.53   1
  -7  -5  -9 9575.50 760.864   1
  -7  -5  -910234.50 2242.40   1
   7  -5   9 8744.54 1546.35   1
  -7   5 -10 1255.78  758.11   1
  -7  -5 -10-99.8642 349.241   1
  -7  -5 -10-221.594  549.67   1
   7  -5  10 1029.30 822.403   1
  -7   5 -1127575.80 1236.88   1
  -7  -5 -1127499.00 1305.11   1
  -7  -5 -1124752.70 1928.96   1
   7  -5  1125262.20 1848.28   1
   7  -6 -15 2587.66 554.198   1
  -7  -6  15 1844.52 523.192   1
   7  -6 -14 641.672 479.558   1
  -7  -6  14 1382.68  582.28   1
   7  -6 -13 671.931 469.101   1
  -7  -6  13  36.794 231.302   1
   7  -6 -12 3561.59 2119.47   1
  -7  -6  12 6795.03 771.958   1
  -7  -6  11 3669.28 538.036   1
   7  -6 -10 793.459 445.219   1
  -7  -6  10 425.411 607.237   1
   7  -6  -9 4946.35 1315.12   1
  -7  -6   9 5246.25 663.254   1
   7  -6  -8 8131.94 758.818   1
  -7  -6   8 7487.67 681.649   1
   7  -6  -734112.40 1065.97   1
  -7  -6   736491.60 1143.03   1
   7  -6  -734093.50 923.012   1
   7  -6  -6 4042.51 764.102   1
  -7  -6   6 3826.63 694.388   1
   7  -6  -6 3205.19 677.044   1
   7  -6  -5 957.884 587.918   1
  -7  -6   5 1978.95 816.258   1
   7  -6  -5 960.245 508.496   1
   7  -6  -433235.40 2110.88   1
  -7  -6   434841.80 1131.11   1
   7  -6  -434577.30 1100.49   1
   7  -6  -3 5473.73 813.504   1
  -7  -6   3 5098.82 771.999   1
   7  -6  -3 4258.99 777.845   1
  -7   6   213815.30 747.678   1
  -7  -6   213123.80 768.526   1
   7  -6  -213242.50 1680.82   1
  -7   6   124434.20 1648.84   1
  -7  -6   124580.20 1041.11   1
   7  -6  -123786.10 1716.52   1
  -7   6   032379.90 959.563   1
  -7  -6   031968.70 967.942   1
   7  -6   030356.30 1224.81   1
  -7   6  -111102.90 738.363   1
  -7  -6  -1 9767.02 522.846   1
  -7  -6  -110716.70 1182.44   1
   7  -6   1 6936.41 3308.95   1
  -7   6  -2 7830.23 2808.32   1
  -7  -6  -2 7489.23 480.412   1
  -7  -6  -2 8351.62 2374.28   1
   7  -6   2 6239.16 3114.15   1
  -7   6  -354658.60 1250.20   1
  -7  -6  -351866.80 1007.32   1
  -7  -6  -349911.20 2765.92   1
   7  -6   352036.60 1590.34   1
  -7   6  -4 4349.88 1854.39   1
  -7  -6  -4 4410.41 479.343   1
  -7  -6  -4 4899.88 1966.76   1
   7  -6   4 5233.58 1038.36   1
  -7   6  -512412.30 1617.83   1
  -7  -6  -512822.30 781.619   1
  -7  -6  -513309.00 1116.28   1
   7  -6   512686.20 1077.43   1
  -7   6  -616963.20 984.751   1
  -7  -6  -616098.80 725.584   1
  -7  -6  -616737.90  911.96   1
   7  -6   617766.80 1199.06   1
  -7   6  -7 1288.48 834.976   1
  -7  -6  -7 3527.76 637.476   1
  -7  -6  -7 1633.73 873.061   1
   7  -6   7 2236.14 1064.28   1
  -7   6  -8 732.542  352.25   1
  -7  -6  -8 1983.22 614.025   1
  -7  -6  -8 987.689 477.321   1
   7  -6   8 1575.73 1016.64   1
  -7   6  -9 778.345 474.904   1
  -7  -6  -9 1769.56 659.082   1
  -7  -6  -9 702.987  583.05   1
   7  -6   9 968.083 770.478   1
  -7   6 -1013289.40 1113.39   1
  -7  -6 -1013294.20 778.136   1
  -7  -6 -1013907.70 865.066   1
   7  -6  1012334.50 1171.32   1
   7  -7 -13 66.1592 451.056   1
  -7  -7  13 589.773 414.206   1
   7  -7 -12 863.856 513.399   1
   7  -7 -1111571.50 880.506   1
  -7  -7  1111476.30  792.15   1
   7  -7 -1027909.00 1075.67   1
  -7  -7  1030390.20 1201.03   1
   7  -7  -9 1963.02  735.07   1
  -7  -7   9 1317.12  544.83   1
   7  -7  -8 241.522 525.611   1
  -7  -7   8 757.089 471.623   1
   7  -7  -7 921.582 546.623   1
  -7  -7   7 1513.62 674.936   1
   7  -7  -622294.20 1066.08   1
  -7  -7   622858.20 1167.98   1
   7  -7  -619612.00 1913.23   1
   7  -7  -5 1231.07 544.075   1
  -7  -7   5 1586.38 777.698   1
   7  -7  -5 871.673  695.12   1
   7  -7  -4 952.322  544.25   1
  -7  -7   4 1350.20 543.921   1
   7  -7  -4 770.514 578.212   1
   7  -7  -3 416.029 539.919   1
  -7  -7   3 694.019 515.847   1
   7  -7  -3 425.908  386.95   1
   7  -7  -210844.80 609.181   1
  -7  -7   212244.10 799.957   1
   7  -7  -212621.50 1662.74   1
  -7   7   1 3513.08 1550.29   1
  -7  -7   1 4228.64 722.035   1
   7  -7  -1 5125.54 928.136   1
  -7   7   031576.90 1260.87   1
  -7  -7   031136.60 1383.12   1
   7  -7   031393.10 1589.04   1
  -7   7  -1 833.189 480.804   1
  -7  -7  -1 356.389 583.121   1
   7  -7   1 432.112 699.938   1
  -7   7  -2 7262.86 1421.51   1
  -7  -7  -2 6932.94 957.768   1
   7  -7   2 7116.69 1045.24   1
  -7   7  -3 5658.10 2044.22   1
  -7  -7  -3 5792.21 1385.44   1
   7  -7   3 6292.13 1069.37   1
  -7   7  -462568.60 2022.47   1
  -7  -7  -457862.80 1686.52   1
  -7  -7  -458353.80 2230.07   1
   7  -7   458346.50 2076.68   1
  -7   7  -5 836.538 557.038   1
  -7  -7  -5 2175.19 593.257   1
  -7  -7  -5 1051.09 638.247   1
   7  -7   5 2101.70 1329.85   1
  -7   7  -6 7793.40 744.916   1
  -7  -7  -6 7486.96 541.706   1
  -7  -7  -6 6386.35 1412.18   1
   7  -7   6 7458.67 1021.37   1
  -7   7  -7 2899.41 1347.52   1
  -7  -7  -7 2196.69 514.468   1
  -7  -7  -7 2927.44 1175.08   1
   7  -7   7 2633.63 655.071   1
  -7   7  -8 7568.39 933.018   1
  -7  -7  -8 7668.95 728.668   1
  -7  -7  -8 5792.54 1349.81   1
   7  -7   8 5816.13 1026.67   1
   7  -8 -11 1467.51 519.541   1
  -7  -8  11 1168.87 498.567   1
   7  -8 -10 494.298 720.977   1
  -7  -8  10 119.909 530.525   1
   7  -8  -918988.90 1057.66   1
  -7  -8   919930.30 1423.02   1
   7  -8  -8 74.8833 577.053   1
  -7  -8   8 685.601  500.06   1
   7  -8  -7 1165.68 859.572   1
  -7  -8   7 164.912 517.224   1
   7  -8  -6 4136.87 977.769   1
  -7  -8   6 4935.08 552.174   1
   7  -8  -512020.10 918.842   1
  -7  -8   510841.90 939.718   1
   7  -8  -510508.80 1806.22   1
   7  -8  -419810.60 972.703   1
  -7  -8   417953.80 1189.41   1
   7  -8  -417471.70 907.749   1
   7  -8  -3 1516.11 768.051   1
  -7  -8   3 3568.12 807.473   1
   7  -8  -3 1274.45 908.902   1
   7  -8  -2 4633.88 609.395   1
  -7  -8   2 4238.29 573.565   1
   7  -8  -2 3101.73 1497.28   1
   7  -8  -1 5282.55 754.691   1
  -7  -8   1 3652.62 1894.09   1
   7  -8  -1 5183.24 1084.36   1
  -7   8   014823.70 986.528   1
  -7  -8   013813.40 835.363   1
   7  -8   013231.00 2340.12   1
  -7   8  -1 261.993 600.711   1
  -7  -8  -1 268.495  549.71   1
   7  -8   1 570.197 648.745   1
  -7   8  -2 3916.93 1548.92   1
  -7  -8  -2 3364.36 987.873   1
   7  -8   2 4465.62 893.588   1
  -7   8  -3 3441.14 1467.34   1
  -7  -8  -3 3365.44 1573.02   1
   7  -8   3 4119.77 965.135   1
  -7   8  -4 393.218 433.894   1
  -7  -8  -4 858.996 500.588   1
   7  -8   4 1058.01  730.99   1
  -7   8  -5 509.243  452.75   1
  -7  -8  -5 1082.81 528.702   1
   7  -8   5 1507.30 1116.73   1
  -7   8  -613466.50 1992.53   1
  -7  -8  -615184.30 882.476   1
   7  -8   615793.40 1288.64   1
   7  -9  -6 1179.04 864.833   1
  -7  -9   6 221.899 521.896   1
   7  -9  -5 2746.15 1331.12   1
  -7  -9   5 1922.67 732.783   1
   7  -9  -4 5057.37 1463.67   1
  -7  -9   4 4528.58  507.87   1
   7  -9  -312874.00 883.028   1
  -7  -9   313355.20 823.948   1
   7  -9  -312325.30 985.645   1
   7  -9  -2-273.702 536.056   1
  -7  -9   2 474.026 841.982   1
   7  -9  -2 284.114 560.153   1
   7  -9  -1  405.41 521.131   1
  -7  -9   1 56.0021 595.494   1
   7  -9  -1 1028.12 835.936   1
   7  -9   0 4183.91 715.898   1
  -7  -9   0 4343.86 763.942   1
   7  -9   0 3255.66 973.155   1
   7  -9   1 3385.98 793.329   1
  -7  -9  -1 3064.12 702.964   1
   7  -9   1 2781.40 805.127   1
  -7   9  -2 170.527 196.279   1
  -7  -9  -2 981.402 689.743   1
  -8   0  12 7085.51 842.081   1
  -8   0  11-298.309 285.125   1
  -8   0  1054919.20 1113.73   1
  -8   0   9 175.246 360.389   1
  -8   0   8 1739.64 632.634   1
  -8   0   7 390.687 287.295   1
   8   0  -655103.10 1384.96   1
  -8   0   655796.00 1511.12   1
  -8   0   5 8.43884 145.246   1
  -8   0   5-107.232 458.207   1
  -8   0   4129262.0 3099.14   1
  -8   0   4134462.0 4003.77   1
  -8   0   3 163.428 227.621   1
  -8   0   3-54.8933 464.651   1
  -8   0   242445.70 1095.51   1
  -8   0   242698.90 1237.61   1
  -8   0   1  126.45 224.087   1
  -8   0   1-398.945 479.988   1
  -8   0   039747.00 1087.99   1
  -8   0   039311.20 1219.18   1
  -8   0  -1-3.85893 312.441   1
   8   0   1 264.786 566.994   1
  -8   0  -2 926.864 378.076   1
   8   0   2 1561.13 567.625   1
  -8   0  -3 655.776 512.448   1
   8   0   3 492.567 546.219   1
  -8   0  -4 847.652 389.965   1
   8   0   4 2008.63  545.81   1
  -8   0  -5-31.2586 430.353   1
   8   0   5-24.8122 361.637   1
  -8   0  -6 4266.53 591.916   1
   8   0   6 4632.13 1485.51   1
  -8   0  -7  40.271 405.693   1
   8   0   7 467.784 717.696   1
  -8   0  -8 8840.68 690.424   1
   8   0   8 8776.20 1017.39   1
  -8   0  -9-129.365 515.838   1
   8   0   9 467.819  429.86   1
  -8   0 -10 518.552 590.427   1
   8   0  10 1728.37  934.20   1
  -8   0 -11  501.66 583.853   1
   8   0  11-125.931 750.466   1
  -8  -1  13 1588.86 700.703   1
  -8  -1  1222563.80 896.811   1
  -8  -1  1116229.80 607.328   1
  -8  -1  10 112.796 190.144   1
   8  -1 -10 286.447 310.721   1
  -8  -1   9 1047.76 502.047   1
   8  -1  -9 854.308 383.911   1
   8  -1  -899008.50 2326.41   1
  -8  -1   8101145.0 2481.79   1
   8  -1  -899337.80 2416.43   1
   8  -1  -7 435.795  299.67   1
  -8  -1   7 332.561 371.141   1
   8  -1  -7-101.998 429.795   1
   8  -1  -6 2546.80 541.731   1
  -8  -1   6 2078.32 880.319   1
   8  -1  -6 2312.16 566.117   1
  -8   1   5 5329.44 782.849   1
  -8  -1   5 4665.81 289.994   1
  -8  -1   5 5019.39 2033.41   1
   8  -1  -5 5252.19 758.027   1
  -8   1   417275.20 690.174   1
  -8  -1   417175.90 551.276   1
  -8  -1   416016.30 703.029   1
   8  -1  -416659.90 1019.12   1
  -8   1   3 310.973 240.512   1
  -8  -1   3-127.012 220.622   1
  -8  -1   3 112.825  243.95   1
   8  -1  -3 848.765 806.574   1
  -8   1   218120.20 640.177   1
  -8  -1   217064.30 785.178   1
  -8  -1   217788.00 796.566   1
   8  -1  -218765.40 992.149   1
  -8   1   122610.80 749.879   1
  -8  -1   122055.40 786.553   1
  -8  -1   122951.30 1484.90   1
   8  -1  -122055.00 1034.96   1
  -8   1   0 2523.02 962.329   1
  -8  -1   0 2760.29 611.303   1
  -8  -1   0 2253.20 904.651   1
   8  -1   0 4111.43 823.102   1
  -8   1  -1 1769.31 577.657   1
  -8  -1  -1 1475.71 508.559   1
  -8  -1  -1 1378.26 695.082   1
   8  -1   1 1018.09 709.696   1
  -8   1  -231208.50 1033.06   1
  -8  -1  -232624.30 1049.58   1
  -8  -1  -231018.50 2305.05   1
   8  -1   232451.90 1216.00   1
  -8   1  -3 466.336 341.188   1
  -8  -1  -3 834.954 615.725   1
  -8  -1  -3-282.283 512.435   1
   8  -1   3-212.392 569.317   1
  -8   1  -4 1043.24 619.157   1
  -8  -1  -4 7.37508 415.057   1
   8  -1   4 881.316 612.161   1
  -8   1  -5 1070.27 676.197   1
  -8  -1  -5 284.356 446.344   1
   8  -1   5 456.015 611.793   1
   8   1   5 776.578 617.706   1
  -8   1  -610403.00 1756.83   1
  -8  -1  -610832.70 1119.05   1
   8  -1   611862.30 1021.56   1
   8   1   611023.70 993.522   1
  -8   1  -7 1662.50 511.897   1
  -8  -1  -7 720.747 393.857   1
   8  -1   7 1191.98 1080.85   1
   8   1   7 2213.37 1004.30   1
  -8   1  -8 3476.14 661.799   1
  -8  -1  -8 2550.56 1012.53   1
   8  -1   8 2323.50 1020.54   1
   8   1   8 2349.93 1541.01   1
  -8   1  -913319.60 853.094   1
  -8  -1  -912327.50 1787.41   1
   8  -1   913664.70 1019.27   1
   8   1   914607.90 1090.02   1
  -8   1 -10 5.24302 605.971   1
  -8  -1 -10 741.763 559.802   1
   8  -1  10 1034.82 728.087   1
   8   1  10 825.331 734.422   1
  -8   1 -11 5440.32 733.119   1
  -8  -1 -11 6469.03 712.726   1
   8  -1  11 6846.44 1021.61   1
   8   1  11 6720.11 871.224   1
  -8  -2  13 1308.82 667.048   1
  -8  -2  12 2562.75 921.484   1
  -8  -2  1133479.00 876.403   1
   8  -2 -10 191.989 249.418   1
  -8  -2  10-227.378  388.86   1
   8  -2 -10 326.642 318.947   1
   8  -2  -934527.10 875.441   1
  -8  -2   935415.50 942.814   1
   8  -2  -934319.50 860.984   1
   8  -2  -8 858.468 387.288   1
  -8  -2   8  669.06 299.809   1
   8  -2  -8  316.55 372.688   1
   8  -2  -728078.00 886.659   1
  -8  -2   728313.20 979.029   1
   8  -2  -728301.30 1035.56   1
   8  -2  -6 6200.37 609.286   1
  -8  -2   6 6434.96 2129.26   1
   8  -2  -6 6859.41 1476.27   1
  -8   2   532855.20 1512.93   1
  -8  -2   531438.30 1444.68   1
   8  -2  -532735.30 1235.08   1
  -8   2   4 3066.27 1225.80   1
  -8  -2   4 3521.86 1327.87   1
   8  -2  -4 3376.88 624.876   1
  -8   2   320544.30 729.149   1
  -8  -2   320480.90 610.975   1
  -8  -2   319979.00 815.093   1
   8  -2  -319677.50 910.869   1
  -8   2   2 2876.62 1321.52   1
  -8  -2   2 3133.25 999.425   1
  -8  -2   2 3562.37 1291.04   1
   8  -2  -2 3512.95 748.521   1
  -8   2   1 5897.23 1273.34   1
  -8  -2   1 5751.71 623.749   1
  -8  -2   1 5433.42 2078.42   1
   8  -2  -1 6344.92 868.065   1
  -8   2   018576.70  760.32   1
  -8  -2   019601.10 700.951   1
  -8  -2   019123.70 1078.80   1
   8  -2   018722.60 1051.40   1
  -8   2  -118684.60 802.617   1
  -8  -2  -118221.50 1282.47   1
  -8  -2  -118488.90 1000.13   1
   8  -2   119554.10 1062.76   1
  -8   2  -2 3024.42 1348.55   1
  -8  -2  -2 3461.04  491.86   1
  -8  -2  -2 3302.31 1236.80   1
   8  -2   2 3195.66 915.596   1
  -8   2  -3 5503.64 1330.74   1
  -8  -2  -3 5516.88  505.11   1
  -8  -2  -3 5197.08 1787.79   1
   8  -2   3 5689.94 947.761   1
  -8   2  -4 2721.29 1067.27   1
  -8  -2  -4 1907.71 780.445   1
   8  -2   4 1982.91 1218.47   1
  -8   2  -563885.90 1430.57   1
  -8  -2  -563523.00 1294.82   1
  -8  -2  -557084.70 1406.59   1
   8  -2   565914.50 1811.89   1
  -8   2  -6 966.418 502.006   1
  -8  -2  -6 2153.64 831.675   1
  -8  -2  -6 1551.18 1333.88   1
   8  -2   6 1155.07 653.613   1
  -8   2  -7 2046.80 807.838   1
  -8  -2  -7 1575.84 843.036   1
   8  -2   7 2117.47 991.208   1
   8   2   7 1881.85 826.351   1
  -8   2  -8 2084.53 711.559   1
  -8  -2  -8 2708.98 647.047   1
   8  -2   8 1277.00  836.11   1
   8   2   8 995.278 676.052   1
  -8   2  -916776.60 929.368   1
  -8  -2  -917099.40 1102.49   1
   8  -2   916210.80 1167.00   1
   8   2   916958.80 1159.94   1
  -8   2 -10 670.322 555.547   1
  -8  -2 -10 681.446 538.292   1
   8  -2  10 1198.99 666.196   1
   8   2  10 1121.61 668.333   1
  -8   2 -11 1693.15 865.723   1
  -8  -2 -11 1619.08 747.093   1
   8  -2  11 1273.52 661.771   1
   8   2  11 1351.17 1411.03   1
  -8  -3  14 2553.38 1093.09   1
  -8  -3  13 2095.29 907.151   1
  -8  -3  12 2136.00 1101.72   1
   8  -3 -1116326.10 1143.56   1
  -8  -3  1116015.10 757.816   1
   8  -3 -10 2045.62 1449.63   1
  -8  -3  10 2647.75 1209.70   1
   8  -3  -9 9333.68 631.663   1
  -8  -3   9 8970.14 1409.21   1
   8  -3  -9 8823.41 562.287   1
   8  -3  -8 178.839 210.487   1
  -8  -3   8 387.102 312.483   1
   8  -3  -8 189.978 347.422   1
   8  -3  -7 624.624 486.044   1
  -8  -3   7 337.237 278.102   1
   8  -3  -7  799.86 401.138   1
   8  -3  -6 6461.63 612.313   1
  -8  -3   6 5590.53 1941.86   1
   8  -3  -6 4703.73 901.829   1
   8  -3  -543452.90 1020.70   1
  -8  -3   544779.80 1066.04   1
   8  -3  -542033.10 2036.61   1
  -8   3   4 186.721 213.975   1
  -8  -3   4  513.79 450.973   1
   8  -3  -4 85.0383 320.497   1
  -8   3   3 392.731 234.427   1
  -8  -3   3 162.922 380.796   1
   8  -3  -3-123.998 556.069   1
  -8   3   2 5364.33 825.816   1
  -8  -3   2 4792.23 1538.83   1
   8  -3  -2 4771.63 1833.87   1
  -8   3   172418.40 1313.34   1
  -8  -3   170659.40 1121.87   1
  -8  -3   170325.30 1511.00   1
   8  -3  -172029.60 1591.10   1
  -8   3   011565.60 1194.72   1
  -8  -3   012376.90 481.388   1
  -8  -3   011646.30 846.106   1
   8  -3   011864.00 1954.06   1
  -8   3  -1 216.127 327.755   1
  -8  -3  -1 360.833 459.679   1
  -8  -3  -1 1070.84 564.262   1
   8  -3   1 137.107 715.957   1
  -8   3  -2 2971.99 946.417   1
  -8  -3  -2 2641.30 954.047   1
  -8  -3  -2 2031.78  944.55   1
   8  -3   2 3204.03 954.384   1
  -8   3  -312593.60 1836.70   1
  -8  -3  -313366.50 648.429   1
  -8  -3  -312976.80 1509.94   1
   8  -3   312550.80 1847.00   1
  -8   3  -411271.30 1109.97   1
  -8  -3  -410824.90 1243.58   1
  -8  -3  -4 7510.98 3052.65   1
   8  -3   411585.90 1301.57   1
  -8   3  -5 501.371 241.017   1
  -8  -3  -5 449.282 521.115   1
  -8  -3  -5  408.84 311.575   1
   8  -3   5 243.702 445.301   1
  -8   3  -613155.20 841.411   1
  -8  -3  -612894.10 691.991   1
  -8  -3  -612239.80 894.463   1
   8  -3   611140.40 984.816   1
  -8   3  -7 9665.52 767.407   1
  -8  -3  -7 9520.02 643.982   1
  -8  -3  -7 8474.15 1764.00   1
   8  -3   7 8685.75 915.148   1
  -8   3  -8 2969.70 727.304   1
  -8  -3  -8 3271.57 598.695   1
  -8  -3  -8 1901.63 1117.85   1
   8  -3   8 3040.65 982.289   1
  -8   3  -915909.20 923.799   1
  -8  -3  -915469.20 1189.07   1
   8  -3   916476.00 1319.82   1
  -8   3 -1020513.90 1020.34   1
  -8  -3 -1020672.50 1233.32   1
   8  -3  1020901.10 1313.23   1
   8   3  1020075.90 1044.73   1
  -8  -4  1412880.10 714.278   1
   8  -4 -13 82.8506 342.146   1
  -8  -4  13-124.094 331.438   1
   8  -4 -12 1024.93 391.292   1
  -8  -4  12 50.5048  376.93   1
   8  -4 -1110949.40  813.94   1
  -8  -4  1110213.00 607.545   1
   8  -4 -10 458.998 407.086   1
  -8  -4  10 257.802  436.27   1
   8  -4  -9 122.528 440.183   1
  -8  -4   9-368.621 385.377   1
   8  -4  -8 1100.38 490.515   1
  -8  -4   8 968.512 537.933   1
   8  -4  -8 1214.93 617.236   1
   8  -4  -7 2025.55 748.225   1
  -8  -4   7 2137.73 596.645   1
   8  -4  -7 1625.93  572.05   1
   8  -4  -6 8527.02 661.483   1
  -8  -4   6 7498.64 1472.60   1
   8  -4  -6 7912.54 1095.27   1
   8  -4  -5 9220.03 666.239   1
  -8  -4   5 9448.44 1036.54   1
   8  -4  -510671.30 749.925   1
  -8   4   4 1873.75 1038.45   1
  -8  -4   4 2350.09 986.592   1
   8  -4  -4 3024.96 864.992   1
  -8   4   3 5965.61 1465.58   1
  -8  -4   3 6666.15 1934.51   1
   8  -4  -3 7708.36 1957.57   1
  -8   4   220771.50 763.954   1
  -8  -4   220314.80 2176.63   1
   8  -4  -222600.60 1785.66   1
  -8   4   1 8821.16 710.395   1
  -8  -4   1 8356.07 1060.32   1
   8  -4  -1 8483.76 1341.97   1
  -8   4   0 74.7859 407.518   1
  -8  -4   0 357.435 350.355   1
   8  -4   0 1102.35 750.884   1
  -8   4  -1 842.629 696.267   1
  -8  -4  -1 699.084 476.615   1
  -8  -4  -1 1447.94 620.986   1
   8  -4   1 1212.10 762.497   1
  -8   4  -284075.10 1603.57   1
  -8  -4  -286293.30 1413.40   1
  -8  -4  -284252.40 1696.89   1
   8  -4   286340.70 2651.15   1
  -8   4  -3 8014.49 723.359   1
  -8  -4  -3 7631.55 475.173   1
  -8  -4  -3 6862.42 2748.78   1
   8  -4   3 8825.76 1270.66   1
  -8   4  -413664.60 1718.52   1
  -8  -4  -412801.00 651.302   1
  -8  -4  -412589.40 1576.52   1
   8  -4   413681.30 1087.98   1
  -8   4  -5 3063.61 914.716   1
  -8  -4  -5 2220.26 488.666   1
  -8  -4  -5 2419.18 1111.00   1
   8  -4   5 3635.81 1039.02   1
  -8   4  -6 3483.16 1548.70   1
  -8  -4  -6 3342.88 536.303   1
  -8  -4  -6 2567.85 960.196   1
   8  -4   6 3361.73 1053.73   1
  -8   4  -7 4695.52 2233.67   1
  -8  -4  -7 4769.83 582.386   1
  -8  -4  -7 4996.36 1246.38   1
   8  -4   7 3844.08 2446.44   1
  -8   4  -857732.20 2182.97   1
  -8  -4  -856613.00 2044.63   1
  -8  -4  -857474.10 2111.48   1
   8  -4   860624.50 1615.88   1
  -8   4  -9 4056.01  682.38   1
  -8  -4  -9 3378.65 579.799   1
  -8  -4  -9 1814.82 1145.02   1
   8  -4   9 2939.64 1149.46   1
   8  -5 -14 4659.18 573.983   1
  -8  -5  14 6382.75 649.009   1
   8  -5 -13 7013.89 580.881   1
  -8  -5  13 6833.18 527.881   1
   8  -5 -12 9853.51 1212.75   1
  -8  -5  1211173.80 758.683   1
   8  -5 -11-70.1258 442.641   1
  -8  -5  11 209.743  414.37   1
   8  -5 -1010351.00 687.756   1
  -8  -5  1010303.30 681.484   1
   8  -5  -9 734.152 466.565   1
  -8  -5   9 766.641 398.501   1
   8  -5  -819103.70 1045.37   1
  -8  -5   818320.70 862.395   1
   8  -5  -7 178.471 127.124   1
  -8  -5   7 26.2673 467.982   1
   8  -5  -7-61.3059 398.492   1
   8  -5  -6 485.617 461.264   1
  -8  -5   6-7.33704 461.785   1
   8  -5  -6  44.438 551.946   1
   8  -5  -5 190.841 478.606   1
  -8  -5   5 202.214 309.592   1
   8  -5  -5 97.5138 324.401   1
   8  -5  -4 9285.77 694.914   1
  -8  -5   4 9875.73 628.408   1
   8  -5  -4 8557.24 1720.33   1
  -8   5   3-166.402 415.087   1
  -8  -5   3 408.534 281.434   1
   8  -5  -3 278.986 600.882   1
  -8   5   2 184.909 410.726   1
  -8  -5   2-67.0313 732.367   1
   8  -5  -2-40.8566 644.493   1
  -8   5   1 997.047 462.351   1
  -8  -5   1 1183.70 757.502   1
   8  -5  -1 1502.00  910.66   1
  -8   5   012494.00 762.384   1
  -8  -5   013164.10 1065.43   1
   8  -5   011822.40 994.852   1
  -8   5  -1 2273.95 1005.90   1
  -8  -5  -1 2203.64 977.413   1
   8  -5   1 1682.34 732.055   1
  -8   5  -234284.20 1302.33   1
  -8  -5  -235630.40 1474.51   1
   8  -5   234467.00 1623.27   1
  -8   5  -3 6567.72 2625.84   1
  -8  -5  -3 6954.30 559.612   1
  -8  -5  -3 7250.92 799.798   1
   8  -5   3 6633.38 1943.21   1
  -8   5  -425014.70 1047.16   1
  -8  -5  -424253.70 939.344   1
  -8  -5  -423761.30 1057.41   1
   8  -5   426772.70 1339.48   1
  -8   5  -5 638.139 597.656   1
  -8  -5  -5-141.659 331.986   1
  -8  -5  -5 316.174 348.276   1
   8  -5   5  915.63  681.51   1
  -8   5  -638058.10 1540.99   1
  -8  -5  -638579.10 1478.09   1
  -8  -5  -636739.70 1468.33   1
   8  -5   640731.30 1771.62   1
  -8   5  -7 2712.05 1395.06   1
  -8  -5  -7 3696.24 518.028   1
  -8  -5  -7 2021.22 1609.86   1
   8  -5   7 2992.29 1400.06   1
  -8   5  -816594.40 1734.40   1
  -8  -5  -818056.30 783.847   1
  -8  -5  -817378.10 1788.96   1
   8  -5   818132.80 1091.05   1
   8  -6 -12 1817.26 1585.38   1
  -8  -6  12 4843.77 565.792   1
   8  -6 -11 7807.45 751.356   1
  -8  -6  11 7476.21 693.614   1
  -8  -6  10 962.532 371.925   1
   8  -6  -9 3703.94 657.645   1
  -8  -6   9 3318.06 610.804   1
   8  -6  -8 607.534 472.468   1
  -8  -6   8 174.492 528.636   1
   8  -6  -710553.10  780.58   1
  -8  -6   710442.00 787.395   1
   8  -6  -6 778.871 490.844   1
  -8  -6   6 156.794 484.608   1
   8  -6  -6-37.4877 429.713   1
   8  -6  -5 1369.31 617.109   1
  -8  -6   5 522.475 490.337   1
   8  -6  -5  775.04 479.123   1
   8  -6  -4 3407.47 999.443   1
  -8  -6   4 2584.41 1036.32   1
   8  -6  -4 2252.54 1332.41   1
   8  -6  -3 6306.73 749.852   1
  -8  -6   3 4963.71 1933.44   1
   8  -6  -3 6366.99  810.82   1
  -8   6   211809.70  765.04   1
  -8  -6   213039.60 968.736   1
   8  -6  -210349.50 1416.66   1
  -8   6   1 1089.23 822.893   1
  -8  -6   1 934.556  572.73   1
   8  -6  -1 1056.26 620.795   1
  -8   6   0 299.999 258.125   1
  -8  -6   0  260.09 374.059   1
   8  -6   0-639.569 709.202   1
  -8   6  -121513.10 913.068   1
  -8  -6  -121999.20 1017.81   1
   8  -6   119841.50 1111.08   1
  -8   6  -2 4618.13 1561.89   1
  -8  -6  -2 4183.18 1612.78   1
   8  -6   2 5747.18 983.432   1
  -8   6  -3 213.994 585.564   1
  -8  -6  -3 341.203  385.08   1
   8  -6   3-118.889 721.833   1
  -8   6  -4 1025.89 558.132   1
  -8  -6  -4 851.444 403.911   1
   8  -6   4 1690.84 840.458   1
  -8   6  -534983.80 1457.63   1
  -8  -6  -529571.60 1729.02   1
   8  -6   532405.00 1659.69   1
  -8   6  -6 5144.39 1354.95   1
  -8  -6  -6 5178.92 614.447   1
  -8  -6  -6 3652.66 1550.07   1
   8  -6   6 2810.50 2249.13   1
   8  -7  -9 5738.85 1353.01   1
  -8  -7   9 6669.75 756.093   1
   8  -7  -8 1133.55 491.126   1
  -8  -7   8 829.394  540.01   1
   8  -7  -7 408.061 508.828   1
  -8  -7   7 159.616 398.043   1
   8  -7  -6 9861.11  817.22   1
  -8  -7   6 9660.11 843.988   1
   8  -7  -5 7711.75 796.823   1
  -8  -7   5 7360.32 871.543   1
   8  -7  -4 1915.97 865.446   1
  -8  -7   4 791.617 570.704   1
   8  -7  -4 1680.63 757.518   1
   8  -7  -3 1788.33 738.226   1
  -8  -7   3 1442.60 568.523   1
   8  -7  -216163.90 1044.69   1
  -8  -7   214939.40 1333.03   1
   8  -7  -215704.80 1013.20   1
  -8   7   118693.00 1067.24   1
  -8  -7   118510.10 1884.22   1
   8  -7  -117650.10 1869.58   1
  -8   7   0 752.622  551.84   1
  -8  -7   0 374.219 222.271   1
   8  -7   0 324.728  592.28   1
  -8   7  -1 1792.41  950.09   1
  -8  -7  -1 1945.68 1076.48   1
   8  -7   1 1140.01 642.039   1
  -8   7  -2  774.65 338.541   1
  -8  -7  -2-222.926 612.504   1
   8  -7   2 910.565 654.678   1
  -8   7  -323707.50 960.127   1
  -8  -7  -322880.60 1337.82   1
   8  -7   327292.40 1432.32   1
  -8   7  -4 887.117 625.075   1
  -8  -7  -4 532.909  345.07   1
   8  -7   4 375.873 650.864   1
  -9   0  10 15.3522 182.594   1
  -9   0   913205.80 1197.12   1
  -9   0   8-284.751 386.002   1
  -9   0   729525.20 1152.94   1
  -9   0   6 90.9129 384.425   1
  -9   0   532553.40 1666.25   1
  -9   0   4-32.1354 223.742   1
  -9   0   4  10.035  233.49   1
  -9   0   342822.90 1422.39   1
  -9   0   2 119.657 339.154   1
   9   0  -2 38.6054 609.583   1
  -9   0   133028.20 1348.54   1
   9   0  -130979.90 1330.13   1
  -9   0   0 76.6481 308.241   1
   9   0   0 1046.71 757.339   1
  -9   0  -1 522.882 337.921   1
   9   0   1 2.52899 615.815   1
  -9   0  -2 130.361 250.928   1
   9   0   2 237.946 597.768   1
  -9   0  -333758.00 1154.22   1
   9   0   331972.30 1299.46   1
  -9   0  -4 56.6831 177.408   1
   9   0   4-261.248 624.576   1
  -9   0  -530887.40 1174.61   1
   9   0   530856.20 1284.81   1
  -9   0  -6 1139.73 606.283   1
   9   0   6 1021.76  950.17   1
  -9   0  -724120.70 1222.85   1
   9   0   723834.10 1281.73   1
  -9  -1  11 865.111 790.933   1
  -9  -1  1013119.90 707.626   1
  -9  -1   911112.60 683.673   1
   9  -1  -911376.50 697.737   1
  -9  -1   8 71.3972 170.026   1
   9  -1  -8 195.708 386.318   1
  -9  -1   7 1398.38  561.35   1
   9  -1  -7 1078.99 431.048   1
  -9  -1   610949.90 1642.55   1
   9  -1  -610941.00  697.38   1
  -9   1   5 7049.50  562.37   1
  -9  -1   5 7788.89 596.353   1
   9  -1  -5 7708.64 831.787   1
  -9   1   4 121.794 210.196   1
  -9  -1   4 309.439 326.852   1
   9  -1  -4-355.986 489.699   1
  -9   1   363003.50 1994.20   1
  -9  -1   364203.60 2181.81   1
   9  -1  -364656.40 2273.95   1
  -9   1   213980.70 658.055   1
  -9  -1   213441.10  873.90   1
   9  -1  -211573.60 1291.57   1
  -9   1   1 582.475 436.356   1
  -9  -1   1 370.307 313.421   1
  -9  -1   1 415.171 808.502   1
   9  -1  -1 625.326 626.343   1
  -9   1   0-22.7923 333.285   1
  -9  -1   0-175.463 318.628   1
  -9  -1   0 595.373 520.272   1
   9  -1   0-57.9494  529.43   1
  -9   1  -128873.90 958.025   1
  -9  -1  -131496.60 1131.82   1
  -9  -1  -132208.50 1675.86   1
   9  -1   130936.70 1328.76   1
  -9   1  -2-70.8561 371.864   1
  -9  -1  -2-121.716 337.948   1
   9  -1   2 847.882 897.234   1
  -9   1  -3 221.904 308.843   1
  -9  -1  -3 254.794 370.001   1
   9  -1   3 440.997 658.851   1
   9   1   3 1003.81 610.055   1
  -9   1  -4 6766.05 950.947   1
  -9  -1  -4 6871.65  575.52   1
   9  -1   4 7209.27 1033.73   1
   9   1   4 7218.15 873.685   1
  -9   1  -514065.00 790.074   1
  -9  -1  -513401.50 817.874   1
   9  -1   514018.40 970.948   1
   9   1   514114.00  995.44   1
  -9   1  -6 645.258 877.572   1
  -9  -1  -6 1413.52 372.395   1
   9  -1   6 2049.76 949.824   1
   9   1   6 1272.52 685.058   1
  -9   1  -725788.50 1357.15   1
  -9  -1  -725566.90 1005.99   1
   9  -1   724245.50 1237.18   1
   9   1   722601.30 1271.40   1
  -9  -2  1214122.40 1414.50   1
  -9  -2  11 396.819 244.562   1
  -9  -2  10 2820.44 1471.63   1
  -9  -2   9 1483.93 811.824   1
  -9  -2   8 9171.91 1131.51   1
   9  -2  -8 6925.17 1629.23   1
  -9  -2   718440.10 1208.27   1
   9  -2  -717783.50 835.611   1
   9  -2  -6 4531.10 447.961   1
  -9  -2   6 3980.41 1609.97   1
   9  -2  -6 4142.84 727.201   1
   9  -2  -5 4816.88 708.004   1
  -9  -2   5 3061.38 1521.24   1
   9  -2  -5 4589.66 677.937   1
  -9   2   429564.40 1101.23   1
  -9  -2   425320.30 2823.28   1
   9  -2  -427795.00 1701.34   1
  -9   2   3 4486.03 1298.15   1
  -9  -2   3 4812.59 624.159   1
   9  -2  -3 4779.79 1089.03   1
  -9   2   211877.60  652.95   1
  -9  -2   210952.60 1217.78   1
   9  -2  -210318.90 1226.63   1
  -9   2   1 6604.35 1309.73   1
  -9  -2   1 6982.26 1170.93   1
   9  -2  -1 8169.87 1153.21   1
  -9   2   046349.40 1380.33   1
  -9  -2   045955.70 1529.97   1
   9  -2   046649.40 1680.08   1
  -9   2  -1 7846.38 731.599   1
  -9  -2  -1 7023.45 404.733   1
  -9  -2  -1 7839.73 1094.54   1
   9  -2   1 7683.69 973.269   1
  -9   2  -210219.10 1425.30   1
  -9  -2  -210719.80 717.099   1
  -9  -2  -210685.40 1331.82   1
   9  -2   2 9537.25 1645.93   1
  -9   2  -3 5492.70 933.198   1
  -9  -2  -3 6374.10 464.528   1
  -9  -2  -3 5377.09 3135.56   1
   9  -2   3 5847.71 2074.43   1
  -9   2  -4 1977.29 916.502   1
  -9  -2  -4 2362.11 453.861   1
  -9  -2  -4 2600.69 1263.78   1
   9  -2   4 3232.72 1146.22   1
  -9   2  -512019.10 831.202   1
  -9  -2  -511942.30 805.044   1
   9  -2   513094.50 1074.78   1
  -9   2  -6 5799.04 909.581   1
  -9  -2  -6 4534.89 487.803   1
   9  -2   6 4482.69 2291.79   1
[truncated: 308,239 more chars]
