# Supplementary material for: Crystal structures and electrochemical properties of nickel(II) complexes with N,N′,N′′,S-tetra­dentate Schiff base ligands
Source: Acta Crystallogr E Crystallogr Commun. 2022 Apr 22;78(Pt 5):500–5. doi: 10.1107/S2056989022003954 (PMC9069516; doi:10.1107/S2056989022003954)
Supplement: Supplementary file 2 [file e-78-00500-1sup2.hkl]

data_1                                                                          
_shelx_title ' mh140125b in P 21/n'                                             
_shelx_refln_list_code          4                                               
_shelx_F_calc_maximum      162.73                                               
_exptl_crystal_F_000       688.00                                               
_reflns_d_resolution_high  0.7704                                               
                                                                                
loop_                                                                           
 _space_group_symop_operation_xyz                                               
 'x, y, z'                                                                      
 '-x+1/2, y+1/2, -z+1/2'                                                        
 '-x, -y, -z'                                                                   
 'x-1/2, -y-1/2, z-1/2'                                                         
                                                                                
_cell_length_a     7.8601                                                       
_cell_length_b     9.8884                                                       
_cell_length_c    18.1900                                                       
_cell_angle_alpha  90.000                                                       
_cell_angle_beta   98.677                                                       
_cell_angle_gamma  90.000                                                       
                                                                                
_shelx_F_squared_multiplier     1.000                                           
                                                                                
loop_                                                                           
 _refln_index_h                                                                 
 _refln_index_k                                                                 
 _refln_index_l                                                                 
 _refln_F_squared_calc                                                          
 _refln_F_squared_meas                                                          
 _refln_F_squared_sigma                                                         
 _refln_observed_status                                                         
   2   0   0         36.65         49.13         7.40 o                         
   4   0   0       3671.46       3700.79        36.63 o                         
   6   0   0        562.52        545.81        18.91 o                         
   8   0   0       1385.88       1419.99        29.14 o                         
  10   0   0        147.53        144.37        27.84 o                         
   1   1   0       3286.32       3235.58        15.21 o                         
   2   1   0       3893.95       4093.96        23.88 o                         
   3   1   0        399.13        371.65         5.63 o                         
   4   1   0        628.12        612.27         8.38 o                         
   5   1   0       2024.04       1954.09        23.86 o                         
   6   1   0       2020.07       2049.15        25.35 o                         
   7   1   0        826.21        840.17        14.58 o                         
   8   1   0         93.87        109.52        14.13 o                         
   9   1   0         16.80          1.50         7.02 o                         
  10   1   0        248.58        241.87        17.09 o                         
   0   2   0         21.75         -1.94         4.92 o                         
   1   2   0       4939.84       5318.36        27.52 o                         
   2   2   0         62.40         74.75         5.52 o                         
   3   2   0         31.34         28.55         3.78 o                         
   4   2   0        713.70        660.96        10.51 o                         
   5   2   0       1324.90       1275.75        17.52 o                         
   6   2   0        156.35        154.02        11.70 o                         
   7   2   0        805.30        792.97        14.92 o                         
   8   2   0        687.09        684.71        15.27 o                         
   9   2   0       1624.54       1662.26        31.41 o                         
   1   3   0        214.21        198.18         5.69 o                         
   2   3   0       1374.83       1374.24         8.34 o                         
   3   3   0       3818.13       3768.87        30.32 o                         
   4   3   0        593.78        576.95        10.80 o                         
   5   3   0       2678.58       2610.79        32.36 o                         
   6   3   0        126.06        125.65        13.65 o                         
   7   3   0       1780.59       1832.22        21.04 o                         
   8   3   0        430.02        435.42        13.90 o                         
   9   3   0        282.82        289.37        25.20 o                         
   0   4   0       5220.51       5273.74        52.75 o                         
   1   4   0        384.09        373.71         8.27 o                         
   2   4   0      12723.89      12919.15       154.04 o                         
   3   4   0       2327.69       2445.84        17.10 o                         
   4   4   0        432.72        427.74        15.31 o                         
   5   4   0        138.03        138.91         7.21 o                         
   6   4   0       3325.31       3451.90        31.29 o                         
   7   4   0        210.53        205.41        14.79 o                         
   8   4   0          6.48         14.45         9.08 o                         
   9   4   0         79.76         80.71        21.57 o                         
   1   5   0       1045.74       1045.64        10.92 o                         
   2   5   0       2826.40       2904.26        23.47 o                         
   3   5   0         46.15         38.34         6.61 o                         
   4   5   0        958.01        881.37        15.49 o                         
   5   5   0          6.59         -0.58         8.31 o                         
   6   5   0        301.25        279.56        12.21 o                         
   7   5   0        132.87        140.39        13.52 o                         
   8   5   0        433.13        448.32        18.89 o                         
   9   5   0         13.85         10.17         8.50 o                         
   0   6   0       2124.44       2210.76        30.84 o                         
   1   6   0        205.25        192.18         9.96 o                         
   2   6   0       4490.30       4724.08        51.31 o                         
   3   6   0        384.01        370.69        13.07 o                         
   4   6   0          2.70          4.36         6.70 o                         
   5   6   0         21.33         21.43         8.03 o                         
   6   6   0         44.20         34.32         9.65 o                         
   7   6   0       1148.87       1140.36        21.38 o                         
   8   6   0         14.42          4.31         9.13 o                         
   1   7   0        836.74        786.67        15.29 o                         
   2   7   0          0.52         10.58        10.65 o                         
   3   7   0       4953.96       5244.39        57.19 o                         
   4   7   0        738.64        681.06        12.57 o                         
   5   7   0       1800.12       1851.49        30.56 o                         
   6   7   0        140.75        132.26        13.07 o                         
   7   7   0       1169.64       1126.60        28.86 o                         
   8   7   0         24.76         16.14         6.99 o                         
   0   8   0       2780.68       2840.99        48.98 o                         
   1   8   0       1426.92       1372.58        21.15 o                         
   2   8   0         81.81         86.48        11.02 o                         
   3   8   0         45.48         52.13         9.39 o                         
   4   8   0       2211.97       2302.18        34.61 o                         
   5   8   0         24.53         22.82         9.54 o                         
   6   8   0          9.58         16.77        10.11 o                         
   7   8   0        542.89        509.29        22.08 o                         
   1   9   0        173.83        169.52        11.83 o                         
   2   9   0        145.32        130.25        14.66 o                         
   3   9   0         32.48         37.24        10.14 o                         
   4   9   0        489.79        484.94        14.29 o                         
   5   9   0          0.69          1.26         9.22 o                         
   6   9   0        579.54        579.32        20.40 o                         
   7   9   0        155.68        146.43        16.52 o                         
   0  10   0       2474.05       2517.60        57.64 o                         
   1  10   0        324.36        327.24        15.63 o                         
   2  10   0        629.30        644.22        15.63 o                         
   3  10   0          3.38          9.98        10.68 o                         
   4  10   0        434.29        429.86        17.37 o                         
   5  10   0        223.01        241.59        15.11 o                         
   6  10   0          3.67         14.67         9.08 o                         
   1  11   0        851.35        859.27        18.50 o                         
   2  11   0        273.84        253.97        14.07 o                         
   3  11   0        637.54        662.01        17.89 o                         
   4  11   0         32.09         33.28        19.69 o                         
   5  11   0        654.43        657.37        24.28 o                         
   0  12   0        550.74        548.11        24.79 o                         
   1  12   0        128.50        124.77        19.48 o                         
   2  12   0         98.23        105.25        12.17 o                         
   3  12   0         31.88         31.12        11.23 o                         
  -9   0   1       1109.53       1149.59        36.77 o                         
  -7   0   1       2958.26       3122.07        66.79 o                         
  -5   0   1       8714.53       8968.84       121.23 o                         
  -3   0   1      12669.52      13098.39       190.64 o                         
   3   0   1          3.28         -3.48         4.74 o                         
   5   0   1         82.58         86.89        13.58 o                         
   7   0   1       2043.27       2039.48        27.48 o                         
   9   0   1          8.96         12.15        10.64 o                         
 -10   1   1        288.57        315.88        37.40 o                         
  -9   1   1         20.25         17.39         8.13 o                         
  -8   1   1        753.06        802.40        16.42 o                         
  -7   1   1         50.23         49.18         8.58 o                         
  -6   1   1       1147.08       1158.34        23.98 o                         
  -5   1   1       1510.94       1557.71        21.04 o                         
  -4   1   1        424.50        388.17         6.83 o                         
  -3   1   1       4252.86       4357.65        18.57 o                         
  -2   1   1         89.89         90.26         5.68 o                         
  -1   1   1       3892.19       4120.95        19.58 o                         
   1   1   1      11376.51      12767.12        75.11 o                         
   2   1   1        302.62        330.29         7.17 o                         
   3   1   1        827.72        870.29         7.52 o                         
   4   1   1        109.18         73.13         5.45 o                         
   5   1   1       3754.18       3866.28        33.67 o                         
   6   1   1          5.24          8.79         5.47 o                         
   7   1   1        271.76        253.03        11.87 o                         
   8   1   1         63.39         51.53        10.86 o                         
   9   1   1       1067.08       1095.17        24.63 o                         
 -10   2   1        261.67        246.47        31.39 o                         
  -9   2   1        264.79        264.56        24.99 o                         
  -8   2   1        237.68        212.91        16.48 o                         
  -7   2   1        475.95        458.96        10.06 o                         
  -6   2   1        670.42        628.82        13.43 o                         
  -5   2   1       2170.69       2193.51        21.90 o                         
  -4   2   1       2153.44       2148.28        23.39 o                         
  -3   2   1        884.89        911.39         7.20 o                         
  -2   2   1        730.60        693.42         6.19 o                         
  -1   2   1       9245.11      10104.37        35.48 o                         
   0   2   1       7310.22       7440.37        37.35 o                         
   1   2   1       1637.37       1766.49         9.51 o                         
   2   2   1       3005.69       3017.11        11.86 o                         
   3   2   1        250.63        251.94         4.46 o                         
   4   2   1       8014.92       8074.87        46.75 o                         
   5   2   1        520.09        523.25        17.83 o                         
   6   2   1       8342.46       8805.01        96.24 o                         
   7   2   1        161.60        133.14        15.52 o                         
   8   2   1        650.55        673.74        17.85 o                         
   9   2   1        260.53        263.45        11.43 o                         
  -9   3   1         64.66         60.05        15.78 o                         
  -8   3   1       2460.50       2560.00        24.16 o                         
  -7   3   1          9.59         15.61         6.29 o                         
  -6   3   1        815.73        815.56        11.88 o                         
  -5   3   1        728.27        675.43        12.28 o                         
  -4   3   1         18.23         33.99         6.08 o                         
  -3   3   1       1160.52       1183.11        10.45 o                         
  -2   3   1        222.54        202.79         4.77 o                         
  -1   3   1       2202.01       2274.27        12.02 o                         
   0   3   1       8562.89       9039.70        60.09 o                         
   1   3   1        120.11        136.49         5.51 o                         
   2   3   1       5788.92       5728.94        32.10 o                         
   3   3   1       2122.63       2044.20        15.00 o                         
   4   3   1       2441.18       2362.62        20.63 o                         
   5   3   1         29.32         32.28         7.75 o                         
   6   3   1        366.26        347.69        13.69 o                         
   7   3   1       1425.48       1454.23        23.62 o                         
   8   3   1         10.27         15.11         8.21 o                         
   9   3   1          6.50          6.80         5.07 o                         
  -9   4   1         52.05         39.43        10.72 o                         
  -8   4   1        289.52        310.56        19.39 o                         
  -7   4   1       2081.52       2088.28        39.62 o                         
  -6   4   1         12.28         21.65         7.15 o                         
  -5   4   1       1285.71       1272.73        20.84 o                         
  -4   4   1        111.02         89.94         8.89 o                         
  -3   4   1      15156.64      16342.96       120.06 o                         
  -2   4   1        463.82        528.50         7.83 o                         
  -1   4   1       2721.58       2798.75        21.93 o                         
   0   4   1        280.08        296.06         6.59 o                         
   1   4   1       1044.72       1025.87         8.91 o                         
   2   4   1         60.14         83.50         5.41 o                         
   3   4   1        604.83        636.34        10.66 o                         
   4   4   1       2773.74       2947.32        32.14 o                         
   5   4   1       1466.51       1424.51        18.16 o                         
   6   4   1         73.08         73.91        11.36 o                         
   7   4   1        422.56        415.05        14.26 o                         
   8   4   1         31.15         36.69        10.93 o                         
   9   4   1          0.31          4.03         6.45 o                         
  -9   5   1          0.17          5.17         7.80 o                         
  -8   5   1         40.79         42.07        13.00 o                         
  -7   5   1        862.32        867.41        17.12 o                         
  -6   5   1        152.07        137.98        11.77 o                         
  -5   5   1          1.26          0.28         3.90 o                         
  -4   5   1         14.04         16.56         5.13 o                         
  -3   5   1        314.83        272.08         9.08 o                         
  -2   5   1        737.85        677.92        15.22 o                         
  -1   5   1       9095.10       8931.32        48.24 o                         
   0   5   1        135.58        139.05         5.32 o                         
   1   5   1       1995.15       1974.52        17.93 o                         
   2   5   1        195.43        176.26         7.12 o                         
   3   5   1       6007.52       6266.71        69.51 o                         
   4   5   1        105.03        109.68        11.83 o                         
   5   5   1        335.27        336.77        12.07 o                         
   6   5   1        357.93        349.43        13.72 o                         
   7   5   1       2884.65       2963.03        41.79 o                         
   8   5   1         68.29         72.29        18.18 o                         
   9   5   1        505.75        502.37        23.22 o                         
  -8   6   1         56.42         36.56        13.45 o                         
  -7   6   1        892.66        875.43        28.12 o                         
  -6   6   1         42.95         41.91        11.80 o                         
  -5   6   1        964.27        933.98        17.13 o                         
  -4   6   1        456.28        456.15        11.62 o                         
  -3   6   1       4295.37       4212.57        35.74 o                         
  -2   6   1        171.92        163.99         7.31 o                         
  -1   6   1        153.92        154.94        10.33 o                         
   0   6   1        309.23        291.44        11.40 o                         
   1   6   1       1169.54       1193.28        16.32 o                         
   2   6   1       3498.48       3565.11        33.19 o                         
   3   6   1        688.04        651.77        14.20 o                         
   4   6   1       1183.72       1215.64        24.55 o                         
   5   6   1        132.48        100.11        16.18 o                         
   6   6   1        994.93        991.11        19.37 o                         
   7   6   1        371.82        368.35        26.51 o                         
   8   6   1        759.95        762.89        20.81 o                         
  -8   7   1        691.76        662.69        29.86 o                         
  -7   7   1        131.68        160.67        19.20 o                         
  -6   7   1       1887.70       1942.14        42.47 o                         
  -5   7   1          2.97         -0.53         7.17 o                         
  -4   7   1        952.11        948.18        18.09 o                         
  -3   7   1        192.81        199.99        12.98 o                         
  -2   7   1       2782.12       2802.05        34.93 o                         
  -1   7   1        783.21        770.05        15.27 o                         
   0   7   1       1091.07       1056.24        21.68 o                         
   1   7   1         70.44         69.24        13.29 o                         
   2   7   1       2944.61       2977.66        33.52 o                         
   3   7   1         21.69         28.39         9.85 o                         
   4   7   1        143.84        117.55        11.95 o                         
   5   7   1        411.46        400.63        15.85 o                         
   6   7   1          7.03          8.08         8.02 o                         
   7   7   1         23.16         20.35        11.77 o                         
   8   7   1         82.87         55.48        17.12 o                         
  -7   8   1        177.81        182.54        21.14 o                         
  -6   8   1        703.27        737.58        22.41 o                         
  -5   8   1        571.33        554.22        23.19 o                         
  -4   8   1          4.07          3.13         7.46 o                         
  -3   8   1       1094.85       1077.23        17.06 o                         
  -2   8   1        669.88        652.94        14.86 o                         
  -1   8   1        808.04        792.81        17.63 o                         
   0   8   1         24.03         23.49        10.19 o                         
   1   8   1        167.57        178.39        12.80 o                         
   2   8   1         22.76         29.46        10.42 o                         
   3   8   1        265.20        258.58        12.88 o                         
   4   8   1       2700.20       2698.55        40.57 o                         
   5   8   1         15.39          5.24         8.41 o                         
   6   8   1        603.84        614.31        20.36 o                         
   7   8   1          8.40         12.88        12.34 o                         
  -7   9   1          1.74         15.74        12.75 o                         
  -6   9   1          1.03          5.92        11.57 o                         
  -5   9   1        125.96        144.26        18.43 o                         
  -4   9   1        970.01        974.00        19.81 o                         
  -3   9   1       1021.62       1024.20        20.70 o                         
  -2   9   1        274.25        259.54        13.42 o                         
  -1   9   1        694.43        649.57        16.02 o                         
   0   9   1          0.32         11.47         8.45 o                         
   1   9   1       2295.01       2294.10        25.01 o                         
   2   9   1       1616.05       1546.77        20.44 o                         
   3   9   1        300.18        291.89        13.66 o                         
   4   9   1        116.29        119.41        15.91 o                         
   5   9   1       1602.19       1598.19        23.19 o                         
   6   9   1          8.13         16.37        12.26 o                         
   7   9   1        106.47        111.17        15.81 o                         
  -6  10   1        203.05        179.45        16.37 o                         
  -5  10   1       1872.61       1900.66        36.87 o                         
  -4  10   1        207.51        195.74        13.53 o                         
  -3  10   1        271.81        277.26        14.13 o                         
  -2  10   1          2.62          5.94         8.59 o                         
  -1  10   1       1050.94       1071.68        19.55 o                         
   0  10   1        809.28        832.10        18.38 o                         
   1  10   1        183.00        184.99        12.46 o                         
   2  10   1        243.45        249.36        18.40 o                         
   3  10   1          1.29          1.12         9.61 o                         
   4  10   1         40.41         36.35        11.81 o                         
   5  10   1        317.74        287.17        20.45 o                         
   6  10   1          9.67         16.69        13.67 o                         
  -5  11   1         81.59         91.87        17.40 o                         
  -4  11   1       1049.71       1070.63        26.17 o                         
  -3  11   1         72.65         66.32        13.45 o                         
  -2  11   1         25.99         27.49         7.07 o                         
  -1  11   1        108.98        104.88        12.23 o                         
   0  11   1       1477.19       1486.06        25.53 o                         
   1  11   1        187.39        174.18        16.43 o                         
   2  11   1        337.50        359.42        16.37 o                         
   3  11   1         98.82         93.33        15.34 o                         
   4  11   1        525.56        524.87        23.97 o                         
   5  11   1          1.80         16.32        15.00 o                         
  -3  12   1          9.97         15.18        12.38 o                         
  -2  12   1         13.23         19.27         8.25 o                         
  -1  12   1         85.98         61.92        14.04 o                         
   0  12   1         69.17         80.22        14.80 o                         
   1  12   1        221.96        224.73        18.46 o                         
   2  12   1        156.61        158.56        13.94 o                         
   3  12   1        156.71        156.05        13.78 o                         
 -10   0   2       1507.17       1580.79        54.38 o                         
  -8   0   2       1425.03       1527.77        29.45 o                         
  -6   0   2       8753.40       9155.67       126.10 o                         
  -4   0   2        797.47        764.03        10.82 o                         
  -2   0   2       5780.08       6320.67        34.09 o                         
   2   0   2       2114.44       2144.72        20.38 o                         
   4   0   2       4033.69       4376.53        43.37 o                         
   6   0   2        952.09        951.82        39.44 o                         
   8   0   2         30.86         42.38        11.38 o                         
 -10   1   2         84.51         55.57        28.65 o                         
  -9   1   2        473.36        485.34        21.03 o                         
  -8   1   2        611.62        642.58        13.92 o                         
  -7   1   2          6.38          6.21         5.47 o                         
  -6   1   2         10.13          7.35         5.20 o                         
  -5   1   2        170.58        160.47         7.10 o                         
  -4   1   2      10181.85      10190.30        72.98 o                         
  -3   1   2       1753.30       1700.69        11.29 o                         
  -2   1   2       2122.73       2150.77         9.45 o                         
  -1   1   2        937.76        829.51        13.59 o                         
   0   1   2       8544.18       8792.35        51.78 o                         
   1   1   2       1026.68        963.44         5.53 o                         
   2   1   2       4194.22       4289.19        21.28 o                         
   3   1   2        485.15        491.64         5.94 o                         
   4   1   2       3972.06       3727.42        40.32 o                         
   5   1   2       1234.06       1276.67        17.43 o                         
   6   1   2       2960.41       3085.71        45.51 o                         
   7   1   2         47.52         63.35        11.69 o                         
   8   1   2       1132.37       1148.58        21.81 o                         
   9   1   2          1.61          2.09         9.30 o                         
 -10   2   2         22.77         17.31         6.47 o                         
  -9   2   2        408.98        411.46        18.70 o                         
  -8   2   2        122.31        119.65        18.04 o                         
  -7   2   2       3319.45       3379.09        28.81 o                         
  -6   2   2        124.36        129.60         8.97 o                         
  -5   2   2         83.82         87.15         6.63 o                         
  -4   2   2        108.46        118.12         5.02 o                         
  -3   2   2       3872.65       3983.44        22.65 o                         
  -2   2   2        279.43        304.84         4.88 o                         
   0   2   2       6319.78       6658.38        32.09 o                         
   1   2   2      11938.30      12776.86        54.75 o                         
   2   2   2        266.14        269.47         7.76 o                         
   3   2   2       7939.10       8198.47        67.99 o                         
   4   2   2         13.97          8.85         4.93 o                         
   5   2   2       4465.53       4500.96        44.20 o                         
   6   2   2          7.01         20.16         8.83 o                         
   7   2   2        209.33        208.42        17.91 o                         
   8   2   2        126.77        120.51        14.05 o                         
   9   2   2        392.02        377.85        19.56 o                         
  -9   3   2        329.36        356.03        17.94 o                         
  -8   3   2        199.92        185.95        24.28 o                         
  -7   3   2         48.24         40.38         6.60 o                         
  -6   3   2       3063.00       3141.28        28.54 o                         
  -5   3   2         72.85         69.32         9.61 o                         
  -4   3   2         51.56         63.44         6.14 o                         
  -3   3   2       1116.04       1071.20        15.28 o                         
  -2   3   2       3676.68       3675.09        28.68 o                         
  -1   3   2       4121.74       4312.97        19.82 o                         
   0   3   2          7.74         23.82         5.18 o                         
   1   3   2        884.00        908.43         6.42 o                         
   2   3   2       1136.94       1080.29        12.88 o                         
   3   3   2       1320.41       1282.73        12.04 o                         
   4   3   2         23.32         50.05         6.46 o                         
   5   3   2       3014.84       3107.77        37.17 o                         
   6   3   2       1183.68       1179.92        19.87 o                         
   7   3   2        754.80        724.39        19.53 o                         
   8   3   2         85.29         97.93        17.05 o                         
   9   3   2         30.78         20.88        10.87 o                         
  -9   4   2        579.96        614.18        31.03 o                         
  -8   4   2        722.06        754.09        24.00 o                         
  -7   4   2        103.11        106.57         8.97 o                         
  -6   4   2       2107.26       2047.41        24.36 o                         
  -5   4   2        228.64        203.18        10.26 o                         
  -4   4   2        746.64        730.44        12.66 o                         
  -3   4   2        322.37        312.84         6.29 o                         
  -2   4   2       1891.93       2087.89        24.12 o                         
  -1   4   2        249.07        238.40         5.55 o                         
   0   4   2        354.74        316.49         5.49 o                         
   1   4   2       4211.80       4108.83        24.05 o                         
   2   4   2        841.09        819.25         9.98 o                         
   3   4   2       1068.51       1073.99        12.20 o                         
   4   4   2        209.02        159.46        17.64 o                         
   5   4   2        343.15        350.55        14.29 o                         
   6   4   2        264.47        251.67        11.36 o                         
   7   4   2        175.45        168.17        14.82 o                         
   8   4   2       2909.46       3057.61        30.57 o                         
   9   4   2         24.65         29.72        11.57 o                         
  -9   5   2         10.47          5.63         9.26 o                         
  -8   5   2          3.78          1.98        11.24 o                         
  -7   5   2        197.67        205.58        30.61 o                         
  -6   5   2       2057.64       2140.87        20.64 o                         
  -5   5   2          0.66          3.54         3.36 o                         
  -4   5   2       2663.74       2651.06        24.97 o                         
  -3   5   2        389.49        380.18        10.05 o                         
  -2   5   2       7539.83       7456.91        72.47 o                         
  -1   5   2        245.47        237.16         6.97 o                         
   0   5   2        770.90        737.64        12.27 o                         
   1   5   2        265.51        272.59         8.62 o                         
   2   5   2       4380.81       4447.58        35.33 o                         
   3   5   2         97.64        117.73        15.76 o                         
   4   5   2       1615.57       1627.30        23.18 o                         
   5   5   2        250.30        247.81        11.89 o                         
   6   5   2       2574.35       2596.86        27.30 o                         
   7   5   2        388.41        347.00        15.53 o                         
   8   5   2       1222.68       1248.44        30.03 o                         
   9   5   2         44.43         25.24        25.30 o                         
  -9   6   2        171.15        170.13        26.44 o                         
  -8   6   2        419.57        432.71        24.82 o                         
  -7   6   2        506.61        483.40        18.33 o                         
  -6   6   2       1750.79       1799.44        32.35 o                         
  -5   6   2        155.25        170.37        10.85 o                         
  -4   6   2          2.13          0.78         3.65 o                         
  -3   6   2       1909.72       1907.54        18.43 o                         
  -2   6   2        461.56        468.97        10.30 o                         
  -1   6   2       3254.04       3214.61        28.25 o                         
   0   6   2        354.95        325.91        10.72 o                         
   1   6   2       2034.00       1994.49        22.04 o                         
   2   6   2       1345.47       1361.26        17.87 o                         
   3   6   2       5565.22       5701.88        54.55 o                         
   4   6   2         14.25         23.58         8.32 o                         
   5   6   2        516.82        516.78        16.10 o                         
   6   6   2        283.23        273.18        11.70 o                         
   7   6   2        276.95        269.29        16.49 o                         
   8   6   2        154.54        187.57        26.55 o                         
  -8   7   2        540.74        564.13        22.92 o                         
  -7   7   2        439.18        412.98        21.30 o                         
  -6   7   2        480.52        472.32        18.19 o                         
  -5   7   2          3.75         -3.65         5.93 o                         
  -4   7   2         97.58         66.95        11.56 o                         
  -3   7   2       1963.80       1942.30        30.03 o                         
  -2   7   2         62.71         64.62         9.94 o                         
  -1   7   2        670.20        633.42        14.32 o                         
   0   7   2       1170.95       1167.18        20.09 o                         
   1   7   2        160.85        145.17        10.60 o                         
   2   7   2          8.41         14.76         7.98 o                         
   3   7   2       2400.63       2422.49        25.41 o                         
   4   7   2       1026.70       1014.90        15.95 o                         
   5   7   2        682.14        669.53        15.30 o                         
   6   7   2        310.86        318.02        14.09 o                         
   7   7   2        250.94        253.73        22.70 o                         
   8   7   2         12.74         19.47        11.56 o                         
  -7   8   2        170.57        155.64        14.44 o                         
  -6   8   2        295.47        318.07        19.80 o                         
  -5   8   2        119.27        118.69        16.00 o                         
  -4   8   2         21.08         22.02         8.79 o                         
  -3   8   2         38.63         30.26         9.89 o                         
  -2   8   2         55.06         70.53        10.52 o                         
  -1   8   2       1390.34       1442.80        19.88 o                         
   0   8   2        197.69        194.09        12.90 o                         
   1   8   2       3076.62       3077.61        29.17 o                         
   2   8   2        630.77        630.58        19.94 o                         
   3   8   2       1344.37       1301.74        23.76 o                         
   4   8   2         39.32         32.78         9.38 o                         
   5   8   2         30.00         14.68         8.18 o                         
   6   8   2        760.29        755.63        19.77 o                         
   7   8   2        170.51        144.42        21.87 o                         
  -7   9   2          0.01          4.15        12.63 o                         
  -6   9   2        323.23        293.71        16.62 o                         
  -5   9   2        310.44        274.93        21.69 o                         
  -4   9   2       2830.47       2902.64        39.02 o                         
  -3   9   2        216.99        230.34        12.47 o                         
  -2   9   2        756.73        743.87        19.18 o                         
  -1   9   2         18.87          9.90         9.73 o                         
   0   9   2       2166.68       2157.65        23.16 o                         
   1   9   2        373.95        407.11        16.29 o                         
   2   9   2        834.44        835.10        18.53 o                         
   3   9   2        248.47        256.44        12.95 o                         
   4   9   2       1549.18       1606.77        26.51 o                         
   5   9   2        195.59        208.36        18.07 o                         
   6   9   2        645.81        566.54        30.01 o                         
   7   9   2         18.51         12.57        14.55 o                         
  -6  10   2        374.96        357.35        18.79 o                         
  -5  10   2        295.84        278.98        17.91 o                         
  -4  10   2        209.87        202.18        24.74 o                         
  -3  10   2        477.70        508.27        15.22 o                         
  -2  10   2         17.18          9.14         7.18 o                         
  -1  10   2         13.85         27.45        10.26 o                         
   0  10   2         10.72          1.57        11.07 o                         
   1  10   2        897.41        899.19        20.30 o                         
   2  10   2        105.52        100.93        12.21 o                         
   3  10   2         42.83         33.49        12.57 o                         
   4  10   2         26.91         23.75         8.87 o                         
   5  10   2        164.13        188.34        17.58 o                         
   6  10   2          9.18         21.34        12.44 o                         
  -5  11   2        772.92        770.22        21.28 o                         
  -4  11   2        748.07        766.19        21.78 o                         
  -3  11   2         28.71         30.29        10.94 o                         
  -2  11   2          0.90          6.00         6.82 o                         
  -1  11   2        136.01        139.43        13.93 o                         
   0  11   2         16.02         20.72        10.01 o                         
   1  11   2         10.37          3.27         6.09 o                         
   2  11   2        504.89        522.41        18.68 o                         
   3  11   2         12.12          8.74         7.85 o                         
   4  11   2         62.20         47.08        10.02 o                         
  -3  12   2        330.56        352.92        20.49 o                         
  -2  12   2        234.75        248.23        20.03 o                         
  -1  12   2        124.99        147.78        12.16 o                         
   0  12   2         21.00         14.15         7.35 o                         
   1  12   2       1708.90       1774.79        28.12 o                         
   2  12   2         54.41         59.19        18.16 o                         
   3  12   2        228.13        217.40        14.13 o                         
  -9   0   3       1420.68       1537.31        51.06 o                         
  -7   0   3        253.51        238.48        24.36 o                         
  -5   0   3         26.93         28.03         6.32 o                         
  -3   0   3       3926.51       3958.16        40.87 o                         
  -1   0   3       4199.60       4060.09        26.12 o                         
   1   0   3          7.01         15.80         5.63 o                         
   3   0   3         11.82          4.60         4.58 o                         
   5   0   3      11367.33      11949.54       169.61 o                         
   7   0   3        640.85        685.06        19.54 o                         
   9   0   3       1095.35       1184.47        32.05 o                         
 -10   1   3          7.39         13.18        13.25 o                         
  -9   1   3       2092.26       2293.40        44.36 o                         
  -8   1   3          2.64          5.71         6.08 o                         
  -7   1   3        494.90        509.31        10.05 o                         
  -6   1   3         42.44         43.28         5.77 o                         
  -5   1   3       1712.37       1652.69        16.21 o                         
  -4   1   3        193.32        184.78         4.67 o                         
  -3   1   3       1423.82       1357.79         8.84 o                         
  -2   1   3        289.92        288.64         4.54 o                         
  -1   1   3        111.12         87.39         2.16 o                         
   1   1   3       2003.48       2060.54        11.56 o                         
   2   1   3        336.58        346.12         6.55 o                         
   3   1   3       1000.50        841.83         7.85 o                         
   4   1   3       1268.30       1251.50        14.30 o                         
   5   1   3       3197.33       3360.08        35.04 o                         
   6   1   3        463.61        473.37        14.98 o                         
   7   1   3        100.35        109.24        16.30 o                         
   8   1   3          5.84          7.82         9.31 o                         
   9   1   3          8.13         14.69         7.52 o                         
 -10   2   3        806.44        780.03        27.91 o                         
  -9   2   3        188.78        170.88        17.94 o                         
  -8   2   3        746.71        727.52        13.31 o                         
  -7   2   3        138.64        135.72        11.89 o                         
  -6   2   3       1061.02       1059.96        14.72 o                         
  -5   2   3        660.13        668.19        11.70 o                         
  -4   2   3       9410.67       9658.03        64.56 o                         
  -3   2   3      11703.73      12474.30        91.80 o                         
  -2   2   3      26479.66      28757.09       230.36 o                         
   1   2   3       1316.12       1296.39        13.52 o                         
   2   2   3        540.08        525.37         7.53 o                         
   3   2   3         10.77         35.80         6.62 o                         
   4   2   3        179.83        191.89         9.77 o                         
   5   2   3       2049.59       2072.31        21.84 o                         
   6   2   3        609.46        618.42        14.48 o                         
   7   2   3        173.18        160.45        12.61 o                         
   8   2   3        202.69        198.62        14.77 o                         
   9   2   3        233.41        222.00        14.52 o                         
  -9   3   3         13.23         10.36         7.78 o                         
  -8   3   3          9.50          7.77         6.75 o                         
  -7   3   3        556.65        577.76        15.93 o                         
  -6   3   3        958.93        923.95        21.46 o                         
  -5   3   3        190.44        184.05         7.06 o                         
  -4   3   3         64.25         55.21         6.31 o                         
  -3   3   3        986.00        955.06        12.74 o                         
  -2   3   3       1403.82       1390.43        11.34 o                         
  -1   3   3         35.17         50.76         5.98 o                         
   0   3   3      12699.96      13236.31        40.45 o                         
   1   3   3        869.45        873.11         6.58 o                         
   2   3   3       6184.55       6259.93        33.20 o                         
   3   3   3        822.50        787.27         9.92 o                         
   4   3   3       3290.36       3333.02        30.76 o                         
   5   3   3         47.53         46.19        10.49 o                         
   6   3   3        793.67        772.19        13.94 o                         
   7   3   3        107.03        106.80        14.41 o                         
   8   3   3        478.24        473.37        19.45 o                         
   9   3   3         25.40         17.59         8.88 o                         
  -9   4   3         59.30         58.34        16.61 o                         
  -8   4   3        272.45        240.13        36.01 o                         
  -7   4   3        103.72         88.28         9.50 o                         
  -6   4   3        131.85        140.66         8.99 o                         
  -5   4   3        522.33        491.75        10.70 o                         
  -4   4   3         40.69         21.82         5.11 o                         
  -3   4   3          8.96          5.14         3.81 o                         
  -2   4   3       3973.16       4248.10        35.13 o                         
  -1   4   3       2038.84       2034.04        12.51 o                         
   0   4   3       2235.89       2279.13        19.74 o                         
   1   4   3          2.88         11.67         4.04 o                         
   2   4   3        770.96        812.59        10.09 o                         
   3   4   3       3695.30       3641.75        47.84 o                         
   4   4   3        291.38        270.42        13.13 o                         
   5   4   3       3122.97       3219.17        41.22 o                         
   6   4   3         18.55         15.19         6.99 o                         
   7   4   3       2835.04       2914.42        38.94 o                         
   8   4   3        288.37        281.42        13.48 o                         
   9   4   3        163.05        143.85        28.09 o                         
  -9   5   3        385.83        342.28        40.13 o                         
  -8   5   3         12.25          7.13         7.80 o                         
  -7   5   3       4781.85       5120.09        88.49 o                         
  -6   5   3          0.02          0.57         2.71 o                         
  -5   5   3       1000.49        962.52        15.55 o                         
  -4   5   3        179.00        178.17         6.94 o                         
  -3   5   3       1460.83       1389.74        13.32 o                         
  -2   5   3         75.19         84.85         6.30 o                         
  -1   5   3        441.78        424.51         8.12 o                         
   0   5   3        500.13        500.34         8.18 o                         
   1   5   3       3883.32       4010.95        51.94 o                         
   2   5   3          1.17          8.93         8.17 o                         
   3   5   3       4588.88       4645.11        41.69 o                         
   4   5   3        178.49        142.13        16.93 o                         
   5   5   3        734.78        696.39        16.18 o                         
   6   5   3         91.70         94.30        13.25 o                         
   7   5   3        165.07        154.12        15.50 o                         
   8   5   3        264.20        251.98        15.79 o                         
   9   5   3        303.28        308.84        25.17 o                         
  -9   6   3         23.55         16.42         8.36 o                         
  -8   6   3        197.52        224.01        19.01 o                         
  -7   6   3        189.45        178.82        16.31 o                         
  -6   6   3       1459.40       1493.22        29.73 o                         
  -5   6   3       1144.08       1151.53        13.49 o                         
  -4   6   3       1041.07       1044.03        13.86 o                         
  -3   6   3        692.36        690.10        10.56 o                         
  -2   6   3       5614.94       5855.43        44.41 o                         
  -1   6   3        380.38        351.80        12.00 o                         
   0   6   3        816.28        769.99        13.56 o                         
   1   6   3       4274.88       4518.53        46.42 o                         
   2   6   3       1614.17       1567.97        24.43 o                         
   3   6   3       1535.21       1505.84        20.49 o                         
   4   6   3        135.33        118.13        14.15 o                         
   5   6   3        133.83        126.56        10.90 o                         
   6   6   3        328.01        295.04        16.18 o                         
   7   6   3       1784.01       1890.00        31.81 o                         
   8   6   3          4.17          6.86        10.55 o                         
  -8   7   3         78.24         57.19        16.17 o                         
  -7   7   3         19.50         18.11         9.64 o                         
  -6   7   3          6.63          6.80        10.65 o                         
  -5   7   3          3.41         10.84         6.52 o                         
  -4   7   3        143.76        132.63         7.57 o                         
  -3   7   3        660.82        662.00        11.81 o                         
  -2   7   3        326.98        297.43        11.43 o                         
  -1   7   3        674.20        670.57        13.72 o                         
   0   7   3       1822.31       1821.71        23.76 o                         
   1   7   3         98.65         98.38        14.01 o                         
   2   7   3       2957.16       3027.69        35.98 o                         
   3   7   3          0.21         18.66        11.20 o                         
   4   7   3       1960.99       1933.36        22.26 o                         
   5   7   3        112.08        117.31        12.47 o                         
   6   7   3        136.94        137.02        13.62 o                         
   7   7   3        214.00        217.12        28.08 o                         
   8   7   3        825.68        876.80        43.39 o                         
  -7   8   3         53.71         83.96        26.37 o                         
  -6   8   3        816.77        855.76        35.13 o                         
  -5   8   3          0.32          8.56        12.34 o                         
  -4   8   3        165.60        175.41        14.29 o                         
  -3   8   3        713.95        706.28        13.16 o                         
  -2   8   3       4279.86       4475.36        34.71 o                         
  -1   8   3         30.15         33.60         9.75 o                         
   0   8   3        587.76        571.84        14.41 o                         
   1   8   3       1136.94       1155.38        21.08 o                         
   2   8   3        371.72        342.03        14.89 o                         
   3   8   3         56.46         38.81         9.93 o                         
   4   8   3        176.16        178.49        12.03 o                         
   5   8   3        588.68        570.34        15.87 o                         
   6   8   3        124.79        140.78        18.18 o                         
   7   8   3        156.43        135.78        25.76 o                         
  -7   9   3        441.39        464.01        18.45 o                         
  -6   9   3         23.95         22.87        12.47 o                         
  -5   9   3       2103.21       2073.93        31.09 o                         
  -4   9   3        373.36        353.30        13.39 o                         
  -3   9   3        591.25        599.37        15.28 o                         
  -2   9   3          1.61          8.99         8.10 o                         
  -1   9   3        621.68        631.85        15.99 o                         
   0   9   3        834.83        846.43        16.63 o                         
   1   9   3       1685.47       1666.49        30.67 o                         
   2   9   3        125.97        127.69        12.96 o                         
   3   9   3        593.16        584.07        16.33 o                         
   4   9   3         78.27         65.08        11.07 o                         
   5   9   3        803.89        816.30        21.79 o                         
   6   9   3         78.28         86.25        19.05 o                         
  -6  10   3        185.97        193.19        15.62 o                         
  -5  10   3          1.47         30.23        11.74 o                         
  -4  10   3        499.44        519.56        19.18 o                         
  -3  10   3        787.37        779.94        16.67 o                         
  -2  10   3        351.31        341.23        16.58 o                         
  -1  10   3        617.77        599.45        17.59 o                         
   0  10   3        403.51        369.48        12.70 o                         
   1  10   3        441.03        432.65        16.98 o                         
   2  10   3        225.93        231.79        13.85 o                         
   3  10   3        120.81        124.58        13.33 o                         
   4  10   3        286.56        286.51        14.55 o                         
   5  10   3        896.36        873.29        19.62 o                         
  -5  11   3          5.62          2.94        10.56 o                         
  -4  11   3          0.40          6.18        12.89 o                         
  -3  11   3         29.13         25.39        12.73 o                         
  -2  11   3         19.25         18.71         8.96 o                         
  -1  11   3         47.71         40.28         9.71 o                         
   0  11   3        538.90        544.06        15.68 o                         
   1  11   3         43.17         44.27        11.96 o                         
   2  11   3        679.65        694.30        19.02 o                         
   3  11   3         58.77         60.39         9.40 o                         
   4  11   3        281.90        305.72        15.30 o                         
  -3  12   3        137.07        120.63        15.86 o                         
  -2  12   3        520.52        544.63        16.40 o                         
  -1  12   3        169.09        179.84        18.01 o                         
   0  12   3        992.11       1027.54        20.28 o                         
   1  12   3        377.02        401.86        15.63 o                         
   2  12   3         24.02         15.04         8.90 o                         
   3  12   3        184.44        175.12        14.54 o                         
 -10   0   4         17.45         26.68        17.92 o                         
  -8   0   4       4481.85       4712.07        93.34 o                         
  -6   0   4         16.92         21.48         9.77 o                         
  -4   0   4       5987.26       6129.08        50.49 o                         
  -2   0   4        148.40        159.69         5.18 o                         
   0   0   4       3574.49       3860.37        23.42 o                         
   2   0   4      22477.40      24554.73       709.24 o                         
   4   0   4      12642.95      12860.98       160.27 o                         
   6   0   4       1794.10       1972.07        31.44 o                         
   8   0   4         55.73         49.90        20.84 o                         
 -10   1   4        716.53        719.56        42.18 o                         
  -9   1   4          7.62          2.91         5.98 o                         
  -8   1   4        593.71        605.86        12.40 o                         
  -7   1   4        113.93        122.64        12.01 o                         
  -6   1   4        411.31        395.34         9.18 o                         
  -5   1   4       1347.77       1353.21        14.31 o                         
  -4   1   4        752.39        685.40         7.30 o                         
  -3   1   4       3568.61       3589.60        19.06 o                         
  -2   1   4        510.75        509.91         5.46 o                         
  -1   1   4        282.95        285.26         5.50 o                         
   0   1   4       4862.76       5421.09        19.82 o                         
   1   1   4        122.95        138.22         4.76 o                         
   2   1   4        203.37        222.78         6.63 o                         
   3   1   4        219.68        195.54         8.75 o                         
   4   1   4         58.09         78.93         8.15 o                         
   5   1   4       2953.47       2984.34        31.11 o                         
   6   1   4       2332.63       2358.59        25.87 o                         
   7   1   4        770.24        792.28        17.46 o                         
   8   1   4          3.54         19.94        11.52 o                         
   9   1   4        251.11        250.54        14.22 o                         
 -10   2   4         52.22         36.51        24.50 o                         
  -9   2   4        961.98       1031.90        43.94 o                         
  -8   2   4        132.05        120.06        18.43 o                         
  -7   2   4       2655.80       2709.31        26.96 o                         
  -6   2   4         87.73         71.89         8.93 o                         
  -5   2   4       3828.63       3855.32        28.95 o                         
  -4   2   4        841.90        874.07         7.28 o                         
  -3   2   4       5821.45       6262.37        41.97 o                         
  -2   2   4        246.23        270.43         5.32 o                         
  -1   2   4       2773.38       2948.61        21.21 o                         
   0   2   4        409.37        459.31         7.00 o                         
   1   2   4       1723.31       1698.08        13.60 o                         
   2   2   4        222.07        199.14         5.58 o                         
   3   2   4        905.64       1036.91        10.24 o                         
   4   2   4       1726.32       1794.08        21.95 o                         
   5   2   4         27.97         29.66        10.13 o                         
   6   2   4        125.51        107.87        12.04 o                         
   7   2   4        152.51        144.18        14.81 o                         
   8   2   4        100.14         78.22        20.09 o                         
   9   2   4        103.70         87.68        13.17 o                         
  -9   3   4          2.67         11.35         7.52 o                         
  -8   3   4          7.74          8.17         5.94 o                         
  -7   3   4         21.71         20.04         5.72 o                         
  -6   3   4        294.40        285.96         7.42 o                         
  -5   3   4        451.30        415.03         8.44 o                         
  -4   3   4          1.28          4.18         2.19 o                         
  -3   3   4      15384.84      16531.16        56.01 o                         
  -2   3   4       1349.96       1372.04        10.34 o                         
  -1   3   4      15561.94      16491.96       120.88 o                         
   0   3   4       2087.02       2175.60        11.82 o                         
   1   3   4       5793.78       5844.30        58.45 o                         
   2   3   4       7104.96       7345.09        48.52 o                         
   3   3   4        421.21        409.22         9.67 o                         
   4   3   4       2215.79       2255.08        25.83 o                         
   5   3   4       3363.89       3359.14        34.48 o                         
   6   3   4          0.38          3.43         6.94 o                         
   7   3   4        960.94        917.00        20.26 o                         
   8   3   4        391.68        397.64        24.45 o                         
   9   3   4       1038.79       1077.83        25.45 o                         
  -9   4   4         59.89         49.32        12.14 o                         
  -8   4   4         96.71         89.23        19.79 o                         
  -7   4   4        637.24        607.48        22.45 o                         
  -6   4   4       1956.91       2037.54        19.01 o                         
  -5   4   4       1459.32       1417.46        14.51 o                         
  -4   4   4         10.82          9.48         2.25 o                         
  -3   4   4         98.04        110.47         7.16 o                         
  -2   4   4      11946.95      12693.03        68.76 o                         
  -1   4   4        447.24        506.63        11.15 o                         
   0   4   4        377.88        339.22        12.38 o                         
   1   4   4        873.52        846.24         9.82 o                         
   2   4   4      11414.45      11877.97        73.67 o                         
   3   4   4        587.23        644.85        12.24 o                         
   4   4   4       5516.20       5560.93        49.86 o                         
   5   4   4       1365.57       1359.89        21.10 o                         
   6   4   4        839.04        818.53        16.47 o                         
   7   4   4         51.14         56.02        11.56 o                         
   8   4   4        484.91        468.69        18.08 o                         
   9   4   4        102.14         87.25        24.13 o                         
  -9   5   4         86.87         88.10        28.05 o                         
  -8   5   4        377.39        342.99        16.15 o                         
  -7   5   4         31.12         38.28        12.31 o                         
  -6   5   4       1006.11       1023.62        23.02 o                         
  -5   5   4          4.23          2.56         4.90 o                         
  -4   5   4        192.06        202.39         8.58 o                         
  -3   5   4          0.69          9.31         6.18 o                         
  -2   5   4       2608.00       2534.99        21.63 o                         
  -1   5   4        841.51        809.10         8.86 o                         
   0   5   4       1566.84       1567.60        13.84 o                         
   1   5   4        215.98        213.39        10.39 o                         
   2   5   4        768.13        694.49        13.02 o                         
   3   5   4       1351.83       1331.64        20.00 o                         
   4   5   4       3358.10       3391.73        38.77 o                         
   5   5   4          4.56         13.76         5.35 o                         
   6   5   4         27.49         27.79         8.22 o                         
   7   5   4          8.22         12.68         6.22 o                         
   8   5   4        847.04        889.15        19.55 o                         
  -9   6   4         64.89         60.72        14.35 o                         
  -8   6   4        110.45        101.42        22.72 o                         
  -7   6   4       1231.01       1239.70        26.52 o                         
  -6   6   4        640.02        681.13        18.13 o                         
  -5   6   4        949.10        969.87        15.75 o                         
  -4   6   4        192.28        179.19         7.96 o                         
  -3   6   4       1167.90       1126.28        12.99 o                         
  -2   6   4         64.92         60.30         7.65 o                         
  -1   6   4        123.02        136.34         7.85 o                         
   0   6   4        353.35        341.03        14.00 o                         
   1   6   4        165.35        181.54        13.08 o                         
   2   6   4       1248.42       1135.03        24.41 o                         
   3   6   4          7.79         12.21         6.44 o                         
   4   6   4        825.09        822.40        16.69 o                         
   5   6   4          6.36         13.25         7.61 o                         
   6   6   4         27.38         37.64         7.94 o                         
   7   6   4        159.61        164.46        14.87 o                         
   8   6   4         26.12         39.19        10.95 o                         
  -8   7   4         37.44         49.41        14.48 o                         
  -7   7   4         36.18         36.96        11.50 o                         
  -6   7   4        128.72        116.84        20.64 o                         
  -5   7   4       1971.65       1999.91        38.08 o                         
  -4   7   4        838.80        790.20        18.67 o                         
  -3   7   4       3190.41       3175.79        41.24 o                         
  -2   7   4        115.54        109.20         9.22 o                         
  -1   7   4       4811.97       4753.02        44.63 o                         
   0   7   4          1.60         12.32         9.05 o                         
   1   7   4       1237.83       1241.54        20.80 o                         
   2   7   4       1141.96       1180.23        23.48 o                         
   3   7   4       1354.29       1369.04        20.16 o                         
   4   7   4       1854.26       1852.12        22.27 o                         
   5   7   4       1042.86       1025.21        23.93 o                         
   6   7   4        132.31        139.74        18.68 o                         
   7   7   4       2024.55       2126.91        35.39 o                         
   8   7   4         38.41         21.07         9.84 o                         
  -7   8   4        684.62        663.29        24.21 o                         
  -6   8   4         12.30         13.90        10.99 o                         
  -5   8   4        600.10        594.77        25.99 o                         
  -4   8   4       1305.30       1304.22        24.63 o                         
  -3   8   4        551.18        551.73        12.14 o                         
  -2   8   4        106.69        106.44        12.73 o                         
  -1   8   4         86.79         70.50         9.83 o                         
   0   8   4       2138.03       2128.35        21.37 o                         
   1   8   4          1.56          4.29         8.37 o                         
   2   8   4        521.46        519.78        15.31 o                         
   3   8   4         52.73         53.28        10.32 o                         
   4   8   4        347.10        358.22        13.31 o                         
   5   8   4        423.55        410.15        15.79 o                         
   6   8   4        322.71        296.46        17.16 o                         
   7   8   4         40.73         25.76        10.74 o                         
  -7   9   4        192.87        164.82        17.22 o                         
  -6   9   4        137.67        145.30        14.70 o                         
  -5   9   4        268.50        260.55        24.33 o                         
  -4   9   4        544.06        544.35        22.66 o                         
  -3   9   4          3.49          4.97         4.80 o                         
  -2   9   4        351.29        319.46        13.46 o                         
  -1   9   4        699.12        711.82        16.90 o                         
   0   9   4        613.50        607.16        15.05 o                         
   1   9   4         28.02         35.01        12.72 o                         
   2   9   4          0.02          1.29         8.87 o                         
   3   9   4          6.22          5.92        11.66 o                         
   4   9   4         29.76         21.61         8.81 o                         
   5   9   4         56.14         46.83        11.44 o                         
   6   9   4        243.54        259.07        20.41 o                         
  -6  10   4        424.23        402.06        54.65 o                         
  -5  10   4        237.18        249.81        16.40 o                         
  -4  10   4        266.13        255.10        20.92 o                         
  -3  10   4          7.43          8.88         5.87 o                         
  -2  10   4         17.13         22.50        10.23 o                         
  -1  10   4         24.64         28.19         8.23 o                         
   0  10   4        933.28        917.68        18.14 o                         
   1  10   4         67.44         75.38        12.37 o                         
   2  10   4       1386.85       1401.33        20.72 o                         
   3  10   4          2.40          9.04        10.37 o                         
   4  10   4       1258.50       1292.41        26.83 o                         
   5  10   4        152.41        135.38        22.48 o                         
  -5  11   4        196.18        120.08        54.75 o                         
  -4  11   4          9.52         18.53        10.44 o                         
  -3  11   4        600.47        653.99        33.51 o                         
  -2  11   4         19.59         15.06         7.12 o                         
  -1  11   4        374.53        397.63        12.63 o                         
   0  11   4        558.64        584.88        15.41 o                         
   1  11   4       2948.96       3028.67        51.94 o                         
   2  11   4         12.85          5.99         9.93 o                         
   3  11   4        107.23        126.10        15.59 o                         
   4  11   4          0.88          0.56        10.18 o                         
  -3  12   4         19.08         26.99        12.28 o                         
  -2  12   4        237.43        242.95        18.47 o                         
  -1  12   4         44.98         40.06         8.66 o                         
   0  12   4        298.78        302.38        14.29 o                         
   1  12   4          2.77          7.42         8.44 o                         
   2  12   4         19.56         26.78         7.74 o                         
  -9   0   5       1181.53       1168.64        59.82 o                         
  -7   0   5        237.72        216.48        12.22 o                         
  -5   0   5       1940.08       2025.00        43.75 o                         
  -3   0   5      12631.08      13117.55        99.11 o                         
  -1   0   5       9997.44      10814.60        66.66 o                         
   1   0   5      15270.04      15798.90       126.18 o                         
   3   0   5       4649.83       5090.89        93.80 o                         
   7   0   5        444.80        471.00        20.80 o                         
   9   0   5       1109.79       1108.32        31.12 o                         
 -10   1   5        193.16        116.32        52.93 o                         
  -9   1   5        255.86        268.34        13.18 o                         
  -8   1   5        164.07        173.09         9.12 o                         
  -7   1   5       1169.95       1162.80        13.17 o                         
  -6   1   5       1158.76       1167.14        15.64 o                         
  -5   1   5       1628.80       1585.43        25.77 o                         
  -4   1   5       3864.98       3927.84        22.72 o                         
  -3   1   5        935.97        958.39         6.46 o                         
  -2   1   5        728.53        690.16         5.38 o                         
  -1   1   5        474.00        471.25         7.07 o                         
   0   1   5        942.73        970.33         6.97 o                         
   1   1   5      13689.50      14841.65       105.41 o                         
   2   1   5       2308.03       2190.93        17.65 o                         
   3   1   5       2535.18       2678.66        21.91 o                         
   4   1   5       2440.14       2409.80        58.19 o                         
   5   1   5       2602.01       2541.82        29.40 o                         
   6   1   5       1201.75       1145.84        19.13 o                         
   7   1   5          3.86         11.55         6.68 o                         
   8   1   5         24.80         21.74        10.15 o                         
   9   1   5        480.89        498.27        15.79 o                         
 -10   2   5        526.04        519.54        22.82 o                         
  -9   2   5        148.37        163.38        16.73 o                         
  -8   2   5       1182.61       1162.60        28.64 o                         
  -7   2   5         25.17         21.66         7.19 o                         
  -6   2   5        147.31        139.52         8.56 o                         
  -5   2   5         16.55         18.36         6.09 o                         
  -4   2   5        416.83        372.48         4.93 o                         
  -3   2   5       3046.46       3354.59        21.45 o                         
  -2   2   5       4999.30       5038.48        33.15 o                         
  -1   2   5          4.68         12.12         3.45 o                         
   0   2   5        295.27        328.18        10.29 o                         
   1   2   5        853.02        809.28         6.55 o                         
   2   2   5         21.32         30.03         4.49 o                         
   3   2   5       2177.96       2212.52        47.57 o                         
   4   2   5       1418.27       1287.38        17.69 o                         
   5   2   5        544.74        534.09        14.57 o                         
   6   2   5       1946.98       1947.57        20.62 o                         
   7   2   5       1203.69       1151.30        21.50 o                         
   8   2   5       2234.01       2241.97        58.73 o                         
   9   2   5        410.51        439.68        18.28 o                         
  -9   3   5        102.00        115.83        15.64 o                         
  -8   3   5       1585.43       1574.83        26.76 o                         
  -7   3   5        415.34        418.61        14.04 o                         
  -6   3   5       3881.63       4088.09        29.41 o                         
  -5   3   5        206.46        218.39        15.71 o                         
  -4   3   5       3841.68       3792.44        77.84 o                         
  -3   3   5        124.12        109.43         8.04 o                         
  -2   3   5       2710.20       2850.64        17.17 o                         
  -1   3   5       3538.56       3676.74        20.68 o                         
   0   3   5       1765.25       1809.04        13.09 o                         
   1   3   5        574.18        578.15         7.16 o                         
   2   3   5       1091.61       1005.94        24.71 o                         
   3   3   5        601.66        543.51        12.11 o                         
   4   3   5       4538.34       4517.98        39.84 o                         
   5   3   5        514.05        512.58        13.80 o                         
   6   3   5       1195.00       1207.79        16.00 o                         
   7   3   5        206.86        194.98        12.70 o                         
   8   3   5          0.96         14.96         5.96 o                         
   9   3   5          3.01          7.32         6.12 o                         
  -9   4   5        694.64        687.62        28.38 o                         
  -8   4   5        376.75        352.84        16.12 o                         
  -7   4   5        477.16        505.49        15.37 o                         
  -6   4   5         13.87         16.00        10.11 o                         
  -5   4   5       1951.91       1938.06        32.35 o                         
  -4   4   5       1397.22       1343.17        50.53 o                         
  -3   4   5       4760.29       4956.16        34.37 o                         
  -2   4   5         82.84        134.57         5.14 o                         
  -1   4   5      18046.41      19139.42       276.77 o                         
   0   4   5        985.80       1133.51        16.09 o                         
   1   4   5       1144.91       1034.43        13.53 o                         
   2   4   5        547.82        564.62        12.68 o                         
   3   4   5        969.42        951.20        16.53 o                         
   4   4   5         71.03         85.44        15.50 o                         
   5   4   5         61.01         63.00        13.13 o                         
   6   4   5        221.27        217.23        15.91 o                         
   7   4   5        109.44        119.89        14.46 o                         
   8   4   5         96.82         95.54        13.45 o                         
   9   4   5         17.15         10.87         8.06 o                         
  -9   5   5        250.06        217.03        23.70 o                         
  -8   5   5          6.31          5.78         7.28 o                         
  -7   5   5        230.71        215.25        16.61 o                         
  -6   5   5        395.36        393.04        16.44 o                         
  -5   5   5         42.65         29.96        10.11 o                         
  -4   5   5         56.03         44.66         6.05 o                         
  -3   5   5        582.90        532.29         8.59 o                         
  -2   5   5        590.50        566.57         8.39 o                         
  -1   5   5       1290.96       1285.63        12.66 o                         
   0   5   5          8.74         12.31         4.50 o                         
   1   5   5       1228.99       1122.70        16.35 o                         
   2   5   5        832.62        806.75        16.35 o                         
   3   5   5      10298.22      10929.74        89.46 o                         
   4   5   5         79.74         97.44        13.02 o                         
   5   5   5        907.67        898.31        18.52 o                         
   6   5   5        111.21         98.46        14.10 o                         
   7   5   5        229.34        241.77        19.14 o                         
   8   5   5         10.45         11.51         7.61 o                         
  -8   6   5         34.20         30.62        10.76 o                         
  -7   6   5         36.60         43.60        12.49 o                         
  -6   6   5         54.39         59.09        14.01 o                         
  -5   6   5        415.55        380.68        16.20 o                         
  -4   6   5         20.97         15.58         3.51 o                         
  -3   6   5        578.91        528.19         8.88 o                         
  -2   6   5        440.58        434.67         9.76 o                         
  -1   6   5       4229.26       4198.73        82.23 o                         
   0   6   5        272.79        242.87        10.77 o                         
   1   6   5        430.00        410.35        13.37 o                         
   2   6   5        220.51        228.40        15.32 o                         
   3   6   5        753.87        706.99        18.05 o                         
   4   6   5       2037.67       1997.51        21.39 o                         
   5   6   5       1022.91       1021.41        20.71 o                         
   6   6   5        132.81        143.79        16.32 o                         
   7   6   5        460.66        461.65        18.71 o                         
   8   6   5       1189.29       1176.90        49.00 o                         
  -8   7   5        275.42        271.25        21.11 o                         
  -7   7   5         24.27         43.72        13.47 o                         
  -6   7   5       3054.28       3141.73        48.21 o                         
  -5   7   5        262.34        278.28        21.69 o                         
  -4   7   5        976.92        945.99        19.76 o                         
  -3   7   5        654.35        625.33        11.21 o                         
  -2   7   5       3135.26       3116.19        49.37 o                         
  -1   7   5         83.59        105.65         9.85 o                         
   0   7   5        580.62        555.90        13.10 o                         
   1   7   5          3.96          4.64         6.86 o                         
   2   7   5       2798.14       2955.17        43.34 o                         
   3   7   5        504.75        515.93        15.85 o                         
   4   7   5       1427.88       1377.08        31.28 o                         
   5   7   5         12.74          5.43         8.56 o                         
   6   7   5       1573.96       1567.79        21.20 o                         
   7   7   5         56.73         53.55        12.38 o                         
  -7   8   5        413.25        408.17        22.16 o                         
  -6   8   5          1.64          4.25        10.32 o                         
  -5   8   5        364.71        366.80        18.39 o                         
  -4   8   5        869.42        877.98        25.27 o                         
  -3   8   5        178.21        181.14        10.60 o                         
  -2   8   5         56.01         57.76        10.09 o                         
  -1   8   5        723.82        691.25        13.08 o                         
   0   8   5        378.42        361.89        14.07 o                         
   1   8   5       2148.41       2186.88        22.37 o                         
   2   8   5        148.14        122.77        12.63 o                         
   3   8   5        214.72        213.59        14.68 o                         
   4   8   5         10.85          6.15         8.41 o                         
   5   8   5        436.05        433.63        17.40 o                         
   6   8   5        278.72        275.81        16.67 o                         
   7   8   5         40.59         32.50        11.80 o                         
  -7   9   5        117.87         79.52        23.05 o                         
  -6   9   5        611.69        592.53        19.27 o                         
  -5   9   5        256.03        285.20        19.80 o                         
  -4   9   5          8.13         13.24         9.80 o                         
  -3   9   5         17.38         25.90         9.23 o                         
  -2   9   5         13.49         21.23         7.99 o                         
  -1   9   5        153.98        149.22        12.45 o                         
   0   9   5        517.85        526.64        14.49 o                         
   1   9   5       3493.26       3639.68        39.28 o                         
   2   9   5         39.66         43.75         9.62 o                         
   3   9   5        222.51        219.58        15.51 o                         
   4   9   5         37.50         35.56        13.97 o                         
   5   9   5        951.46        931.89        20.26 o                         
   6   9   5        239.33        236.07        13.43 o                         
  -6  10   5          5.72          0.17        13.39 o                         
  -5  10   5        384.84        366.10        18.37 o                         
  -4  10   5        130.35        123.44        18.01 o                         
  -3  10   5       1396.90       1450.63        28.12 o                         
  -2  10   5         33.54         26.94         8.13 o                         
  -1  10   5        413.38        423.62        12.86 o                         
   0  10   5        152.54        142.33        17.72 o                         
   1  10   5       1528.43       1540.38        25.67 o                         
   2  10   5        607.08        600.94        17.98 o                         
   3  10   5         17.62         15.80        10.07 o                         
   4  10   5         87.54         85.68        15.46 o                         
   5  10   5         40.70         30.02         9.76 o                         
  -5  11   5         56.21         70.50        23.25 o                         
  -4  11   5       1149.81       1188.77        37.64 o                         
  -3  11   5          5.93         15.04        10.62 o                         
  -2  11   5        277.78        283.16        12.20 o                         
  -1  11   5         11.77         13.11         8.16 o                         
   0  11   5       1070.03       1068.66        22.25 o                         
   1  11   5        325.57        340.78        14.94 o                         
   2  11   5        442.94        442.95        19.75 o                         
   3  11   5        148.32        157.02        17.46 o                         
   4  11   5        120.29        104.01        13.50 o                         
  -3  12   5         22.17         22.50        14.64 o                         
  -2  12   5        226.48        209.78        13.83 o                         
  -1  12   5          3.23          2.90         5.74 o                         
   0  12   5         36.35         32.21        11.72 o                         
   1  12   5         23.42         28.30        10.42 o                         
   2  12   5         24.08         26.64         7.51 o                         
 -10   0   6         49.57         24.95        16.67 o                         
  -8   0   6       2031.58       1989.59        36.65 o                         
  -6   0   6        105.20         99.44         7.44 o                         
  -2   0   6        346.06        345.60         6.25 o                         
   0   0   6        746.92        770.73         8.90 o                         
   2   0   6        347.52        295.68        13.29 o                         
   4   0   6        381.76        433.01        20.50 o                         
   6   0   6        675.55        617.66        22.93 o                         
   8   0   6        170.47        155.09        19.74 o                         
 -10   1   6          0.26         -1.54         8.85 o                         
  -9   1   6        426.03        392.82        23.04 o                         
  -8   1   6         77.27         85.31        12.84 o                         
  -7   1   6          5.54          5.40         4.69 o                         
  -6   1   6         10.98         10.92         3.65 o                         
  -5   1   6        526.80        510.18         8.27 o                         
  -4   1   6       2469.85       2510.75        13.31 o                         
  -3   1   6        694.33        723.09         7.21 o                         
  -2   1   6       9911.11      10540.72        49.54 o                         
  -1   1   6       1440.52       1404.24        11.10 o                         
   0   1   6       6599.37       6985.90        23.66 o                         
   1   1   6       1252.81       1277.60         8.36 o                         
   2   1   6       6520.68       6894.74        46.47 o                         
   3   1   6         41.98         20.97         7.29 o                         
   4   1   6        402.67        393.22        12.20 o                         
   5   1   6        333.37        356.17        13.47 o                         
   6   1   6        817.19        817.77        15.77 o                         
   7   1   6        131.54        121.33        20.75 o                         
   8   1   6        382.82        401.75        20.41 o                         
   9   1   6         55.93         48.65        10.47 o                         
 -10   2   6         38.12         18.14        11.79 o                         
  -9   2   6        167.58        158.14        13.32 o                         
  -8   2   6        228.39        226.65        19.55 o                         
  -7   2   6         84.34         87.90        13.14 o                         
  -6   2   6         23.20         17.33         3.36 o                         
  -5   2   6       3438.83       3481.38        26.18 o                         
  -4   2   6        688.85        628.73         9.34 o                         
  -3   2   6       2555.15       2578.04        16.72 o                         
  -2   2   6         49.33         45.64         4.28 o                         
  -1   2   6        264.52        282.40         4.63 o                         
   0   2   6         55.57         62.04         5.72 o                         
   1   2   6      12600.94      13069.75        77.79 o                         
   2   2   6       2930.77       2963.30        40.10 o                         
   3   2   6       6091.99       5972.61        53.58 o                         
   4   2   6        821.84        812.97        18.68 o                         
   5   2   6       5929.67       6281.39        68.90 o                         
   6   2   6         54.64         50.92        12.53 o                         
   7   2   6        616.68        638.52        18.90 o                         
   8   2   6         52.90         48.82        12.45 o                         
   9   2   6        213.17        175.59        13.94 o                         
  -9   3   6       1433.42       1420.31        27.49 o                         
  -8   3   6        237.18        215.14        18.28 o                         
  -7   3   6       1072.33       1069.71        24.07 o                         
  -6   3   6        127.31        126.90        13.50 o                         
  -5   3   6        546.78        500.65        22.39 o                         
  -4   3   6        438.07        443.61        13.53 o                         
  -3   3   6        501.85        561.66         9.94 o                         
  -2   3   6       2325.15       2328.41        15.42 o                         
  -1   3   6       1850.72       1915.82        12.48 o                         
   0   3   6        428.24        387.59         5.40 o                         
   1   3   6       1975.69       1960.52        28.19 o                         
   2   3   6        743.19        710.48        10.90 o                         
   3   3   6        263.69        251.48        10.09 o                         
   4   3   6        990.92        994.05        17.44 o                         
   5   3   6         75.42         74.22        10.33 o                         
   6   3   6          2.00          9.36         5.24 o                         
   7   3   6        876.29        908.44        19.93 o                         
   8   3   6        426.93        450.32        14.93 o                         
   9   3   6        203.88        230.44        16.21 o                         
  -9   4   6          5.69          9.31         8.97 o                         
  -8   4   6        297.42        296.87        18.97 o                         
  -7   4   6        687.78        682.80        22.84 o                         
  -6   4   6       2974.87       3151.62        34.03 o                         
  -5   4   6         94.05         92.60        11.93 o                         
  -4   4   6       1002.61        890.31        31.15 o                         
  -3   4   6        234.02        228.43         8.80 o                         
  -2   4   6       9458.82       9678.08       109.40 o                         
  -1   4   6       2124.23       2268.06        13.65 o                         
   0   4   6       2934.39       3084.36        35.48 o                         
   1   4   6          7.31         18.02         5.55 o                         
   2   4   6        950.57        959.35        14.97 o                         
   3   4   6        958.44        955.30        22.84 o                         
   4   4   6       2765.40       2835.55        31.36 o                         
   5   4   6        792.29        740.87        13.98 o                         
   6   4   6       1302.84       1272.33        22.73 o                         
   7   4   6          2.91         15.21         6.98 o                         
   8   4   6        137.60        116.20        14.81 o                         
  -9   5   6          0.55         15.07        11.25 o                         
  -8   5   6          4.84          6.53        10.08 o                         
  -7   5   6        177.15        154.37        17.86 o                         
  -6   5   6        360.82        334.08        16.78 o                         
  -5   5   6        596.04        589.73        21.15 o                         
  -4   5   6       1052.47       1021.87        18.18 o                         
  -3   5   6          3.70         -0.51         3.36 o                         
  -2   5   6      11114.53      11647.87        66.19 o                         
  -1   5   6        617.77        639.02         9.37 o                         
   0   5   6       4517.23       4546.74        32.19 o                         
   1   5   6          0.24         12.88         7.86 o                         
   2   5   6       2051.36       1992.90        21.94 o                         
   3   5   6         46.86         58.32        12.59 o                         
   4   5   6       3340.28       3331.45        31.28 o                         
   5   5   6        268.90        297.41        14.99 o                         
   6   5   6        308.41        318.55        16.57 o                         
   7   5   6         43.82         42.77        10.20 o                         
   8   5   6       1372.91       1378.33        27.85 o                         
  -8   6   6          4.65         10.18         9.66 o                         
  -7   6   6        126.88        132.69        14.69 o                         
  -6   6   6        676.13        749.34        24.99 o                         
  -5   6   6       1242.19       1180.21        39.28 o                         
  -4   6   6         45.95         43.46         8.15 o                         
  -3   6   6        297.08        294.99        10.40 o                         
  -2   6   6       3049.84       3086.79        27.55 o                         
  -1   6   6       1838.71       1740.72        21.28 o                         
   0   6   6        351.41        363.17        14.93 o                         
   1   6   6        708.41        685.62        17.51 o                         
   2   6   6        230.87        224.13        14.33 o                         
   3   6   6       2605.44       2532.33        37.04 o                         
   4   6   6          0.10          0.65         7.14 o                         
   5   6   6       1577.19       1545.23        27.86 o                         
   6   6   6        246.45        237.08        16.41 o                         
   7   6   6        597.59        599.59        16.34 o                         
   8   6   6        180.52        174.65        20.00 o                         
  -8   7   6        359.93        350.55        21.08 o                         
  -7   7   6        811.66        796.11        28.47 o                         
  -6   7   6         10.27          5.94         9.04 o                         
  -5   7   6        252.17        230.53        16.20 o                         
  -4   7   6         31.18         18.98         6.70 o                         
  -3   7   6        146.79        144.15         8.26 o                         
  -2   7   6        341.36        323.45        12.48 o                         
  -1   7   6       2690.60       2639.22        30.81 o                         
   0   7   6         76.61         80.65        12.75 o                         
   1   7   6        800.88        802.09        15.76 o                         
   2   7   6        119.69        119.53        15.89 o                         
   3   7   6        451.53        424.31        17.21 o                         
   4   7   6          0.74          2.78         8.72 o                         
   5   7   6         43.86         34.67         9.81 o                         
   6   7   6        162.81        160.82        18.22 o                         
   7   7   6        279.57        269.19        13.90 o                         
  -7   8   6        182.77        171.12        17.26 o                         
  -6   8   6        141.06        133.93        13.51 o                         
  -5   8   6        927.41        960.53        21.69 o                         
  -4   8   6        904.30        904.66        23.60 o                         
  -3   8   6        113.13         99.19         9.06 o                         
  -2   8   6        354.89        352.67        11.88 o                         
  -1   8   6         76.82         72.45        10.45 o                         
   0   8   6       1879.07       1870.02        19.20 o                         
   1   8   6        150.54        144.49        13.09 o                         
   2   8   6          0.24         -2.51         9.05 o                         
   3   8   6       1835.83       1891.39        30.28 o                         
   4   8   6        200.51        196.70        13.91 o                         
   5   8   6        221.93        250.62        17.34 o                         
   6   8   6        381.57        389.58        17.40 o                         
   7   8   6        491.44        545.07        24.55 o                         
  -7   9   6          6.94         20.90        17.18 o                         
  -6   9   6        234.21        244.41        17.93 o                         
  -5   9   6        133.59        153.42        20.24 o                         
  -4   9   6        267.10        275.35        16.89 o                         
  -3   9   6        108.57        104.25        14.58 o                         
  -2   9   6       1441.37       1482.50        24.31 o                         
  -1   9   6          1.41         -0.63         5.37 o                         
   0   9   6       2479.39       2506.06        38.82 o                         
   1   9   6         62.60         85.51        13.29 o                         
   2   9   6       1676.80       1704.84        26.84 o                         
   3   9   6        116.25        108.18        13.77 o                         
   4   9   6        243.78        235.30        14.28 o                         
   5   9   6         12.14         12.26         9.83 o                         
   6   9   6       1025.93       1059.77        28.14 o                         
  -6  10   6        159.21        184.68        25.91 o                         
  -5  10   6          9.12         24.84        30.56 o                         
  -4  10   6       1159.12       1186.73        32.41 o                         
  -3  10   6        508.44        504.13        28.58 o                         
  -2  10   6        350.75        329.74        11.74 o                         
  -1  10   6        391.72        394.85        14.94 o                         
   0  10   6          4.12         11.14         8.80 o                         
   1  10   6        948.78        965.32        22.14 o                         
   2  10   6        452.22        433.75        14.93 o                         
   3  10   6          3.42          8.20         8.10 o                         
   4  10   6         27.06         21.09        10.47 o                         
   5  10   6        450.97        437.34        15.08 o                         
  -4  11   6         63.64         54.40        17.75 o                         
  -3  11   6        166.65        156.75        19.91 o                         
  -2  11   6        353.42        348.43        20.18 o                         
  -1  11   6        148.06        170.59        14.45 o                         
   0  11   6        480.62        464.81        16.84 o                         
   1  11   6         50.03         40.67         8.93 o                         
   2  11   6         24.60         26.68         9.26 o                         
   3  11   6          5.81         10.46        10.01 o                         
   4  11   6         81.58         88.93        15.52 o                         
  -2  12   6         89.88        102.57        19.67 o                         
  -1  12   6         35.90         57.33        13.52 o                         
   0  12   6          1.37          8.03         5.49 o                         
   1  12   6        684.71        681.49        20.90 o                         
   2  12   6        108.74        114.58        12.92 o                         
  -9   0   7       1005.84       1059.93        41.39 o                         
  -7   0   7       1148.22       1089.94        19.02 o                         
  -5   0   7       1653.22       1628.73        19.12 o                         
  -3   0   7        645.36        524.08         8.62 o                         
  -1   0   7        774.78        751.05         8.09 o                         
   1   0   7       5383.72       5561.30        47.93 o                         
   3   0   7         12.83         50.84        10.77 o                         
   5   0   7       1145.48       1128.55        29.52 o                         
   7   0   7       3119.39       3016.62        55.76 o                         
   9   0   7        816.96        861.04        31.76 o                         
 -10   1   7         22.18         10.32         9.32 o                         
  -9   1   7         63.11         43.71        12.27 o                         
  -8   1   7         17.14          9.08         7.36 o                         
  -7   1   7       1630.83       1688.92        18.10 o                         
  -6   1   7        186.75        181.69         7.02 o                         
  -5   1   7       3768.58       3784.14        28.89 o                         
  -4   1   7         54.14         36.04         3.91 o                         
  -3   1   7       9306.22       9652.95        43.56 o                         
  -2   1   7        594.15        587.14         4.99 o                         
  -1   1   7         56.98         45.59         5.69 o                         
   0   1   7        619.42        635.47         7.57 o                         
   1   1   7       5194.18       5311.01        47.54 o                         
   2   1   7       3752.90       3893.15        43.31 o                         
   3   1   7        291.11        305.40        20.34 o                         
   4   1   7       2997.04       2988.61        28.97 o                         
   5   1   7       3969.35       4032.96        48.24 o                         
   6   1   7        721.13        741.86        18.24 o                         
   7   1   7         14.78         26.51        10.19 o                         
   8   1   7         55.93         47.24        10.32 o                         
   9   1   7        843.89        887.02        23.36 o                         
  -9   2   7        659.86        646.23        24.67 o                         
  -8   2   7       1035.15       1013.01        19.92 o                         
  -7   2   7        473.38        458.25        12.09 o                         
  -6   2   7        427.47        389.49         8.88 o                         
  -5   2   7        699.20        685.42        12.63 o                         
  -4   2   7       3082.14       3185.24        24.86 o                         
  -3   2   7       2409.26       2387.72        16.55 o                         
  -2   2   7       5021.37       5051.73        30.89 o                         
  -1   2   7        167.53        178.04         5.68 o                         
   0   2   7       4845.36       4591.86        31.51 o                         
   1   2   7        415.26        443.34         7.10 o                         
   2   2   7      18295.46      19464.19        48.58 o                         
   3   2   7        484.95        444.98        12.53 o                         
   4   2   7        779.64        762.73        16.66 o                         
   5   2   7         54.46         64.67        12.44 o                         
   6   2   7         23.20         16.57        10.28 o                         
   7   2   7        109.93        118.64        12.07 o                         
   8   2   7         79.37         68.17        15.42 o                         
   9   2   7          9.39         -5.68         8.56 o                         
  -9   3   7        283.71        299.36        16.90 o                         
  -8   3   7          6.46         19.79         7.42 o                         
  -7   3   7         26.97         16.30         6.51 o                         
  -6   3   7        112.20        112.41        10.72 o                         
  -5   3   7       2343.74       2334.64        36.90 o                         
  -4   3   7        186.76        181.51         7.19 o                         
  -3   3   7        321.88        331.78         8.39 o                         
  -2   3   7          9.59         12.58         2.33 o                         
  -1   3   7        542.07        471.46         6.14 o                         
   0   3   7        185.77        193.97         4.69 o                         
   1   3   7          2.60          2.10         6.23 o                         
   2   3   7       4715.46       4701.38        41.33 o                         
   3   3   7       3095.52       3058.73        32.05 o                         
   4   3   7       1599.52       1478.58        35.68 o                         
   5   3   7        211.13        199.16        14.96 o                         
   6   3   7        343.94        371.77        12.38 o                         
   7   3   7        498.87        481.91        17.70 o                         
   8   3   7        305.54        335.52        15.14 o                         
  -9   4   7         71.46         73.88        20.40 o                         
  -8   4   7         70.27         69.37        12.98 o                         
  -7   4   7       1204.92       1245.95        23.17 o                         
  -6   4   7         29.75         15.54         8.33 o                         
  -5   4   7         17.70         14.26         7.30 o                         
  -4   4   7         57.17         39.71         8.26 o                         
  -3   4   7        652.15        649.70        21.53 o                         
  -2   4   7         45.16         50.43         4.03 o                         
  -1   4   7          1.78          5.11         3.46 o                         
   0   4   7        933.73        795.96         7.44 o                         
   1   4   7        812.40        871.48        10.59 o                         
   2   4   7         35.03         24.80         9.71 o                         
   3   4   7        577.30        520.22        15.91 o                         
   4   4   7         40.00         45.71        13.70 o                         
   5   4   7        323.34        329.45        14.94 o                         
   6   4   7          2.29          5.94         9.54 o                         
   7   4   7        548.82        551.90        15.95 o                         
   8   4   7        188.35        170.32        18.04 o                         
  -9   5   7        172.99        149.99        41.15 o                         
  -8   5   7          0.34          3.75         4.21 o                         
  -7   5   7        805.09        781.30        19.73 o                         
  -6   5   7        224.33        219.44        16.43 o                         
  -5   5   7       6804.52       7137.52       107.30 o                         
  -4   5   7        175.19        147.27        14.60 o                         
  -3   5   7       3663.66       3622.12        32.48 o                         
  -2   5   7        419.72        453.60        10.22 o                         
  -1   5   7       9746.04      10263.87       106.50 o                         
   0   5   7        134.93        154.83         8.56 o                         
   1   5   7        441.86        415.75        15.90 o                         
   2   5   7        402.54        409.92        24.62 o                         
   3   5   7       4809.18       4901.07        53.51 o                         
   4   5   7        192.43        187.66        14.59 o                         
   5   5   7       1592.31       1568.36        21.40 o                         
   6   5   7          0.69         14.76        13.56 o                         
   7   5   7       1517.53       1513.60        32.09 o                         
   8   5   7        107.75        120.54        15.84 o                         
  -8   6   7        387.35        376.88        19.90 o                         
  -7   6   7       1218.44       1248.68        25.97 o                         
  -6   6   7       1137.60       1145.26        27.34 o                         
  -5   6   7        428.73        423.68        17.69 o                         
  -4   6   7        258.92        259.81        12.86 o                         
  -3   6   7        691.36        661.86        15.34 o                         
  -2   6   7       4041.19       4018.89        39.69 o                         
  -1   6   7       3190.52       3200.57        37.60 o                         
   0   6   7       1737.42       1687.18        20.53 o                         
   1   6   7        246.11        246.78        13.82 o                         
   2   6   7       1617.90       1630.15        25.76 o                         
   3   6   7         85.46         81.15        12.10 o                         
   4   6   7        523.38        518.76        14.21 o                         
   5   6   7          2.05          4.87         6.31 o                         
   6   6   7        128.03        117.12        17.70 o                         
   7   6   7         88.45         91.39        17.93 o                         
  -8   7   7          5.28          9.64        11.25 o                         
  -7   7   7         55.60         42.59        15.25 o                         
  -6   7   7         35.78         19.74        10.47 o                         
  -5   7   7        260.33        235.99        18.78 o                         
  -4   7   7        112.73        106.42        12.83 o                         
  -3   7   7          8.57          2.28         3.28 o                         
  -2   7   7        427.02        427.41         8.27 o                         
  -1   7   7          2.84          8.59         5.90 o                         
   0   7   7        339.40        325.01        15.19 o                         
   1   7   7       1183.33       1143.42        16.01 o                         
   2   7   7        862.18        832.19        22.52 o                         
   3   7   7        271.22        258.91        12.96 o                         
   4   7   7       2889.02       2924.69        43.40 o                         
   5   7   7          5.72         12.90         8.49 o                         
   6   7   7        323.56        344.03        16.84 o                         
   7   7   7        109.57         90.28        13.21 o                         
  -7   8   7         41.47         19.42        17.96 o                         
  -6   8   7        104.29        114.81        18.88 o                         
  -5   8   7        685.01        667.67        26.97 o                         
  -4   8   7         19.09         19.04        17.39 o                         
  -3   8   7        214.70        175.29        10.21 o                         
  -2   8   7        270.66        252.01        11.95 o                         
  -1   8   7        122.21        116.30        13.40 o                         
   0   8   7       1542.29       1538.46        20.14 o                         
   1   8   7        300.31        308.65        14.91 o                         
   2   8   7       1404.62       1366.57        18.17 o                         
   3   8   7        138.80        153.44        16.93 o                         
   4   8   7          3.14         -3.55        10.07 o                         
   5   8   7        386.02        399.96        17.76 o                         
   6   8   7          0.80         -0.14        10.84 o                         
  -6   9   7         76.48         81.99        24.31 o                         
  -5   9   7       1141.18       1178.24        35.28 o                         
  -4   9   7         54.09         44.78        10.47 o                         
  -3   9   7       2201.24       2226.84        36.94 o                         
  -2   9   7        562.54        531.14        14.41 o                         
  -1   9   7        876.62        907.47        24.23 o                         
   0   9   7         45.67         34.61         8.46 o                         
   1   9   7       2063.52       2101.37        30.04 o                         
   2   9   7          0.52          4.22         8.27 o                         
   3   9   7         16.89         12.85         9.89 o                         
   4   9   7        218.90        221.19        15.81 o                         
   5   9   7       1457.36       1488.85        25.15 o                         
   6   9   7         44.25         33.51         8.07 o                         
  -6  10   7        119.50        143.86        27.07 o                         
  -5  10   7         39.39         47.46        33.19 o                         
  -4  10   7        591.05        626.43        29.18 o                         
  -3  10   7        162.71        168.53        17.40 o                         
  -2  10   7        370.37        362.53        11.89 o                         
  -1  10   7        146.32        142.02        13.24 o                         
   0  10   7        289.89        279.49        13.16 o                         
   1  10   7        198.53        185.61        10.41 o                         
   2  10   7          8.70         18.25         9.82 o                         
   3  10   7        105.85        110.84        15.35 o                         
   4  10   7        158.82        146.90        14.01 o                         
   5  10   7        145.25        141.73        17.97 o                         
  -4  11   7        179.77        170.07        19.89 o                         
  -3  11   7        111.39        120.89        21.12 o                         
  -2  11   7         88.20         98.16        31.26 o                         
  -1  11   7          4.54         -0.30         5.99 o                         
   0  11   7         42.95         35.13         9.57 o                         
   1  11   7          0.23         16.44        10.01 o                         
   2  11   7        218.91        222.29        15.28 o                         
   3  11   7          2.14          0.42         8.80 o                         
  -2  12   7        199.13        228.98        21.62 o                         
  -1  12   7          7.69          2.09        13.84 o                         
   0  12   7        941.66        971.10        22.69 o                         
   1  12   7         15.01         13.78         6.78 o                         
 -10   0   8        311.21        254.80        23.19 o                         
  -8   0   8         70.40         62.45        22.71 o                         
  -6   0   8       2831.73       2938.87        38.76 o                         
  -4   0   8       1790.23       1618.84        29.43 o                         
  -2   0   8       3226.87       3218.92        24.80 o                         
   0   0   8        767.30        802.18         9.77 o                         
   2   0   8      10382.27      10493.98       463.49 o                         
   4   0   8        869.87        787.75        23.73 o                         
   6   0   8       8171.34       8669.41        99.12 o                         
   8   0   8        307.08        316.65        20.51 o                         
  -9   1   8          3.83          3.93         5.59 o                         
  -8   1   8       3474.10       3582.56        49.86 o                         
  -7   1   8         33.80         16.76         5.14 o                         
  -6   1   8        384.75        358.11        11.68 o                         
  -5   1   8        774.91        785.46        10.50 o                         
  -4   1   8       2290.28       2238.95        23.46 o                         
  -3   1   8       2337.39       2334.48        11.38 o                         
  -2   1   8        742.37        726.53         5.65 o                         
  -1   1   8        996.70        944.86         7.67 o                         
   0   1   8       3737.25       3829.71        28.56 o                         
   1   1   8       5531.80       5728.93        41.35 o                         
   2   1   8        825.01        790.92        24.64 o                         
   3   1   8       1489.56       1510.56        18.44 o                         
   4   1   8       2014.85       1975.84        24.60 o                         
   5   1   8        104.78        117.07        13.60 o                         
   6   1   8        163.87        164.54        13.59 o                         
   7   1   8        169.92        192.05        12.67 o                         
   8   1   8        114.93        105.86        16.67 o                         
  -9   2   8        364.74        307.73        40.33 o                         
  -8   2   8         30.43         22.11         7.18 o                         
  -7   2   8        135.01        147.37        13.60 o                         
  -6   2   8        284.27        291.13        12.51 o                         
  -5   2   8       4949.10       5143.80        93.45 o                         
  -4   2   8         45.33         44.22         7.06 o                         
  -3   2   8       4350.41       4230.22        22.08 o                         
  -2   2   8        310.65        304.00         6.26 o                         
  -1   2   8       2026.99       1868.56        12.63 o                         
   0   2   8       1179.82       1260.59        11.80 o                         
   1   2   8        992.54        999.99        20.53 o                         
   2   2   8          3.18          5.76         7.97 o                         
   3   2   8        388.62        403.04        15.51 o                         
   4   2   8         11.83         17.85         8.73 o                         
   5   2   8         26.75         17.63         9.40 o                         
   6   2   8       1276.94       1259.77        25.99 o                         
   7   2   8          0.40         11.09        11.22 o                         
   8   2   8         86.30         67.75        13.06 o                         
  -9   3   8        219.59        159.06        35.53 o                         
  -8   3   8          1.44          8.74         5.60 o                         
  -7   3   8        137.07        123.63        13.89 o                         
  -6   3   8       1602.83       1680.58        19.88 o                         
  -5   3   8          8.81          6.59         3.93 o                         
  -4   3   8         80.75         87.03         6.12 o                         
  -3   3   8        776.36        755.59         7.99 o                         
  -2   3   8        632.80        566.30         9.68 o                         
  -1   3   8       4616.90       4468.20        44.34 o                         
   0   3   8        801.46        828.32         9.36 o                         
   1   3   8       9642.39       9935.76        97.46 o                         
   2   3   8       1615.78       1545.33        21.04 o                         
   3   3   8       3690.54       3654.52        35.79 o                         
   4   3   8        155.00        153.88        13.91 o                         
   5   3   8        160.08        181.00        14.54 o                         
   6   3   8         70.09         64.65        12.17 o                         
   7   3   8        211.86        223.10        15.04 o                         
   8   3   8         99.54        106.81        14.06 o                         
  -9   4   8          5.79         10.32        10.64 o                         
  -8   4   8         52.48         39.12        11.22 o                         
  -7   4   8        113.36         85.99        11.53 o                         
  -6   4   8       2073.90       1972.97        26.50 o                         
  -5   4   8         71.20         65.24         6.53 o                         
  -4   4   8       1537.93       1521.31        25.58 o                         
  -3   4   8       1948.47       1911.72        38.98 o                         
  -2   4   8        228.75        190.87         6.25 o                         
  -1   4   8        198.71        182.47         4.39 o                         
   0   4   8       1158.27       1082.44        10.69 o                         
   1   4   8        290.88        296.05         8.21 o                         
   2   4   8        292.39        262.74        12.42 o                         
   3   4   8        506.85        507.09        17.01 o                         
   4   4   8       8527.48       8749.28        65.31 o                         
   5   4   8         45.48         36.05        11.50 o                         
   6   4   8        452.85        433.11        15.98 o                         
   7   4   8         19.82         17.74         9.83 o                         
   8   4   8       2005.90       2100.82        34.93 o                         
  -9   5   8         93.41         86.63        17.20 o                         
  -8   5   8        689.33        669.36        23.88 o                         
  -7   5   8          8.88          6.48         7.38 o                         
  -6   5   8       2712.07       2714.05        46.26 o                         
  -5   5   8        255.24        231.32        17.89 o                         
  -4   5   8        232.12        213.82        12.38 o                         
  -3   5   8          8.07          7.97         6.38 o                         
  -2   5   8       2422.86       2453.62        17.65 o                         
  -1   5   8        320.09        315.29        11.39 o                         
   0   5   8        254.82        252.55         8.62 o                         
   1   5   8        105.19        120.98        11.38 o                         
   2   5   8       2554.61       2547.26        29.32 o                         
   3   5   8        166.59        168.60        14.49 o                         
   4   5   8       1072.43       1050.38        21.12 o                         
   5   5   8        132.96        146.78        15.49 o                         
   6   5   8         13.48         14.67         7.40 o                         
   7   5   8        175.35        178.80        17.83 o                         
   8   5   8        691.29        641.37        20.35 o                         
  -8   6   8          9.94         14.47        12.65 o                         
  -7   6   8        274.92        279.60        18.20 o                         
  -6   6   8        344.78        337.42        20.40 o                         
  -5   6   8       1475.80       1486.23        20.89 o                         
  -4   6   8        773.67        792.07        15.30 o                         
  -3   6   8        294.25        294.80         7.60 o                         
  -2   6   8         53.98         59.09         6.71 o                         
  -1   6   8       3386.64       3388.32        56.00 o                         
   0   6   8        481.32        475.37        14.88 o                         
   1   6   8         59.98         66.95        11.24 o                         
   2   6   8        229.24        214.23        25.48 o                         
   3   6   8         11.52         10.13         8.90 o                         
   4   6   8        633.81        641.65        15.24 o                         
   5   6   8         72.14         76.09        11.97 o                         
   6   6   8        271.10        263.20        18.06 o                         
   7   6   8         54.53         42.94         9.53 o                         
  -8   7   8         51.97         35.49        13.04 o                         
  -7   7   8         21.32         18.43        12.60 o                         
  -6   7   8        110.14        111.10        17.70 o                         
  -5   7   8        158.34        173.74        18.56 o                         
  -4   7   8        341.12        340.33        11.88 o                         
  -3   7   8        373.98        341.22        10.24 o                         
  -2   7   8        397.78        366.36         9.79 o                         
  -1   7   8       5218.60       5445.50        42.47 o                         
   0   7   8       1715.37       1716.83        23.52 o                         
   1   7   8       3111.28       3078.52        48.58 o                         
   2   7   8        886.66        886.84        17.24 o                         
   3   7   8       2667.95       2652.20        28.89 o                         
   4   7   8        239.55        257.75        14.60 o                         
   5   7   8        583.62        579.78        19.64 o                         
   6   7   8          0.11         -3.67         9.04 o                         
   7   7   8        256.35        256.07        18.80 o                         
  -7   8   8          2.67         14.43        13.57 o                         
  -6   8   8          5.15          3.44        13.76 o                         
  -5   8   8        196.35        211.92        26.85 o                         
  -4   8   8          1.75          8.53         8.04 o                         
  -3   8   8       1385.05       1385.39        21.94 o                         
  -2   8   8       2352.09       2318.19        26.80 o                         
  -1   8   8        479.34        463.57        15.75 o                         
   0   8   8        523.50        514.21        13.66 o                         
   1   8   8        438.58        406.44        13.17 o                         
   2   8   8       1610.44       1599.15        30.13 o                         
   3   8   8         45.03         23.71        13.27 o                         
   4   8   8         91.42         88.10        15.02 o                         
   5   8   8        616.86        574.62        21.23 o                         
   6   8   8        814.44        811.25        24.40 o                         
  -6   9   8        205.04        230.26        21.98 o                         
  -5   9   8          3.99          3.24        15.63 o                         
  -4   9   8        996.52        967.97        30.21 o                         
  -3   9   8         78.37         88.06        17.74 o                         
  -2   9   8        272.32        249.70        14.42 o                         
  -1   9   8        304.97        316.85        12.28 o                         
   0   9   8        600.56        613.62        15.90 o                         
   1   9   8         64.85         57.99        11.07 o                         
   2   9   8        233.52        210.80        11.20 o                         
   3   9   8         27.72         30.64        10.72 o                         
   4   9   8        129.16        112.13        13.57 o                         
   5   9   8        320.17        318.21        14.99 o                         
  -5  10   8         15.16         -2.37        15.38 o                         
  -4  10   8        553.92        573.39        26.78 o                         
  -3  10   8        153.27        152.08        18.60 o                         
  -2  10   8        164.04        198.34        20.34 o                         
  -1  10   8         51.82         40.49        10.59 o                         
   0  10   8         23.34         18.81         9.38 o                         
   1  10   8        119.66        121.72        11.77 o                         
   2  10   8        216.39        225.63        13.19 o                         
   3  10   8         18.69         17.44         6.75 o                         
   4  10   8        210.69        213.08        16.95 o                         
  -4  11   8         10.46         16.99        16.16 o                         
  -3  11   8        315.09        320.97        29.47 o                         
  -2  11   8        492.33        487.85        33.86 o                         
  -1  11   8        238.51        250.33        17.66 o                         
   0  11   8        178.37        149.34        12.71 o                         
   1  11   8       1072.86       1070.54        26.44 o                         
   2  11   8         46.55         54.44        11.19 o                         
   3  11   8        119.40        113.01        11.92 o                         
  -1  12   8        137.32        147.11        32.20 o                         
   0  12   8        206.11        208.44        22.16 o                         
  -9   0   9        471.60        474.08        42.98 o                         
  -7   0   9       1972.42       2094.20        43.25 o                         
  -5   0   9       1953.68       1860.58        44.81 o                         
  -3   0   9       2306.97       2217.31        18.29 o                         
  -1   0   9        588.61        558.11         7.77 o                         
   3   0   9       2420.65       2321.09        34.56 o                         
   5   0   9        911.71        916.70        28.46 o                         
   7   0   9        127.33        103.02        15.72 o                         
  -9   1   9        423.63        403.63        17.53 o                         
  -8   1   9         36.14         33.68        10.95 o                         
  -7   1   9          0.57         -2.92         4.59 o                         
  -6   1   9        830.40        859.39        10.36 o                         
  -5   1   9         31.12         35.17         4.27 o                         
  -4   1   9       5992.25       6257.71        58.93 o                         
  -3   1   9         41.78         39.03         3.71 o                         
  -2   1   9       2982.70       2962.50        26.62 o                         
  -1   1   9       2072.45       2203.25        21.51 o                         
   0   1   9        499.96        438.00         6.82 o                         
   1   1   9          8.60          4.49         4.18 o                         
   2   1   9        767.94        793.91        13.80 o                         
   3   1   9       1278.23       1279.70        17.82 o                         
   4   1   9         70.38         77.77        11.99 o                         
   5   1   9        424.09        441.88        15.99 o                         
   6   1   9        332.99        335.61        15.94 o                         
   7   1   9       1266.57       1333.36        20.74 o                         
   8   1   9        484.17        490.64        19.21 o                         
  -9   2   9         48.85         53.27        29.14 o                         
  -8   2   9       1256.32       1246.55        18.47 o                         
  -7   2   9        678.87        673.48        13.11 o                         
  -6   2   9        522.17        528.98        22.85 o                         
  -5   2   9       1137.68       1115.35        15.58 o                         
  -4   2   9       1404.16       1378.30        14.94 o                         
  -3   2   9        395.42        367.19         6.18 o                         
  -2   2   9        190.55        182.80         6.11 o                         
  -1   2   9        798.19        834.37         7.99 o                         
   0   2   9       4687.28       4918.52        33.58 o                         
   1   2   9       2541.90       2551.86        22.07 o                         
   2   2   9       1854.55       1724.23        28.87 o                         
   3   2   9        471.97        477.07        14.28 o                         
   4   2   9          5.35          7.80         9.35 o                         
   5   2   9       2202.28       2150.04        24.27 o                         
   6   2   9        542.50        539.19        17.24 o                         
   7   2   9        419.98        401.70        16.96 o                         
   8   2   9        603.29        602.33        19.31 o                         
  -9   3   9         12.22         23.40        12.11 o                         
  -8   3   9        339.54        324.86        14.45 o                         
  -7   3   9        238.62        220.43        14.40 o                         
  -6   3   9       1396.11       1372.79        17.30 o                         
  -5   3   9        106.86         94.14         5.91 o                         
  -4   3   9       4652.01       4745.68        57.72 o                         
  -3   3   9        137.59        130.27         5.61 o                         
  -2   3   9       4872.31       4990.57        54.86 o                         
  -1   3   9         26.58         27.51         4.64 o                         
   0   3   9       3159.02       3159.94        23.19 o                         
   1   3   9       1065.40       1115.29        13.80 o                         
   2   3   9       2303.97       2320.20        25.11 o                         
   3   3   9         18.21         33.81        10.65 o                         
   4   3   9        915.18        900.58        16.64 o                         
   5   3   9        378.11        351.27        15.08 o                         
   6   3   9       1013.25       1018.24        20.07 o                         
   7   3   9          2.42          2.70         7.63 o                         
   8   3   9        557.17        571.63        22.92 o                         
  -9   4   9        756.34        730.97        41.96 o                         
  -8   4   9          1.11         -5.00        10.41 o                         
  -7   4   9        143.14        129.62        15.45 o                         
  -6   4   9          2.01         -2.99         7.34 o                         
  -5   4   9       3438.98       3432.79        38.71 o                         
  -4   4   9        974.84        928.05        16.39 o                         
  -3   4   9         16.73         10.47         2.54 o                         
  -2   4   9       2687.11       2747.79        21.80 o                         
  -1   4   9       3458.61       3322.60        28.62 o                         
   0   4   9        313.34        323.77         8.54 o                         
   1   4   9       4486.93       4715.19        46.00 o                         
   2   4   9        143.13        150.27        12.00 o                         
   3   4   9       5552.46       5611.15        61.92 o                         
   4   4   9         16.16         19.79         9.81 o                         
   5   4   9        303.21        315.14        18.86 o                         
   6   4   9         59.90         62.28        12.82 o                         
   7   4   9        637.13        634.27        21.05 o                         
   8   4   9        129.23        122.27        14.17 o                         
  -9   5   9         13.97          7.15         7.35 o                         
  -8   5   9         21.51         26.98        10.88 o                         
  -7   5   9        137.39        130.91        24.31 o                         
  -6   5   9         97.59        103.42        12.48 o                         
  -5   5   9         87.36         94.06        12.59 o                         
  -4   5   9         41.11         45.33        10.40 o                         
  -3   5   9        502.46        459.39        15.64 o                         
  -2   5   9         32.87         30.51         3.90 o                         
  -1   5   9        429.45        424.51         7.92 o                         
   0   5   9       1141.97       1093.54        25.46 o                         
   1   5   9          2.92          3.83         8.38 o                         
   2   5   9        160.75        169.16        12.24 o                         
   3   5   9        133.33        142.67        18.84 o                         
   4   5   9        100.10        102.62        15.13 o                         
   5   5   9       2057.89       2074.76        29.03 o                         
   6   5   9         17.05         12.72         7.36 o                         
   7   5   9        348.66        339.49        22.36 o                         
  -8   6   9        150.04        125.91        16.07 o                         
  -7   6   9        178.86        186.25        21.26 o                         
  -6   6   9        488.94        491.67        20.28 o                         
  -5   6   9       1195.60       1196.88        23.19 o                         
  -4   6   9         13.68         17.48        11.14 o                         
  -3   6   9       2130.42       2051.32        26.13 o                         
  -2   6   9         10.54         13.25         3.46 o                         
  -1   6   9       2052.80       2011.40        25.77 o                         
   0   6   9        205.88        196.85        10.80 o                         
   1   6   9         10.31         17.62         8.75 o                         
   2   6   9         78.38         77.62        12.14 o                         
   3   6   9       4062.48       4079.06        49.46 o                         
   4   6   9        858.02        852.06        23.35 o                         
   5   6   9        153.79        139.74        22.32 o                         
   6   6   9        103.35         95.67        15.45 o                         
   7   6   9         35.48         36.71        10.65 o                         
  -8   7   9        282.51        232.36        23.69 o                         
  -7   7   9         74.32         57.15        15.71 o                         
  -6   7   9       1006.56       1011.50        28.61 o                         
  -5   7   9        151.17        186.99        19.13 o                         
  -4   7   9       3263.28       3514.89        92.60 o                         
  -3   7   9        379.60        331.28         8.69 o                         
  -2   7   9       5206.21       5358.00        37.40 o                         
  -1   7   9        172.09        183.79        13.67 o                         
   0   7   9       1383.91       1362.04        17.71 o                         
   1   7   9         58.40         50.94        10.18 o                         
   2   7   9        240.97        232.28        10.80 o                         
   3   7   9        419.21        385.27        15.91 o                         
   4   7   9       1161.11       1180.79        24.20 o                         
   5   7   9         31.80         35.92        11.55 o                         
   6   7   9        645.67        611.11        17.60 o                         
  -7   8   9        635.38        694.09        30.47 o                         
  -6   8   9        421.27        453.98        28.07 o                         
  -5   8   9        122.57        128.26        20.26 o                         
  -4   8   9         84.42         75.25        23.91 o                         
  -3   8   9       1179.83       1199.72        32.27 o                         
  -2   8   9        296.30        266.77        10.75 o                         
  -1   8   9        666.68        648.92        20.34 o                         
   0   8   9       1595.52       1661.55        21.41 o                         
   1   8   9        667.19        640.18        13.55 o                         
   2   8   9         18.24         15.47         7.69 o                         
   3   8   9        137.93        145.47        17.48 o                         
   4   8   9         20.16         25.43        10.38 o                         
   5   8   9        551.43        534.86        22.80 o                         
   6   8   9          0.77         -0.19         8.91 o                         
  -6   9   9          7.92         -5.87        13.96 o                         
  -5   9   9         73.76         57.78        18.74 o                         
  -4   9   9        238.74        226.92        18.53 o                         
  -3   9   9          1.90         -3.93        15.75 o                         
  -2   9   9        175.25        185.42        11.92 o                         
  -1   9   9         85.07         60.01        11.69 o                         
   0   9   9          3.65         14.06         8.79 o                         
   1   9   9          1.97          3.80         7.30 o                         
   2   9   9          9.19          8.58         6.55 o                         
   3   9   9        358.80        353.72        17.03 o                         
   4   9   9          1.72          9.66         8.56 o                         
   5   9   9        502.14        502.79        16.32 o                         
  -5  10   9          4.64          2.52         7.65 o                         
  -4  10   9         64.55         81.55        17.68 o                         
  -3  10   9        461.95        481.52        38.98 o                         
  -2  10   9         42.27         40.93        18.12 o                         
  -1  10   9        138.52        130.82         9.99 o                         
   0  10   9        245.13        248.83        12.62 o                         
   1  10   9       1020.93       1084.82        22.79 o                         
   2  10   9        240.66        240.74        15.28 o                         
   3  10   9        379.82        335.23        17.12 o                         
   4  10   9          1.13         11.44         7.36 o                         
  -4  11   9        412.85        466.65        27.79 o                         
  -3  11   9          8.23         18.59        16.35 o                         
  -2  11   9        745.95        799.62        28.15 o                         
  -1  11   9        178.55        170.80        32.70 o                         
   0  11   9        570.71        575.83        18.95 o                         
   1  11   9         21.30          8.13        17.07 o                         
   2  11   9        686.59        710.33        19.16 o                         
  -8   0  10       1939.06       1971.55        39.98 o                         
  -6   0  10         13.21         13.19         5.69 o                         
  -4   0  10       3918.73       3882.70        35.63 o                         
  -2   0  10       1938.93       1881.82        17.83 o                         
   0   0  10      10791.41      11085.70       108.49 o                         
   2   0  10          6.21         14.44        13.14 o                         
   4   0  10          6.53         14.32         7.98 o                         
   6   0  10        128.59        124.39        17.86 o                         
   8   0  10         20.91         35.43        21.72 o                         
  -9   1  10        447.74        470.99        25.40 o                         
  -8   1  10          1.79          6.42         5.82 o                         
  -7   1  10       1075.12       1069.95        20.38 o                         
  -6   1  10        415.70        411.04         9.61 o                         
  -5   1  10        611.57        562.94        11.58 o                         
  -4   1  10        132.19        114.26         5.08 o                         
  -3   1  10        676.97        668.05         9.11 o                         
  -2   1  10        571.42        495.20         4.58 o                         
  -1   1  10         40.81         30.80         4.89 o                         
   0   1  10        834.06        779.19         8.93 o                         
   1   1  10         83.34         71.28         8.01 o                         
   2   1  10      11439.22      11813.64        91.76 o                         
   3   1  10        559.30        537.86        14.33 o                         
   4   1  10          8.72          8.79        10.08 o                         
   5   1  10         38.66         33.87        10.87 o                         
   6   1  10       1268.20       1317.80        26.63 o                         
   7   1  10          4.38         15.52        10.05 o                         
   8   1  10         23.43         22.56        11.55 o                         
  -9   2  10        149.29        101.25        52.83 o                         
  -8   2  10          0.64          4.47         6.30 o                         
  -7   2  10        150.75        132.82        11.25 o                         
  -6   2  10        239.01        218.73         9.80 o                         
  -5   2  10       1154.44       1132.22        14.56 o                         
  -4   2  10        489.45        450.17        10.08 o                         
  -3   2  10       2470.23       2355.57        21.86 o                         
  -2   2  10        206.33        198.34         5.84 o                         
  -1   2  10       2336.18       2385.98        32.53 o                         
   0   2  10        392.50        374.82        10.67 o                         
   1   2  10       2013.47       2089.31        17.57 o                         
   2   2  10        154.13        172.15        12.50 o                         
   3   2  10       2669.63       2675.61        29.39 o                         
   4   2  10        278.85        274.78        15.89 o                         
   5   2  10       1520.92       1478.12        22.44 o                         
   6   2  10         30.49         26.27        13.66 o                         
   7   2  10       3432.41       3576.63        49.44 o                         
   8   2  10         50.24         32.10        10.73 o                         
  -9   3  10        309.65        324.54        31.91 o                         
  -8   3  10        104.38         85.22        33.34 o                         
  -7   3  10       2980.35       3120.10        52.95 o                         
  -6   3  10          1.32         -2.63         5.98 o                         
  -5   3  10       3454.52       3649.40        35.67 o                         
  -4   3  10        768.95        717.46        11.91 o                         
  -3   3  10       1570.82       1520.70        17.80 o                         
  -2   3  10        782.84        797.86        17.78 o                         
  -1   3  10          3.99          7.28         4.94 o                         
   0   3  10       3514.46       3555.12        25.66 o                         
   1   3  10       1925.84       2049.42        22.20 o                         
   2   3  10        201.07        229.84        12.06 o                         
   3   3  10       2352.51       2356.35        29.31 o                         
   4   3  10        928.25        919.11        18.65 o                         
   5   3  10        409.95        397.54        18.30 o                         
   6   3  10         38.44         30.90         8.40 o                         
   7   3  10         19.60          9.39        12.83 o                         
   8   3  10        732.53        735.75        20.34 o                         
  -9   4  10        109.95         91.52        38.35 o                         
  -8   4  10         14.07         12.99        10.68 o                         
  -7   4  10        143.37        120.13        16.62 o                         
  -6   4  10       2524.37       2585.70        59.17 o                         
  -5   4  10        194.41        197.89        13.93 o                         
  -4   4  10         92.57         90.91         4.26 o                         
  -3   4  10        690.77        683.01        11.30 o                         
  -2   4  10       7040.19       7278.58        74.55 o                         
  -1   4  10       1656.65       1617.98        28.69 o                         
   0   4  10       2929.67       2897.99        23.42 o                         
   1   4  10        156.68        153.93         8.53 o                         
   2   4  10        264.46        276.03        15.36 o                         
   3   4  10         29.09         20.82        10.62 o                         
   4   4  10         22.66          3.42         9.18 o                         
   5   4  10        829.14        835.87        23.66 o                         
   6   4  10        202.08        223.67        16.57 o                         
   7   4  10        259.77        281.08        22.97 o                         
  -8   5  10        398.38        370.73        17.38 o                         
  -7   5  10          9.83         28.01        12.90 o                         
  -6   5  10         41.73         20.56        11.61 o                         
  -5   5  10         71.33         83.02        13.22 o                         
  -4   5  10         22.07         34.89        10.59 o                         
  -3   5  10         39.80         36.46         5.13 o                         
  -2   5  10        133.78        126.09         6.10 o                         
  -1   5  10       1358.39       1362.64        34.30 o                         
   0   5  10       7269.18       7577.03        78.46 o                         
   1   5  10          9.55         12.67         4.69 o                         
   2   5  10       1695.62       1691.74        23.95 o                         
   3   5  10          3.40         16.08         7.75 o                         
   4   5  10       1968.73       2018.67        34.80 o                         
   5   5  10         73.27         71.20        12.27 o                         
   6   5  10        102.54        119.01        14.81 o                         
   7   5  10          8.31         11.04        13.51 o                         
  -8   6  10         54.23         34.55        13.35 o                         
  -7   6  10         18.44         22.90        12.89 o                         
  -6   6  10         82.94         75.02        14.57 o                         
  -5   6  10        352.42        346.09        28.13 o                         
  -4   6  10        366.52        371.45        25.53 o                         
  -3   6  10       1093.85       1069.03        10.17 o                         
  -2   6  10          3.43          9.19         2.67 o                         
  -1   6  10       1558.99       1483.48        23.08 o                         
   0   6  10         95.92         90.07         7.27 o                         
   1   6  10        136.52        130.39        12.14 o                         
   2   6  10        153.28        152.90        13.39 o                         
   3   6  10       1303.19       1332.97        20.96 o                         
   4   6  10        360.93        357.85        16.55 o                         
   5   6  10        932.53        942.38        20.71 o                         
   6   6  10        116.87         99.65        16.77 o                         
   7   6  10        471.89        478.87        16.88 o                         
  -7   7  10       1010.63       1043.44        44.54 o                         
  -6   7  10         79.94        105.71        27.54 o                         
  -5   7  10       2525.74       2543.44        88.99 o                         
  -4   7  10         17.98         24.83        17.26 o                         
  -3   7  10        748.62        732.27        12.86 o                         
  -2   7  10       1214.74       1162.71        14.20 o                         
  -1   7  10        507.08        513.70        11.45 o                         
   0   7  10        735.62        703.48        11.87 o                         
   1   7  10          3.50          3.70         5.60 o                         
   2   7  10        106.16        128.90        12.81 o                         
   3   7  10       1445.64       1426.11        26.56 o                         
   4   7  10          3.18         -1.63        10.02 o                         
   5   7  10         88.63         82.75        14.07 o                         
   6   7  10        440.34        457.35        17.73 o                         
  -7   8  10         11.30         10.00        15.34 o                         
  -6   8  10         31.68         11.81        15.89 o                         
  -5   8  10       1068.70       1063.22        28.42 o                         
  -4   8  10       1061.40       1099.10        26.57 o                         
  -3   8  10        253.30        254.53        21.64 o                         
  -2   8  10         12.04          8.37         4.25 o                         
  -1   8  10        846.24        829.50        17.48 o                         
   0   8  10        335.05        346.23        13.88 o                         
   1   8  10          2.98          3.43         7.40 o                         
   2   8  10         19.47         18.29         8.47 o                         
   3   8  10         53.62         39.10        11.08 o                         
   4   8  10        151.49        137.94        25.75 o                         
   5   8  10        821.66        820.24        19.20 o                         
  -6   9  10         36.40         41.51        19.92 o                         
  -5   9  10        143.61        130.32        27.57 o                         
  -4   9  10         50.89         29.40        16.89 o                         
  -3   9  10         25.53         39.68        17.98 o                         
  -2   9  10        802.50        763.42        34.57 o                         
  -1   9  10         18.11         15.06         7.51 o                         
   0   9  10        258.56        252.03        12.92 o                         
   1   9  10         42.59         49.86        10.94 o                         
   2   9  10       1765.25       1771.12        24.39 o                         
   3   9  10       1160.30       1139.07        24.38 o                         
   4   9  10        592.66        554.35        15.90 o                         
   5   9  10         20.66         27.27        12.26 o                         
  -5  10  10          0.55         -7.71        10.04 o                         
  -4  10  10        702.06        673.52        34.08 o                         
  -3  10  10        126.27        114.86        23.31 o                         
  -2  10  10        619.17        653.81        28.62 o                         
  -1  10  10         65.56         73.79        11.81 o                         
   0  10  10        665.89        689.28        35.15 o                         
   1  10  10        311.43        315.28        12.75 o                         
   2  10  10         25.92         26.05        11.68 o                         
   3  10  10        216.75        202.54        16.20 o                         
   4  10  10         46.40         44.26        14.40 o                         
  -3  11  10        809.78        809.61        40.66 o                         
  -2  11  10          0.18         -0.08        15.08 o                         
  -1  11  10         42.63         29.99        16.84 o                         
   0  11  10          2.41         12.17         8.40 o                         
   1  11  10        514.84        505.39        21.50 o                         
   2  11  10        784.21        835.85        23.72 o                         
  -7   0  11        652.96        681.79        26.12 o                         
  -5   0  11        558.29        520.45        11.28 o                         
  -3   0  11       2384.68       2438.19        22.98 o                         
  -1   0  11       2493.05       2628.86        27.64 o                         
   1   0  11        766.90        800.88        20.29 o                         
   3   0  11       1420.19       1435.74        28.06 o                         
   5   0  11        332.13        306.95        20.94 o                         
   7   0  11        801.42        815.13        28.33 o                         
  -9   1  11         42.00         31.06        28.39 o                         
  -8   1  11        582.42        582.64        21.80 o                         
  -7   1  11        695.79        711.32        15.71 o                         
  -6   1  11        106.38         88.22        11.75 o                         
  -5   1  11        239.41        237.76         5.84 o                         
  -4   1  11        259.75        240.29         6.43 o                         
  -3   1  11       6539.83       6571.78        50.82 o                         
  -2   1  11        220.42        213.29         4.95 o                         
  -1   1  11       1020.57        937.18         8.91 o                         
   0   1  11         80.19         68.92         9.23 o                         
   1   1  11       5139.21       5245.11        38.24 o                         
   2   1  11         31.78         25.25        11.84 o                         
   3   1  11          5.11          3.14         9.75 o                         
   4   1  11         10.91         15.95         7.97 o                         
   5   1  11        200.77        188.76        13.09 o                         
   6   1  11        805.52        819.55        23.16 o                         
   7   1  11        364.21        405.11        17.66 o                         
   8   1  11        244.27        226.87        14.53 o                         
  -9   2  11          4.77         14.25         8.78 o                         
  -8   2  11       1128.49       1201.87        31.46 o                         
  -7   2  11         19.23          7.12         4.10 o                         
  -6   2  11       3331.38       3454.78        31.63 o                         
  -5   2  11        231.34        190.04        10.23 o                         
  -4   2  11       1148.20       1082.12        13.36 o                         
  -3   2  11        232.15        246.39         7.96 o                         
  -2   2  11        747.17        713.37        15.48 o                         
  -1   2  11        536.29        496.97        18.09 o                         
   0   2  11       6348.97       6719.01        96.17 o                         
   1   2  11         88.03         78.79        11.14 o                         
   2   2  11       4175.01       4209.29        41.08 o                         
   3   2  11       3032.45       3180.50        40.58 o                         
   4   2  11       4442.91       4590.99        33.88 o                         
   5   2  11        314.38        305.53        15.95 o                         
   6   2  11       2027.77       2004.92        27.24 o                         
   7   2  11        233.52        222.02        15.04 o                         
   8   2  11         56.53         53.35        14.76 o                         
  -9   3  11        379.32        363.08        22.67 o                         
  -8   3  11        626.76        578.38        22.68 o                         
  -7   3  11          0.67          6.01         9.63 o                         
  -6   3  11        136.43        116.07        11.99 o                         
  -5   3  11       1286.39       1263.77        18.51 o                         
  -4   3  11        545.24        591.13        20.60 o                         
  -3   3  11          2.08          5.39         4.56 o                         
  -2   3  11         14.96         17.87         7.46 o                         
  -1   3  11       2472.91       2547.63        35.11 o                         
   0   3  11        385.54        388.29         9.46 o                         
   1   3  11         21.70         18.41         5.45 o                         
   2   3  11        216.77        233.31        13.76 o                         
   3   3  11        531.41        530.95        15.51 o                         
   4   3  11        164.81        168.17        13.12 o                         
   5   3  11          1.26          5.43         9.86 o                         
   6   3  11       1933.25       1941.42        26.67 o                         
   7   3  11        376.47        396.93        21.59 o                         
  -9   4  11        111.27         68.76        33.77 o                         
  -8   4  11        377.31        376.52        17.48 o                         
  -7   4  11        228.49        227.94        19.62 o                         
  -6   4  11        452.41        437.74        16.11 o                         
  -5   4  11       1755.95       1825.31        28.16 o                         
  -4   4  11         38.16         30.64        14.37 o                         
  -3   4  11        213.34        211.14         5.59 o                         
  -2   4  11        185.11        180.98        10.36 o                         
  -1   4  11         22.37         23.58         5.43 o                         
   0   4  11         40.18         40.93         7.63 o                         
   1   4  11        581.80        504.14        12.60 o                         
   2   4  11       1082.79       1104.97        18.71 o                         
   3   4  11        725.61        707.70        14.49 o                         
   4   4  11        212.38        207.67        13.77 o                         
   5   4  11       1061.37       1043.24        23.77 o                         
   6   4  11        144.20        136.73        20.53 o                         
   7   4  11          2.91          3.60         9.58 o                         
  -8   5  11          6.96          2.67        10.86 o                         
  -7   5  11          5.01          6.97        11.14 o                         
  -6   5  11        208.79        259.46        21.89 o                         
  -5   5  11       2108.86       2224.82        48.34 o                         
  -4   5  11         14.95         18.13        12.30 o                         
  -3   5  11        755.84        671.97        24.74 o                         
  -2   5  11         68.63         72.38        15.49 o                         
  -1   5  11      11482.78      12189.70       135.01 o                         
   0   5  11        275.02        263.77         9.54 o                         
   1   5  11       1248.07       1242.48        22.58 o                         
   2   5  11        483.93        472.39        16.44 o                         
   3   5  11        898.48        885.60        18.08 o                         
   4   5  11         25.87         23.07         8.57 o                         
   5   5  11          8.92         11.54         7.51 o                         
   6   5  11          0.46          0.19        11.97 o                         
   7   5  11        997.36        962.30        26.74 o                         
  -8   6  11        235.91        273.99        18.30 o                         
  -7   6  11        120.99        131.72        19.32 o                         
  -6   6  11        681.98        668.39        29.32 o                         
  -5   6  11        674.34        679.34        22.61 o                         
  -4   6  11        839.10        844.32        33.38 o                         
  -3   6  11         89.13         64.58         5.95 o                         
  -2   6  11        556.43        554.74        18.29 o                         
  -1   6  11        250.66        241.95        12.12 o                         
   0   6  11       3141.59       3152.59        43.96 o                         
   1   6  11       1589.32       1538.41        18.76 o                         
   2   6  11        354.44        348.67        13.14 o                         
   3   6  11        103.81         91.64        13.12 o                         
   4   6  11       1770.01       1767.69        30.04 o                         
   5   6  11        474.12        490.35        19.69 o                         
   6   6  11        258.14        238.58        15.51 o                         
  -7   7  11        394.14        413.53        21.14 o                         
  -6   7  11        199.99        177.11        19.59 o                         
  -5   7  11         60.03         74.10        34.01 o                         
  -4   7  11         14.17         17.26        11.55 o                         
  -3   7  11         27.77         40.44        17.04 o                         
  -2   7  11        284.33        268.91        10.72 o                         
  -1   7  11         27.17         25.06         5.80 o                         
   0   7  11        187.79        183.13        10.29 o                         
   1   7  11         38.31         26.05         8.16 o                         
   2   7  11        122.03        112.44        14.92 o                         
   3   7  11         88.89         94.13        14.36 o                         
   4   7  11        365.92        375.36        20.55 o                         
   5   7  11        433.60        415.88        21.35 o                         
   6   7  11        435.92        436.24        23.08 o                         
  -7   8  11         49.16         47.21        12.91 o                         
  -6   8  11        139.53        131.24        27.28 o                         
  -5   8  11         10.19          6.33         9.54 o                         
  -4   8  11        628.85        614.11        26.57 o                         
  -3   8  11        205.93        210.84        23.59 o                         
  -2   8  11          2.35         -1.43         5.40 o                         
  -1   8  11         62.32         49.39         8.60 o                         
   0   8  11         89.65         91.64        10.07 o                         
   1   8  11         10.62          4.66         6.21 o                         
   2   8  11       1048.90       1032.68        21.57 o                         
   3   8  11        277.54        308.36        18.53 o                         
   4   8  11       1610.88       1667.46        33.86 o                         
   5   8  11          0.86          4.18         7.74 o                         
  -6   9  11         13.03         33.40        14.38 o                         
  -5   9  11         91.51        117.96        23.75 o                         
  -4   9  11        130.92        133.40        24.50 o                         
  -3   9  11       3404.75       3482.63        42.52 o                         
  -2   9  11         88.21         80.89        26.95 o                         
  -1   9  11        464.80        500.62        17.07 o                         
   0   9  11          5.65         14.11         7.07 o                         
   1   9  11       1369.05       1404.71        18.19 o                         
   2   9  11        512.12        517.72        24.21 o                         
   3   9  11        574.15        537.04        27.84 o                         
   4   9  11          1.57          0.54         5.86 o                         
  -4  10  11        269.65        258.24        26.55 o                         
  -3  10  11        172.54        167.85        33.26 o                         
  -2  10  11        548.61        601.07        33.09 o                         
  -1  10  11         23.55          8.65         8.39 o                         
   0  10  11         40.70         46.04        15.06 o                         
   1  10  11        277.42        268.53        21.52 o                         
   2  10  11        396.00        368.60        16.85 o                         
   3  10  11        424.39        413.84        15.65 o                         
  -2  11  11         30.66         17.55        24.79 o                         
  -1  11  11         42.09          0.15        17.26 o                         
   0  11  11         41.14         17.67        11.88 o                         
   1  11  11         53.34         32.14        17.63 o                         
  -8   0  12        270.44        254.36        30.23 o                         
  -6   0  12        187.78        194.30        11.77 o                         
  -4   0  12        111.21        104.52         8.99 o                         
  -2   0  12       6115.58       6148.56        55.05 o                         
   0   0  12       1405.72       1410.48        30.63 o                         
   2   0  12       6669.04       6906.22        89.56 o                         
   4   0  12        615.63        528.91        22.50 o                         
   6   0  12       4811.58       4934.55        63.47 o                         
  -8   1  12        824.05        810.02        32.19 o                         
  -7   1  12         70.75         53.09        20.50 o                         
  -6   1  12       1292.46       1373.64        16.19 o                         
  -5   1  12        145.19        150.43        10.52 o                         
  -4   1  12       4056.38       4048.12        51.20 o                         
  -3   1  12         22.52         13.72         2.22 o                         
  -2   1  12        436.94        397.35         9.05 o                         
  -1   1  12         10.55          6.73         3.70 o                         
   0   1  12          4.49          3.49         3.09 o                         
   1   1  12       1076.44       1077.56        17.55 o                         
   2   1  12        263.33        250.56        13.15 o                         
   3   1  12        786.93        838.17        17.00 o                         
   4   1  12         75.51         72.72        11.49 o                         
   5   1  12        522.68        531.93        19.61 o                         
   6   1  12        575.45        608.55        17.82 o                         
   7   1  12        412.36        426.93        18.12 o                         
  -9   2  12        609.34        506.98        50.78 o                         
  -8   2  12        112.03         92.00        33.08 o                         
  -7   2  12       1618.86       1637.44        40.17 o                         
  -6   2  12        378.46        373.14        24.79 o                         
  -5   2  12         17.02         10.38         4.59 o                         
  -4   2  12         35.52         33.07         5.57 o                         
  -3   2  12       4039.94       4079.50        73.36 o                         
  -2   2  12       2670.15       2637.87        28.82 o                         
  -1   2  12       4471.01       4667.37        39.64 o                         
   0   2  12         88.35         78.92        11.95 o                         
   1   2  12       3546.95       3553.08        36.35 o                         
   2   2  12        162.40        187.27        12.63 o                         
   3   2  12        921.83        884.49        17.19 o                         
   4   2  12          0.91          5.56         9.09 o                         
   5   2  12         18.64         31.08         9.82 o                         
   6   2  12        164.16        164.01        16.64 o                         
   7   2  12          1.01         -2.14        11.35 o                         
  -9   3  12          1.92         -0.84         8.17 o                         
  -8   3  12        102.14         76.68        39.55 o                         
  -7   3  12        279.97        308.15        15.70 o                         
  -6   3  12        406.16        404.77        17.48 o                         
  -5   3  12          2.04          4.81         9.43 o                         
  -4   3  12         90.29         83.23        13.01 o                         
  -3   3  12        483.05        472.91         9.91 o                         
  -2   3  12       1366.21       1374.06        26.79 o                         
  -1   3  12       1689.10       1733.60        18.83 o                         
   0   3  12        126.46        111.40         8.74 o                         
   1   3  12       1280.42       1243.34        22.86 o                         
   2   3  12        391.55        366.78        14.12 o                         
   3   3  12       2301.00       2368.99        30.69 o                         
   4   3  12        389.35        391.40        17.66 o                         
   5   3  12       1178.10       1127.16        22.53 o                         
   6   3  12         53.94         55.80        10.63 o                         
   7   3  12        274.13        258.09        15.67 o                         
  -8   4  12         11.45         18.98        17.49 o                         
  -7   4  12        171.83        198.09        16.59 o                         
  -6   4  12        491.23        462.03        16.65 o                         
  -5   4  12         12.51         12.38        13.20 o                         
  -4   4  12       3775.90       3971.64        50.19 o                         
  -3   4  12         89.21         73.24         8.99 o                         
  -2   4  12        272.41        266.18        16.25 o                         
  -1   4  12        429.20        411.23        12.34 o                         
   0   4  12       6809.18       6851.02        94.08 o                         
   1   4  12       1993.88       2003.40        26.30 o                         
   2   4  12         72.43         80.00        13.55 o                         
   3   4  12         69.25         77.85        16.87 o                         
   4   4  12       2088.20       2040.22        32.07 o                         
   5   4  12         34.91         32.02        13.03 o                         
   6   4  12        873.51        839.12        21.17 o                         
   7   4  12         73.03         78.01        13.61 o                         
  -8   5  12        390.09        388.97        23.70 o                         
  -7   5  12          0.42          8.05        10.67 o                         
  -6   5  12       3094.04       3198.21        58.53 o                         
  -5   5  12         60.95         68.02        17.36 o                         
  -4   5  12       2248.59       2316.59        40.57 o                         
  -3   5  12        125.45        117.02        11.98 o                         
  -2   5  12        160.48        149.65        11.14 o                         
  -1   5  12        537.78        517.85         8.44 o                         
   0   5  12       1374.59       1294.62        31.35 o                         
   1   5  12        569.24        568.70        16.01 o                         
   2   5  12        110.23         92.00        10.34 o                         
   3   5  12         45.75         37.16        11.87 o                         
   4   5  12        414.74        417.07        17.46 o                         
   5   5  12          4.40          3.15         8.86 o                         
   6   5  12        181.74        128.86        19.04 o                         
  -8   6  12        177.13        161.81        54.32 o                         
  -7   6  12        200.75        231.12        58.04 o                         
  -6   6  12        220.06        216.70        16.96 o                         
  -5   6  12        704.05        701.74        29.65 o                         
  -4   6  12        727.27        723.26        32.61 o                         
  -3   6  12        419.79        402.85        25.58 o                         
  -2   6  12       1428.35       1475.55        29.57 o                         
  -1   6  12       1362.03       1348.70        13.61 o                         
   0   6  12        390.42        382.39        15.11 o                         
   1   6  12        583.05        545.71        14.50 o                         
   2   6  12        126.68        147.00        12.13 o                         
   3   6  12        457.63        462.83        16.84 o                         
   4   6  12        583.74        593.03        22.43 o                         
   5   6  12         36.65         40.94        12.10 o                         
   6   6  12         35.27         25.35         9.49 o                         
  -7   7  12         72.49         31.01        18.43 o                         
  -6   7  12        106.86        129.31        35.12 o                         
  -5   7  12         73.32         66.75        17.35 o                         
  -4   7  12          0.21          8.89        11.27 o                         
  -3   7  12         10.60          8.16        15.57 o                         
  -2   7  12         25.54         17.09        12.37 o                         
  -1   7  12         15.46         17.86         5.36 o                         
   0   7  12        141.76        158.44        12.73 o                         
   1   7  12        461.48        470.37        14.59 o                         
   2   7  12          6.20         -1.01         9.74 o                         
   3   7  12       1681.25       1695.78        31.96 o                         
   4   7  12          0.02          6.78         5.08 o                         
   5   7  12       1737.47       1688.81        28.39 o                         
  -6   8  12        325.28        356.32        22.45 o                         
  -5   8  12        149.89        158.70        19.87 o                         
  -4   8  12         87.27         77.65        19.68 o                         
  -3   8  12          7.54          8.68        14.25 o                         
  -2   8  12        243.26        238.22        17.80 o                         
  -1   8  12       1429.74       1427.22        68.21 o                         
   0   8  12          3.27          5.55         4.43 o                         
   1   8  12        298.16        309.08        18.69 o                         
   2   8  12       1321.41       1359.58        20.91 o                         
   3   8  12        432.60        419.30        21.09 o                         
   4   8  12         23.69         29.07         9.65 o                         
   5   8  12        115.86         90.28        19.08 o                         
  -5   9  12          9.58         33.97        17.99 o                         
  -4   9  12       1411.72       1424.56        44.54 o                         
  -3   9  12        223.98        200.88        21.78 o                         
  -2   9  12        560.56        560.93        24.90 o                         
  -1   9  12         15.84         18.00         9.55 o                         
   0   9  12        192.46        199.39        21.46 o                         
   1   9  12        289.97        285.54        34.21 o                         
   2   9  12        340.93        331.49        14.45 o                         
   3   9  12          0.94         -3.14         8.33 o                         
   4   9  12        253.41        211.72        21.64 o                         
  -4  10  12        262.12        263.92        34.67 o                         
  -3  10  12        513.56        552.33        34.52 o                         
  -2  10  12       1117.08       1032.36        94.38 o                         
  -1  10  12         73.09         47.39        23.35 o                         
   0  10  12         71.53         63.09        18.68 o                         
   1  10  12        172.80        192.12        19.23 o                         
   2  10  12        450.15        434.48        18.77 o                         
  -1  11  12        216.06        218.47        30.62 o                         
   0  11  12        104.45        117.52        33.54 o                         
  -7   0  13       3558.73       3610.70        59.98 o                         
  -5   0  13        391.78        381.57        10.15 o                         
  -3   0  13       3193.58       3107.82        33.50 o                         
  -1   0  13       2664.47       2741.61        68.21 o                         
   1   0  13       2076.50       2135.69        34.83 o                         
   3   0  13       8092.30       8468.16        69.79 o                         
   5   0  13       2187.73       2240.19        68.39 o                         
   7   0  13       1370.79       1339.55        40.67 o                         
  -8   1  13         87.45         57.04        25.15 o                         
  -7   1  13        929.73        966.26        25.20 o                         
  -6   1  13          7.43          1.83         3.93 o                         
  -5   1  13          2.73          2.13         1.95 o                         
  -4   1  13         71.94         64.25         4.30 o                         
  -3   1  13        269.41        260.96         9.51 o                         
  -2   1  13       2100.12       2039.24        21.03 o                         
  -1   1  13       1646.25       1660.40        26.84 o                         
   0   1  13       2225.36       2159.23        20.50 o                         
   1   1  13       2509.94       2491.22        27.03 o                         
   2   1  13        577.10        567.91        15.34 o                         
   3   1  13        193.77        211.86        12.29 o                         
   4   1  13        250.42        265.08        13.94 o                         
   5   1  13          4.62          8.53         9.25 o                         
   6   1  13        140.92        150.21        16.54 o                         
   7   1  13       1551.05       1544.54        32.49 o                         
  -8   2  13         58.32         46.99        23.95 o                         
  -7   2  13       1140.97       1122.64        24.19 o                         
  -6   2  13        769.60        758.09        18.87 o                         
  -5   2  13         10.45         10.75         9.57 o                         
  -4   2  13        830.58        852.63        22.05 o                         
  -3   2  13       1189.02       1157.51        22.01 o                         
  -2   2  13       1865.84       1866.00        24.05 o                         
  -1   2  13        336.09        238.53        55.94 o                         
   0   2  13         62.59         75.11         6.62 o                         
   1   2  13        241.74        237.52        13.17 o                         
   2   2  13       1874.96       1902.51        20.45 o                         
   3   2  13         54.84         21.96        10.34 o                         
   4   2  13         92.11         88.80        11.31 o                         
   5   2  13         50.49         41.06        11.56 o                         
   6   2  13        234.62        243.61        17.55 o                         
   7   2  13        297.62        337.01        17.29 o                         
  -8   3  13        114.67         75.22        32.57 o                         
  -7   3  13          0.83          5.08         7.81 o                         
  -6   3  13        291.18        304.80        18.61 o                         
  -5   3  13         21.21         14.35        11.96 o                         
  -4   3  13        153.28        142.92         6.23 o                         
  -3   3  13         75.50         68.93         5.99 o                         
  -2   3  13       2621.71       2692.02        59.43 o                         
  -1   3  13        832.92        806.00        12.85 o                         
   0   3  13       6372.03       6560.41        67.32 o                         
   1   3  13        794.20        756.76        15.64 o                         
   2   3  13        809.97        845.94        20.84 o                         
   3   3  13        113.45        107.22        13.55 o                         
   4   3  13          5.19         -0.52         9.94 o                         
   5   3  13        536.61        533.80        17.50 o                         
   6   3  13        303.63        313.78        16.67 o                         
   7   3  13          0.36         -1.25        11.55 o                         
  -8   4  13          0.28         -0.80         8.55 o                         
  -7   4  13        841.85        841.43        37.00 o                         
  -6   4  13         58.90         61.95        14.81 o                         
  -5   4  13       1534.42       1633.39        40.57 o                         
  -4   4  13        149.40        146.98        23.08 o                         
  -3   4  13       2711.64       2806.39        26.41 o                         
  -2   4  13         11.41          5.91         5.22 o                         
  -1   4  13       2473.62       2464.99        26.02 o                         
   0   4  13          1.51          9.54         4.16 o                         
   1   4  13        208.22        185.39        21.76 o                         
   2   4  13        104.21        103.31        14.64 o                         
   3   4  13       1885.21       1946.48        37.76 o                         
   4   4  13        547.68        546.32        20.19 o                         
   5   4  13       2026.35       1997.13        23.94 o                         
   6   4  13         12.25         12.48        11.82 o                         
  -8   5  13        229.50        248.28        14.02 o                         
  -7   5  13        609.24        579.52        23.24 o                         
  -6   5  13        116.83        112.40        16.30 o                         
  -5   5  13        824.24        798.30        25.85 o                         
  -4   5  13        349.59        352.43        19.32 o                         
  -3   5  13        460.17        429.59        24.81 o                         
  -2   5  13          0.80          7.89        13.46 o                         
  -1   5  13         42.76         28.84         9.12 o                         
   0   5  13        458.07        472.66        13.81 o                         
   1   5  13        180.94        159.79        13.45 o                         
   2   5  13          7.58         13.26         6.37 o                         
   3   5  13        505.58        502.86        15.71 o                         
   4   5  13        332.41        333.28        18.33 o                         
   5   5  13       1037.21       1021.77        25.03 o                         
   6   5  13         11.57          3.99        10.49 o                         
  -7   6  13          6.10          8.85        11.40 o                         
  -6   6  13        524.36        539.15        22.17 o                         
  -5   6  13       1765.38       1741.06        30.75 o                         
  -4   6  13        180.73        204.97        19.11 o                         
  -3   6  13         33.44         38.79        15.52 o                         
  -2   6  13        118.84        109.40        15.17 o                         
  -1   6  13        148.33        148.99        15.91 o                         
   0   6  13          1.49          1.99         3.72 o                         
   1   6  13         53.27         41.83        10.78 o                         
   2   6  13        126.50        116.77        18.15 o                         
   3   6  13        865.42        823.60        19.94 o                         
   4   6  13         63.94         62.95        16.56 o                         
   5   6  13        890.41        901.60        20.83 o                         
   6   6  13        144.47        153.08        16.15 o                         
  -7   7  13          1.39         12.17        10.95 o                         
  -6   7  13         10.13         17.00        12.77 o                         
  -5   7  13          0.77          6.65         8.59 o                         
  -4   7  13       1186.95       1186.37        27.97 o                         
  -3   7  13        619.58        647.99        24.87 o                         
  -2   7  13        705.22        684.20        36.95 o                         
  -1   7  13        279.67        280.03        16.43 o                         
   0   7  13       3840.14       3828.02       215.02 o                         
   1   7  13         27.53         17.34         6.33 o                         
   2   7  13        589.07        529.71        20.27 o                         
   3   7  13        191.04        202.95        25.52 o                         
   4   7  13        743.51        721.95        20.54 o                         
   5   7  13        153.07        121.40        17.52 o                         
  -6   8  13        151.82        186.03        38.72 o                         
  -5   8  13        152.55        112.24        38.58 o                         
  -4   8  13         89.46        104.18        18.00 o                         
  -3   8  13        244.07        273.84        20.68 o                         
  -2   8  13        360.95        406.11        28.38 o                         
  -1   8  13        243.03        262.06        17.97 o                         
   0   8  13         63.14         66.70        16.54 o                         
   1   8  13        845.82        869.18        30.42 o                         
   2   8  13        276.75        246.34        17.12 o                         
   3   8  13        381.33        335.97        16.57 o                         
   4   8  13        160.20        129.44        24.81 o                         
  -5   9  13         30.33         32.04        16.62 o                         
  -4   9  13          2.37          5.22        15.91 o                         
  -3   9  13        260.33        223.72        26.20 o                         
  -2   9  13         38.59         24.16        15.87 o                         
  -1   9  13         60.02         54.70        17.86 o                         
   0   9  13        558.30        558.93        20.41 o                         
   1   9  13        307.37        314.44        29.67 o                         
   2   9  13         47.45         37.40        14.97 o                         
   3   9  13        106.34        105.26        18.09 o                         
  -3  10  13        989.84       1028.01        36.23 o                         
  -2  10  13         25.82         12.30        17.66 o                         
  -1  10  13         18.25         26.71        17.48 o                         
   0  10  13          4.87          5.06        17.92 o                         
   1  10  13        410.22        407.32        18.44 o                         
   2  10  13          0.13          5.54         4.81 o                         
  -6   0  14        882.97        814.00        30.47 o                         
  -4   0  14        607.18        599.11        10.46 o                         
  -2   0  14       3143.66       3127.19        47.39 o                         
   0   0  14       2812.73       2955.72        48.07 o                         
   2   0  14       8808.38       9100.11        59.55 o                         
   4   0  14        219.95        226.14        18.64 o                         
   6   0  14        404.68        363.02        26.26 o                         
  -7   1  14        272.73        263.73        31.46 o                         
  -6   1  14        553.71        541.96        14.31 o                         
  -5   1  14        266.51        263.72        12.26 o                         
  -4   1  14        221.77        212.04        11.38 o                         
  -3   1  14       2507.12       2530.26        63.56 o                         
  -2   1  14        900.95        888.88        15.49 o                         
  -1   1  14        655.28        602.80        18.57 o                         
   0   1  14         89.57         98.93        10.46 o                         
   1   1  14          4.47          7.55         8.97 o                         
   2   1  14        795.56        778.36        18.12 o                         
   3   1  14          1.19         -5.10         9.97 o                         
   4   1  14       1306.53       1300.59        22.96 o                         
   5   1  14        131.37        118.84        18.95 o                         
   6   1  14       1479.97       1429.59        29.64 o                         
   7   1  14          0.52         14.15        10.88 o                         
  -7   2  14        240.61        214.27        16.32 o                         
  -6   2  14        217.95        221.57        30.27 o                         
  -5   2  14          0.25          5.50         7.87 o                         
  -4   2  14        283.16        257.38        11.94 o                         
  -3   2  14        494.08        445.53        13.64 o                         
  -2   2  14        143.71        125.36        22.37 o                         
  -1   2  14       3861.65       3906.93        40.61 o                         
   0   2  14         46.39         48.53         5.91 o                         
   1   2  14        816.75        781.40        15.33 o                         
   2   2  14        593.95        579.52        15.82 o                         
   3   2  14        665.45        706.22        20.22 o                         
   4   2  14        437.42        413.63        14.93 o                         
   5   2  14        539.68        532.99        16.90 o                         
   6   2  14        122.21        146.13        19.98 o                         
   7   2  14        704.34        696.55        31.19 o                         
  -8   3  14        135.60         91.66        39.24 o                         
  -7   3  14        972.52       1021.83        29.49 o                         
  -6   3  14        102.63         82.74        12.48 o                         
  -5   3  14       1604.40       1641.39        38.67 o                         
  -4   3  14       1435.50       1435.57        44.24 o                         
  -3   3  14       1850.08       1922.45        20.19 o                         
  -2   3  14        363.14        337.99        16.22 o                         
  -1   3  14        510.22        478.82         7.23 o                         
   0   3  14        846.87        767.12        22.43 o                         
   1   3  14        184.00        174.23        12.52 o                         
   2   3  14          1.15         -2.91         9.12 o                         
   3   3  14        109.59         82.10        15.62 o                         
   4   3  14        899.01        938.60        22.29 o                         
   5   3  14        353.58        353.31        15.00 o                         
   6   3  14         65.42         71.95        15.58 o                         
  -8   4  14        477.80        462.38        25.64 o                         
  -7   4  14         98.09         92.47        19.06 o                         
  -6   4  14        542.03        565.58        36.09 o                         
  -5   4  14          4.98          4.58         8.78 o                         
  -4   4  14       1140.22       1209.65        30.81 o                         
  -3   4  14        454.27        430.36         9.86 o                         
  -2   4  14        557.39        571.87        19.85 o                         
  -1   4  14        819.23        813.04        16.30 o                         
   0   4  14       3734.34       3747.94        27.66 o                         
   1   4  14        216.77        198.62        10.57 o                         
   2   4  14        148.01        142.59        13.11 o                         
   3   4  14        101.45        104.80        11.90 o                         
   4   4  14       1774.42       1816.34        23.24 o                         
   5   4  14         70.65         53.29        14.03 o                         
   6   4  14         28.23         31.82        14.44 o                         
  -8   5  14        174.05        199.27        30.94 o                         
  -7   5  14         20.68          7.24        10.57 o                         
  -6   5  14         11.86          9.32         8.32 o                         
  -5   5  14        152.98        181.61        27.85 o                         
  -4   5  14        257.88        237.62        18.43 o                         
  -3   5  14          7.20         15.90        13.76 o                         
  -2   5  14        201.00        193.56        15.21 o                         
  -1   5  14          6.22         -0.29         5.83 o                         
   0   5  14        373.75        378.61        10.58 o                         
   1   5  14          7.16          6.64         3.91 o                         
   2   5  14        285.68        301.20        16.12 o                         
   3   5  14        559.44        585.07        18.82 o                         
   4   5  14       3190.70       3235.12        31.54 o                         
   5   5  14          7.03          1.02         9.96 o                         
   6   5  14        520.05        501.59        17.55 o                         
  -7   6  14         37.88         35.05        13.30 o                         
  -6   6  14         56.15         53.28        29.13 o                         
  -5   6  14         55.98         70.69        19.42 o                         
  -4   6  14         14.41          5.97        10.03 o                         
  -3   6  14         99.71        116.06        22.13 o                         
  -2   6  14        146.92        132.12        14.35 o                         
  -1   6  14        903.79        896.14        23.43 o                         
   0   6  14       1378.01       1443.19        29.94 o                         
   1   6  14        834.09        811.01        20.51 o                         
   2   6  14        461.44        448.16        12.66 o                         
   3   6  14         81.22         82.98        14.24 o                         
   4   6  14        398.72        387.10        20.03 o                         
   5   6  14        738.41        702.51        27.20 o                         
  -6   7  14        131.17        113.82        21.25 o                         
  -5   7  14       1699.99       1758.90        53.93 o                         
  -4   7  14        389.79        406.94        25.56 o                         
  -3   7  14       1514.19       1542.56        58.18 o                         
  -2   7  14        591.31        624.21        23.39 o                         
  -1   7  14       1917.83       1943.86        32.82 o                         
   0   7  14         85.19         78.13        18.14 o                         
   1   7  14        312.51        361.51        21.68 o                         
   2   7  14        147.75         99.38        19.27 o                         
   3   7  14          4.60          3.63         6.32 o                         
   4   7  14        396.87        379.18        24.40 o                         
   5   7  14         88.25         70.89        18.85 o                         
  -6   8  14        440.44        513.95        24.07 o                         
  -5   8  14         10.90         12.53        13.19 o                         
  -4   8  14        381.52        426.42        31.01 o                         
  -3   8  14        935.98        905.27        32.77 o                         
  -2   8  14        208.94        242.72        21.15 o                         
  -1   8  14        124.00        117.88        23.03 o                         
   0   8  14        239.13        263.93        22.47 o                         
   1   8  14       1133.22       1123.08        34.79 o                         
   2   8  14        641.33        634.73        21.17 o                         
   3   8  14         16.54         22.69         8.88 o                         
   4   8  14         92.12        110.42        23.24 o                         
  -4   9  14         29.45         48.55        15.91 o                         
  -3   9  14         86.89         58.46        17.40 o                         
  -2   9  14         42.39         47.97        21.88 o                         
  -1   9  14          1.07         11.89        16.13 o                         
   0   9  14         40.49         41.23        13.50 o                         
   1   9  14        351.33        346.42        17.27 o                         
   2   9  14        801.13        818.32        25.58 o                         
   3   9  14         31.99         16.25         7.28 o                         
  -2  10  14        261.43        292.34        23.21 o                         
  -1  10  14         51.80         51.44        17.62 o                         
   0  10  14        173.53        190.68        21.03 o                         
   1  10  14         20.22         21.59        12.72 o                         
  -5   0  15         70.53         62.10        11.28 o                         
  -3   0  15       5124.75       5264.52        61.26 o                         
  -1   0  15        556.42        548.74        13.40 o                         
   1   0  15        239.19        257.42        38.05 o                         
   3   0  15        342.00        358.06        20.42 o                         
   5   0  15        223.34        218.30        26.70 o                         
  -6   1  15        711.24        673.30        21.05 o                         
  -5   1  15        295.83        265.80        19.37 o                         
  -4   1  15          2.40         -0.18         3.66 o                         
  -3   1  15        932.08        912.42        21.64 o                         
  -2   1  15         29.97         18.72         6.98 o                         
  -1   1  15       2890.96       2952.78        29.59 o                         
   0   1  15        107.50         89.56        13.24 o                         
   1   1  15        818.26        825.29        16.34 o                         
   2   1  15         54.80         49.05        10.83 o                         
   3   1  15       1524.58       1595.94        26.69 o                         
   4   1  15         44.31         47.84        12.90 o                         
   5   1  15        101.78         92.66        14.08 o                         
   6   1  15         36.19         41.73        14.45 o                         
  -6   2  15        361.01        384.86        13.45 o                         
  -5   2  15        744.43        679.69        17.37 o                         
  -4   2  15       3969.95       4159.83        36.19 o                         
  -3   2  15        642.18        615.33        12.14 o                         
  -2   2  15       3752.34       3918.25        91.48 o                         
  -1   2  15        219.54        177.04        12.28 o                         
   0   2  15        394.88        364.16         9.68 o                         
   1   2  15       2461.01       2423.88        27.80 o                         
   2   2  15       1282.72       1292.80        18.89 o                         
   3   2  15       1461.71       1456.38        24.99 o                         
   4   2  15       1448.67       1465.51        24.69 o                         
   5   2  15         49.08         36.75        10.78 o                         
   6   2  15       1754.12       1736.89        29.34 o                         
  -7   3  15          1.39          3.54         7.66 o                         
  -6   3  15       1023.48       1041.47        33.57 o                         
  -5   3  15         85.72        100.55        18.75 o                         
  -4   3  15         27.67         23.47         8.05 o                         
  -3   3  15        945.25        923.04        34.62 o                         
  -2   3  15        321.27        323.34        17.33 o                         
  -1   3  15        160.27        170.58        21.64 o                         
   0   3  15          0.09         -0.52         5.73 o                         
   1   3  15        361.06        338.49        12.63 o                         
   2   3  15        137.32        116.37        13.54 o                         
   3   3  15        245.48        273.32        12.89 o                         
   4   3  15         15.66         13.37         9.80 o                         
   5   3  15        259.04        227.05        17.66 o                         
   6   3  15          0.77         14.38        11.35 o                         
  -7   4  15         20.32         27.19        15.72 o                         
  -6   4  15        890.59        920.63        21.39 o                         
  -5   4  15        395.24        421.07        20.80 o                         
  -4   4  15        351.24        371.75        16.21 o                         
  -3   4  15        737.42        739.38        18.84 o                         
  -2   4  15        164.07        172.19        18.35 o                         
  -1   4  15       1450.89       1475.62        24.71 o                         
   0   4  15         34.33         14.48         7.33 o                         
   1   4  15         13.25         13.97         7.52 o                         
   2   4  15         24.08         33.16         9.87 o                         
   3   4  15         54.90         53.00        12.26 o                         
   4   4  15         91.19         97.34        16.21 o                         
   5   4  15        562.05        541.95        17.64 o                         
   6   4  15        497.48        512.78        18.66 o                         
  -7   5  15         93.51         67.91        14.65 o                         
  -6   5  15          1.92         -2.50         7.21 o                         
  -5   5  15        159.71        145.95        24.46 o                         
  -4   5  15        187.56        204.49        17.92 o                         
  -3   5  15         36.66         32.89        12.26 o                         
  -2   5  15          0.55          8.70         8.14 o                         
  -1   5  15       1524.55       1595.51        30.72 o                         
   0   5  15         51.97         43.17         7.45 o                         
   1   5  15       3286.22       3421.19        40.48 o                         
   2   5  15         16.33         20.38         8.55 o                         
   3   5  15       1071.75       1092.97        18.08 o                         
   4   5  15         71.85         59.28        15.24 o                         
   5   5  15        962.89        976.90        21.25 o                         
  -7   6  15         85.03         81.04        13.66 o                         
  -6   6  15        207.39        194.48        19.65 o                         
  -5   6  15        389.23        429.25        21.89 o                         
  -4   6  15       1143.57       1174.58        35.92 o                         
  -3   6  15          3.33          7.40        14.06 o                         
  -2   6  15        189.98        202.49        12.97 o                         
  -1   6  15       1728.70       1778.13        34.42 o                         
   0   6  15       1438.31       1464.51        30.35 o                         
   1   6  15        346.51        328.87        15.97 o                         
   2   6  15        282.65        264.85        14.89 o                         
   3   6  15         47.09         21.09        12.77 o                         
   4   6  15        708.87        683.63        21.62 o                         
   5   6  15        290.74        301.93        15.05 o                         
  -6   7  15        807.75        846.38        29.78 o                         
  -5   7  15        140.07        102.88        37.88 o                         
  -4   7  15         81.41         78.19        16.48 o                         
  -3   7  15         29.84         35.01        14.49 o                         
  -2   7  15         15.65         -5.31        14.84 o                         
  -1   7  15          0.58         22.98        10.19 o                         
   0   7  15        120.37        135.95        23.03 o                         
   1   7  15          0.63          6.82         9.09 o                         
   2   7  15          1.06          3.67        11.86 o                         
   3   7  15         10.43          8.83         8.09 o                         
   4   7  15          7.51         12.88         6.64 o                         
  -5   8  15         74.30         47.51        30.93 o                         
  -4   8  15       1324.28       1435.84        35.11 o                         
  -3   8  15        160.28        188.07        31.94 o                         
  -2   8  15        131.52         91.67        22.09 o                         
  -1   8  15        101.09         84.25        21.45 o                         
   0   8  15        407.54        423.02        30.38 o                         
   1   8  15        143.15        151.11        20.69 o                         
   2   8  15          6.84         12.76         7.57 o                         
   3   8  15        131.97        116.11        22.18 o                         
  -4   9  15        108.01        108.44        19.80 o                         
  -3   9  15        430.53        460.83        27.10 o                         
  -2   9  15        303.70        302.37        21.88 o                         
  -1   9  15        566.56        593.33        28.95 o                         
   0   9  15          0.22         -2.15        15.88 o                         
   1   9  15       1315.56       1357.66        34.72 o                         
   2   9  15         39.29         24.59        11.36 o                         
  -4   0  16        960.61        948.14        33.34 o                         
  -2   0  16       1947.28       2005.06        23.53 o                         
   0   0  16        320.16        315.19        21.98 o                         
   2   0  16       1984.48       2003.62        43.63 o                         
   4   0  16        949.81        949.67        26.24 o                         
   6   0  16         41.39         73.00        22.01 o                         
  -5   1  16         58.83         57.57        19.80 o                         
  -4   1  16         97.08         95.76        12.36 o                         
  -3   1  16        909.86        884.81        13.56 o                         
  -2   1  16       6073.32       6362.22        88.67 o                         
  -1   1  16         12.57          7.97         6.19 o                         
   0   1  16         34.15         30.82         7.99 o                         
   1   1  16          1.96         -0.81         6.07 o                         
   2   1  16        189.00        187.07        14.56 o                         
   3   1  16       1063.34       1110.79        20.96 o                         
   4   1  16        170.31        176.42        14.29 o                         
   5   1  16        597.07        571.11        18.43 o                         
   6   1  16        516.31        460.78        18.64 o                         
  -6   2  16         34.96         32.51         8.82 o                         
  -5   2  16        995.89        979.87        25.97 o                         
  -4   2  16          0.05         -4.86         4.86 o                         
  -3   2  16       1206.96       1173.99        16.40 o                         
  -2   2  16          1.77          7.68         7.26 o                         
  -1   2  16       1298.09       1267.61        22.19 o                         
   0   2  16         30.01         26.47         8.55 o                         
   1   2  16       1770.93       1859.38        24.78 o                         
   2   2  16         23.58         22.98         8.83 o                         
   3   2  16       2411.50       2352.72        35.05 o                         
   4   2  16         66.24         39.33        13.00 o                         
   5   2  16        899.74        856.57        20.77 o                         
   6   2  16          9.59          8.46        10.38 o                         
  -6   3  16          4.68          3.04         9.71 o                         
  -5   3  16        227.86        219.45        20.82 o                         
  -4   3  16        921.28        946.57        46.67 o                         
  -3   3  16        154.81        145.51        11.90 o                         
  -2   3  16         17.64          8.25         5.89 o                         
  -1   3  16         17.18         10.83         7.20 o                         
   0   3  16        765.27        766.19        20.74 o                         
   1   3  16         10.30         10.14         8.06 o                         
   2   3  16         38.64         44.97         8.91 o                         
   3   3  16       1087.96       1111.94        29.35 o                         
   4   3  16        554.67        546.43        22.24 o                         
   5   3  16        901.69        897.70        20.30 o                         
  -7   4  16        293.99        290.14        13.72 o                         
  -6   4  16        536.85        549.75        21.26 o                         
  -5   4  16        162.74        154.24        13.60 o                         
  -4   4  16         29.84         42.76        13.63 o                         
  -3   4  16         43.55         16.77        21.55 o                         
  -2   4  16         21.48         14.55         6.83 o                         
  -1   4  16         42.27         23.46         9.67 o                         
   0   4  16       1235.40       1273.10        29.99 o                         
   1   4  16        579.08        563.01        14.72 o                         
   2   4  16        240.49        249.72        13.02 o                         
   3   4  16        118.96        144.88        20.75 o                         
   4   4  16        488.49        516.83        21.35 o                         
   5   4  16         78.08        107.80        15.43 o                         
  -7   5  16         65.54         75.30        13.09 o                         
  -6   5  16        250.16        253.01        33.64 o                         
  -5   5  16        220.71        214.56        36.71 o                         
  -4   5  16       2232.21       2479.00        36.94 o                         
  -3   5  16          0.18          7.24        12.60 o                         
  -2   5  16        957.42        992.48        21.08 o                         
  -1   5  16         67.01         62.72        12.89 o                         
   0   5  16       1775.35       1903.39        36.08 o                         
   1   5  16        238.14        213.87        11.07 o                         
   2   5  16         17.69         19.67        10.02 o                         
   3   5  16         27.30         21.52        10.15 o                         
   4   5  16        409.94        410.11        19.45 o                         
   5   5  16        163.26        176.77        17.72 o                         
  -6   6  16         66.35         65.02        22.04 o                         
  -5   6  16        862.39        904.87        51.23 o                         
  -4   6  16          5.60         -2.67        12.33 o                         
  -3   6  16        336.53        355.32        20.14 o                         
  -2   6  16          7.89         -4.31        14.33 o                         
  -1   6  16        381.86        407.53        15.02 o                         
   0   6  16       1769.11       1763.51        26.20 o                         
   1   6  16        760.28        760.03        30.12 o                         
   2   6  16        301.68        317.50        19.17 o                         
   3   6  16        276.70        269.32        20.97 o                         
   4   6  16         25.53         33.63        10.27 o                         
  -6   7  16        178.29        122.84        32.29 o                         
  -5   7  16         39.07         41.51        19.95 o                         
  -4   7  16          0.18         -1.48        13.63 o                         
  -3   7  16        649.35        699.12        32.02 o                         
  -2   7  16          0.49          1.40        24.86 o                         
  -1   7  16         39.31         31.49        11.63 o                         
   0   7  16         87.69         98.73        18.61 o                         
   1   7  16        237.60        246.41        22.53 o                         
   2   7  16        974.27        987.99        25.69 o                         
   3   7  16        111.66        104.99        15.01 o                         
  -4   8  16         40.86         41.74        17.55 o                         
  -3   8  16         35.71         40.37        14.62 o                         
  -2   8  16        493.67        503.47        26.63 o                         
  -1   8  16         54.68         43.30        12.91 o                         
   0   8  16        123.06        113.16        18.18 o                         
   1   8  16        468.31        435.07        30.15 o                         
   2   8  16        210.93        241.24        29.19 o                         
  -3   9  16        167.10        179.01        21.89 o                         
  -2   9  16       1437.26       1571.14        39.20 o                         
  -1   9  16        439.51        417.30        27.50 o                         
   0   9  16        346.58        389.92        27.15 o                         
   1   9  16          0.15          3.07         9.68 o                         
  -3   0  17       2116.16       2169.55        62.15 o                         
  -1   0  17       2023.94       2056.33        28.23 o                         
   1   0  17         59.89         41.71        22.54 o                         
   3   0  17        980.46       1012.54        29.25 o                         
   5   0  17        739.17        738.86        35.38 o                         
  -5   1  17          4.07          3.67        11.06 o                         
  -4   1  17        468.75        467.08        14.40 o                         
  -3   1  17        713.76        676.01        23.96 o                         
  -2   1  17        582.93        550.24        21.65 o                         
  -1   1  17        195.81        166.66        11.82 o                         
   0   1  17         41.96         59.43        11.24 o                         
   1   1  17         18.48         17.61         8.36 o                         
   2   1  17        887.14        834.49        16.49 o                         
   3   1  17        228.47        231.99        15.31 o                         
   4   1  17        924.39        878.58        22.88 o                         
   5   1  17        302.96        301.10        15.63 o                         
  -6   2  17        167.70        118.27        46.01 o                         
  -4   2  17        547.13        538.39        13.62 o                         
  -3   2  17         83.16         93.75        10.60 o                         
  -2   2  17       1263.43       1265.46        26.23 o                         
  -1   2  17        505.80        497.82        13.87 o                         
   0   2  17       1067.63       1049.03        20.93 o                         
   1   2  17        339.63        331.24        13.83 o                         
   2   2  17        810.93        800.97        21.97 o                         
   3   2  17        264.69        275.28        16.49 o                         
   4   2  17        427.56        424.05        16.55 o                         
   5   2  17         57.43         53.45        11.53 o                         
  -6   3  17        224.12        236.80        24.48 o                         
  -5   3  17        818.98        826.13        23.99 o                         
  -4   3  17          9.57          2.65         7.54 o                         
  -3   3  17        245.15        222.02        17.42 o                         
  -2   3  17        253.02        252.92        15.37 o                         
  -1   3  17         59.92         82.00        14.62 o                         
   0   3  17        989.28        988.89        21.92 o                         
   1   3  17         41.83         35.32        10.12 o                         
   2   3  17       3872.28       4175.26        32.84 o                         
   3   3  17        115.96        120.53        13.71 o                         
   4   3  17       1634.94       1616.45        29.49 o                         
   5   3  17        130.21        117.15        14.38 o                         
  -6   4  17          1.85         10.72         9.60 o                         
  -5   4  17        337.48        317.07        30.45 o                         
  -4   4  17          0.79          0.66         7.07 o                         
  -3   4  17       1716.58       1767.22        85.31 o                         
  -2   4  17        634.63        628.76        17.53 o                         
  -1   4  17        569.72        556.15        18.04 o                         
   0   4  17         89.40         55.29        15.06 o                         
   1   4  17       1854.32       1926.39        36.16 o                         
   2   4  17         17.50         20.04         9.99 o                         
   3   4  17          7.51          2.06         8.56 o                         
   4   4  17        184.74        164.99        17.97 o                         
   5   4  17       1473.70       1444.47        28.72 o                         
  -6   5  17          6.21         -3.55         9.10 o                         
  -5   5  17       2054.77       2201.53        57.05 o                         
  -4   5  17        106.15        108.24        21.88 o                         
  -3   5  17         15.91         13.84         9.46 o                         
  -2   5  17          0.80         17.52         9.28 o                         
  -1   5  17        167.53        198.02        13.74 o                         
   0   5  17        220.07        213.68        14.00 o                         
   1   5  17        631.30        635.39        22.48 o                         
   2   5  17         76.76         77.26        16.25 o                         
   3   5  17        179.23        180.47        11.60 o                         
   4   5  17         45.76         36.09        12.77 o                         
  -6   6  17         72.09        112.48        25.15 o                         
  -5   6  17        221.25        199.02        16.53 o                         
  -4   6  17        459.38        482.50        21.05 o                         
  -3   6  17        687.80        678.59        24.71 o                         
  -2   6  17        126.43        119.46        23.87 o                         
  -1   6  17        181.28        202.24        13.84 o                         
   0   6  17        257.62        234.68        20.56 o                         
   1   6  17        358.56        324.88        29.12 o                         
   2   6  17         16.93         18.35        12.72 o                         
   3   6  17        340.56        330.84        18.20 o                         
   4   6  17         60.32         56.11        23.95 o                         
  -5   7  17          2.03         -5.99        11.23 o                         
  -4   7  17        269.51        298.73        20.73 o                         
  -3   7  17        226.34        253.99        22.84 o                         
  -2   7  17        267.26        269.46        23.40 o                         
  -1   7  17         13.32         15.54        17.01 o                         
   0   7  17       1179.39       1235.25        26.28 o                         
   1   7  17        387.97        405.79        18.01 o                         
   2   7  17        688.67        737.92        24.81 o                         
   3   7  17         43.07         28.81        12.68 o                         
  -4   8  17         10.22         16.96        12.33 o                         
  -3   8  17         98.47        105.30        21.98 o                         
  -2   8  17        252.83        278.11        23.64 o                         
  -1   8  17        525.65        552.56        27.34 o                         
   0   8  17        589.04        622.89        32.28 o                         
   1   8  17        328.56        352.87        25.23 o                         
  -4   0  18        368.99        347.97        20.47 o                         
  -2   0  18       2539.99       2545.17        87.03 o                         
   0   0  18        660.39        606.66        32.84 o                         
   2   0  18       3855.18       4017.06        49.54 o                         
   4   0  18        748.89        723.69        28.56 o                         
  -5   1  18        111.66        138.26        17.63 o                         
  -4   1  18        715.03        691.24        18.93 o                         
  -3   1  18       1013.99       1037.50        29.27 o                         
  -2   1  18         94.57         92.76        10.54 o                         
  -1   1  18        696.10        680.00        17.32 o                         
   0   1  18         61.41         60.38         9.91 o                         
   1   1  18        189.78        220.03        13.04 o                         
   2   1  18        103.11         75.13        18.91 o                         
   3   1  18         31.93         22.66        11.19 o                         
   4   1  18        592.83        527.91        17.84 o                         
   5   1  18         12.23         25.16        11.10 o                         
  -5   2  18        410.10        386.46        24.42 o                         
  -4   2  18          0.83        -14.36        14.36 o                         
  -3   2  18         51.43         32.41         9.73 o                         
  -2   2  18        284.39        296.91        14.93 o                         
  -1   2  18         21.94         22.59         9.79 o                         
   0   2  18         79.66         79.70        15.93 o                         
   1   2  18        735.67        742.83        18.66 o                         
   2   2  18        120.31        122.92        15.23 o                         
   3   2  18        974.70        978.43        21.45 o                         
   4   2  18          0.12         14.72        11.30 o                         
   5   2  18         71.52         63.14        11.94 o                         
  -6   3  18        237.92        167.48        48.95 o                         
  -5   3  18        395.61        397.54        31.25 o                         
  -4   3  18        177.49        171.76        22.54 o                         
  -3   3  18       1556.08       1663.67        34.83 o                         
  -2   3  18        364.54        330.10        27.00 o                         
  -1   3  18       1888.61       2028.18        34.39 o                         
   0   3  18          0.57          2.44         9.87 o                         
   1   3  18       1188.20       1152.13        25.03 o                         
   2   3  18        124.78        113.49        13.56 o                         
   3   3  18        579.96        583.17        18.47 o                         
   4   3  18         22.22         11.51         8.82 o                         
  -6   4  18        356.57        356.09        27.13 o                         
  -5   4  18          0.18          5.89         9.93 o                         
  -4   4  18       2164.12       2247.28        39.68 o                         
  -3   4  18        642.14        650.57        32.55 o                         
  -2   4  18         95.60        119.14        15.95 o                         
  -1   4  18        159.81        164.14        14.58 o                         
   0   4  18       1878.32       1942.35        26.60 o                         
   1   4  18         86.07         98.16        15.22 o                         
   2   4  18        192.70        195.17        17.80 o                         
   3   4  18        219.90        180.58        13.08 o                         
   4   4  18        975.43        994.00        23.74 o                         
  -6   5  18         13.86          3.91        15.52 o                         
  -5   5  18        326.07        331.02        17.08 o                         
  -4   5  18        178.43        184.66        17.77 o                         
  -3   5  18          9.43         11.88        14.20 o                         
  -2   5  18        104.12         86.37        16.27 o                         
  -1   5  18          1.15          8.67         8.67 o                         
   0   5  18         56.52         53.27        12.47 o                         
   1   5  18        230.23        201.62        16.87 o                         
   2   5  18         67.87         59.85        17.38 o                         
   3   5  18         10.81          1.59        12.12 o                         
   4   5  18         71.29         56.25        13.15 o                         
  -5   6  18        101.54        118.69        24.71 o                         
  -4   6  18        252.82        289.29        18.69 o                         
  -3   6  18         31.36         32.31        15.91 o                         
  -2   6  18        213.49        208.33        18.65 o                         
  -1   6  18         20.52         19.74         8.31 o                         
   0   6  18        159.42        164.76        14.80 o                         
   1   6  18        630.99        670.32        22.90 o                         
   2   6  18          5.78         14.13        12.46 o                         
   3   6  18         86.33         86.20        15.41 o                         
  -4   7  18        262.96        261.41        22.61 o                         
  -3   7  18        930.34        964.17        50.19 o                         
  -2   7  18          0.00         32.59        19.29 o                         
  -1   7  18       1084.48       1147.13        31.92 o                         
   0   7  18         12.58         15.70         8.51 o                         
   1   7  18       1041.96       1106.57        29.48 o                         
   2   7  18          5.88          4.31        10.91 o                         
  -2   8  18        597.08        656.87        41.30 o                         
  -1   8  18          1.38         -2.78        12.27 o                         
   0   8  18          6.41         11.98        16.08 o                         
  -3   0  19         55.32         43.87        25.40 o                         
  -1   0  19       1238.31       1155.99        37.98 o                         
   1   0  19        873.62        872.42        23.85 o                         
   3   0  19        177.64        161.03        19.88 o                         
  -4   1  19         92.05         90.29        16.54 o                         
  -3   1  19          3.32         16.36        11.12 o                         
  -2   1  19        326.54        323.93        15.16 o                         
  -1   1  19        268.22        261.88        13.68 o                         
   0   1  19          8.45          8.90        10.38 o                         
   1   1  19        451.05        453.94        18.20 o                         
   2   1  19          9.02         10.26         7.42 o                         
   3   1  19       3325.79       3473.59        33.88 o                         
   4   1  19         39.15         46.28        11.55 o                         
  -5   2  19        218.04        197.03        20.34 o                         
  -4   2  19         67.66         62.97        23.00 o                         
  -3   2  19        490.22        508.76        20.67 o                         
  -2   2  19       1838.41       1898.78        22.73 o                         
  -1   2  19        114.64        120.52        15.35 o                         
   0   2  19        773.93        761.40        17.44 o                         
   1   2  19         39.18         40.71        13.95 o                         
   2   2  19        543.98        525.46        16.87 o                         
   3   2  19          6.71          2.94         7.63 o                         
   4   2  19        473.06        461.22        19.87 o                         
  -5   3  19         26.82         12.82        13.82 o                         
  -4   3  19       1449.71       1527.55        58.71 o                         
  -3   3  19        730.23        715.98        19.50 o                         
  -2   3  19        588.61        590.00        15.48 o                         
  -1   3  19          5.46          4.20         7.24 o                         
   0   3  19        444.87        422.66        16.98 o                         
   1   3  19        777.05        806.46        20.42 o                         
   2   3  19          2.85         -5.84        13.50 o                         
   3   3  19          5.64         11.63         8.95 o                         
   4   3  19          4.87          3.86         9.90 o                         
  -6   4  19          9.24         -7.66        14.32 o                         
  -5   4  19        616.92        681.78        34.74 o                         
  -4   4  19         93.25         77.17        17.76 o                         
  -3   4  19          7.10         24.89        12.29 o                         
  -2   4  19        277.66        314.11        20.01 o                         
  -1   4  19        931.38        919.99        22.19 o                         
   0   4  19        181.02        153.12        19.92 o                         
   1   4  19        639.92        584.18        22.86 o                         
   2   4  19          7.73          1.22        10.67 o                         
   3   4  19         17.72         29.15        14.41 o                         
  -5   5  19        305.73        290.64        60.15 o                         
  -4   5  19        113.04        116.67        20.09 o                         
  -3   5  19        571.36        612.90        36.42 o                         
  -2   5  19         91.06         70.32        16.19 o                         
  -1   5  19         21.35         14.73         7.48 o                         
   0   5  19        186.38        200.89        18.73 o                         
   1   5  19       2089.03       2122.68        39.39 o                         
   2   5  19         41.06         42.50        13.13 o                         
   3   5  19        305.65        301.98        32.33 o                         
  -4   6  19        226.60        280.00        28.11 o                         
  -3   6  19        115.35        124.25        20.31 o                         
  -2   6  19        479.39        520.80        27.61 o                         
  -1   6  19        253.85        294.96        21.77 o                         
   0   6  19        532.95        569.14        17.78 o                         
   1   6  19         31.97         19.82        11.18 o                         
   2   6  19        307.34        347.60        33.75 o                         
  -3   7  19         15.78         12.87        12.85 o                         
  -2   7  19        246.65        271.23        29.61 o                         
  -1   7  19        247.93        237.04        31.17 o                         
   0   7  19         43.57         50.37        25.64 o                         
   1   7  19         62.91         47.46        17.08 o                         
  -2   0  20       1136.85       1142.94        37.45 o                         
   0   0  20        160.57        132.36        31.90 o                         
   2   0  20         87.34         79.11        39.72 o                         
   4   0  20       1221.37       1239.44        33.02 o                         
  -4   1  20         29.58         36.18        19.01 o                         
  -3   1  20        165.66        162.70        20.14 o                         
  -2   1  20       1054.82       1019.34        31.30 o                         
  -1   1  20          5.55         10.15        13.62 o                         
   0   1  20        621.31        610.71        22.89 o                         
   1   1  20          4.70         -1.26        10.36 o                         
   2   1  20       2452.83       2541.12        44.55 o                         
   3   1  20         49.86         30.67         9.35 o                         
   4   1  20          5.24         28.34         9.99 o                         
  -4   2  20          3.78         -5.90        13.89 o                         
  -3   2  20        608.54        607.79        31.11 o                         
  -2   2  20         96.91         78.68        13.96 o                         
  -1   2  20        327.40        301.77        13.32 o                         
   0   2  20        353.27        325.44        16.10 o                         
   1   2  20        232.17        240.94        21.77 o                         
   2   2  20          4.78         14.02        11.01 o                         
   3   2  20        523.23        508.48        20.29 o                         
  -5   3  20          5.34          1.90        13.89 o                         
  -4   3  20        305.83        310.76        23.86 o                         
  -3   3  20         11.87         13.32        17.21 o                         
  -2   3  20          6.61          2.41         7.91 o                         
  -1   3  20        614.01        598.27        19.35 o                         
   0   3  20        816.32        800.23        22.52 o                         
   1   3  20        376.46        334.75        17.69 o                         
   2   3  20          2.81          9.20        11.93 o                         
   3   3  20         49.86         44.90        13.59 o                         
  -5   4  20        271.37        229.10        57.14 o                         
  -4   4  20         44.57         42.90        17.37 o                         
  -3   4  20        109.77         80.93        21.52 o                         
  -2   4  20          8.08        -12.17        12.17 o                         
  -1   4  20         28.63         21.23         8.84 o                         
   0   4  20         78.69         65.34        15.55 o                         
   1   4  20        239.74        219.89        27.86 o                         
   2   4  20        816.20        894.27        27.06 o                         
   3   4  20        102.02         81.25        17.16 o                         
  -4   5  20        960.21       1026.05        47.80 o                         
  -3   5  20         50.29         24.15        21.84 o                         
  -2   5  20        525.75        527.11        24.05 o                         
  -1   5  20          8.40         20.04        14.18 o                         
   0   5  20       1833.23       1920.32        50.58 o                         
   1   5  20        146.32        137.95        15.11 o                         
   2   5  20        855.95        858.63        24.80 o                         
  -3   6  20        666.05        686.68        25.38 o                         
  -2   6  20          1.10          6.01        11.96 o                         
  -1   6  20        129.49        113.00        20.48 o                         
   0   6  20         66.01         38.79        13.15 o                         
   1   6  20        590.83        634.71        20.47 o                         
  -3   0  21          2.21          1.97        13.22 o                         
  -1   0  21       1624.64       1657.66        61.18 o                         
   1   0  21       1077.93       1078.20        52.00 o                         
   3   0  21       1038.86        969.28        60.34 o                         
  -4   1  21        242.33        235.27        17.03 o                         
  -3   1  21        576.42        580.07        53.94 o                         
  -2   1  21        181.25        188.62        17.96 o                         
  -1   1  21        315.28        326.01        21.78 o                         
   0   1  21        205.43        195.57        21.32 o                         
   1   1  21          9.10          8.41        10.51 o                         
   2   1  21        151.22        169.20        35.18 o                         
   3   1  21         39.40         23.33        12.99 o                         
  -4   2  21          8.77          7.97        13.38 o                         
  -3   2  21        207.65        209.87        27.77 o                         
  -2   2  21        300.83        303.16        24.05 o                         
  -1   2  21        852.64        875.34        30.62 o                         
   0   2  21        189.69        215.18        18.49 o                         
   1   2  21         96.86         92.41        16.49 o                         
   2   2  21        234.86        227.80        16.46 o                         
  -4   3  21        302.62        332.53        32.05 o                         
  -3   3  21         49.30         30.83        26.52 o                         
  -2   3  21         14.48         29.94        28.28 o                         
  -1   3  21        151.71        160.18        15.70 o                         
   0   3  21        242.94        214.90        23.43 o                         
   1   3  21          0.82         -0.61        13.30 o                         
   2   3  21        460.50        450.64        19.54 o                         
  -4   4  21          1.88         13.11        16.78 o                         
  -3   4  21        799.51        843.28        41.23 o                         
  -2   4  21         12.58          7.81        13.68 o                         
  -1   4  21         96.21        100.98        14.55 o                         
   0   4  21         41.03         38.14        12.45 o                         
   1   4  21       1014.14       1029.74        26.46 o                         
   2   4  21        296.59        314.54        22.02 o                         
  -3   5  21       1070.90       1110.76        42.68 o                         
  -2   5  21         82.86         86.45        18.30 o                         
  -1   5  21        367.58        372.55        24.61 o                         
   0   5  21         13.43          3.83         9.30 o                         
   1   5  21         92.76        124.60        19.68 o                         
  -2   0  22       1740.75       1758.99        51.66 o                         
   0   0  22        628.11        576.21        31.02 o                         
   2   0  22        126.76        117.72        26.45 o                         
  -3   1  22         70.77         60.32        35.10 o                         
  -2   1  22          4.63         10.11        10.50 o                         
  -1   1  22       1042.37       1087.62        35.40 o                         
   0   1  22        626.30        672.81        23.55 o                         
   1   1  22        608.88        621.29        26.93 o                         
   2   1  22        148.55        142.45        20.64 o                         
  -4   2  22         32.42          5.48        14.51 o                         
  -3   2  22        142.52        149.39        26.36 o                         
  -2   2  22         31.07         33.13        18.31 o                         
  -1   2  22        141.87        133.28        15.35 o                         
   0   2  22         14.40         12.31        32.22 o                         
   1   2  22          9.15         17.16        19.16 o                         
  -4   3  22        101.96         55.46        30.45 o                         
  -3   3  22          9.22         45.82        23.50 o                         
  -2   3  22         88.10         95.38        22.80 o                         
  -1   3  22        511.61        515.74        23.40 o                         
   0   3  22         39.49         25.99        13.18 o                         
   1   3  22       1067.76       1044.44        28.13 o                         
  -3   4  22          4.01          5.77        11.45 o                         
  -2   4  22        205.84        227.56        27.98 o                         
  -1   4  22          9.13         21.87        20.76 o                         
   0   4  22        515.64        555.24        24.17 o                         
  -1   0  23        147.53        174.03        22.29 o                         
  -3   1  23         21.94         23.78        14.18 o                         
  -2   1  23        340.62        343.24        40.81 o                         
  -1   1  23        793.12        818.73        28.99 o                         
   0   1  23        494.71        474.43        22.44 o                         
  -3   2  23         50.68         34.63        15.68 o                         
  -2   2  23         10.73         29.79        16.79 o                         
  -1   2  23         46.35         24.34        11.33 o                         
   0   2  23       1123.51       1104.20        30.27 o                         
                                                                                
