# Supplementary material for: Crystal structures and electrochemical properties of nickel(II) complexes with N,N′,N′′,S-tetra­dentate Schiff base ligands
Source: Acta Crystallogr E Crystallogr Commun. 2022 Apr 22;78(Pt 5):500–5. doi: 10.1107/S2056989022003954 (PMC9069516; doi:10.1107/S2056989022003954)
Supplement: Supplementary file 3 [file e-78-00500-2sup3.hkl]

data_2                                                                          
_shelx_title ' shelx in P -1'                                                   
_shelx_refln_list_code          4                                               
_shelx_F_calc_maximum      105.27                                               
_exptl_crystal_F_000       544.00                                               
_reflns_d_resolution_high  0.7708                                               
                                                                                
loop_                                                                           
 _space_group_symop_operation_xyz                                               
 'x, y, z'                                                                      
 '-x, -y, -z'                                                                   
                                                                                
_cell_length_a     8.7250                                                       
_cell_length_b    10.5070                                                       
_cell_length_c    11.3160                                                       
_cell_angle_alpha  98.065                                                       
_cell_angle_beta  101.274                                                       
_cell_angle_gamma  96.150                                                       
                                                                                
_shelx_F_squared_multiplier     1.000                                           
                                                                                
loop_                                                                           
 _refln_index_h                                                                 
 _refln_index_k                                                                 
 _refln_index_l                                                                 
 _refln_F_squared_calc                                                          
 _refln_F_squared_meas                                                          
 _refln_F_squared_sigma                                                         
 _refln_observed_status                                                         
   3   0   0          8.35          7.13         4.14 o                         
   4   0   0       4075.81       4453.57        62.34 o                         
   5   0   0        213.92        247.01         9.97 o                         
   6   0   0       1039.46        962.59        27.90 o                         
   7   0   0       1631.98       1636.60        72.94 o                         
   8   0   0         51.61         35.11        12.09 o                         
  -8   1   0        711.04        716.24        41.04 o                         
  -7   1   0         56.02         52.12        10.90 o                         
  -6   1   0          0.48          1.72         3.66 o                         
  -5   1   0        790.06        728.63        18.66 o                         
  -4   1   0       7010.57       7428.59       118.66 o                         
  -3   1   0       2084.30       2096.55        38.25 o                         
  -2   1   0       3302.23       3445.55        76.20 o                         
   1   1   0       3044.31       3227.86        71.58 o                         
   2   1   0        754.47        778.58        13.14 o                         
   3   1   0       5329.21       5782.60       107.64 o                         
   4   1   0       5920.85       6417.02        39.69 o                         
   5   1   0        191.39        183.79         8.71 o                         
   6   1   0        459.19        456.67        14.54 o                         
   7   1   0         13.70         19.97         9.31 o                         
   8   1   0        389.65        337.01        34.84 o                         
  -8   2   0       1121.29       1146.92        31.11 o                         
  -7   2   0       1764.32       1673.96       115.79 o                         
  -6   2   0         56.26         52.43         8.46 o                         
  -5   2   0       1897.65       1927.38        26.99 o                         
  -4   2   0         54.20         61.32         6.11 o                         
  -3   2   0        358.94        408.54        17.11 o                         
  -2   2   0         69.11         68.01         4.77 o                         
   1   2   0       5950.65       5956.74       137.37 o                         
   2   2   0       1525.70       1516.71        23.56 o                         
   3   2   0         17.79         22.60         5.69 o                         
   4   2   0        424.13        431.06        15.58 o                         
   5   2   0         24.93         28.16         5.61 o                         
   6   2   0        911.46        966.41        23.06 o                         
   7   2   0        803.82        773.89        20.35 o                         
   8   2   0          0.54          1.61        11.04 o                         
  -8   3   0        228.09        201.82        15.18 o                         
  -7   3   0       1140.17       1106.88        39.37 o                         
  -6   3   0        912.91        811.32        29.88 o                         
  -5   3   0        144.80        144.37         8.03 o                         
  -4   3   0       3395.38       3314.14        51.86 o                         
  -3   3   0        584.01        542.55        14.16 o                         
  -2   3   0        315.60        310.85         9.79 o                         
  -1   3   0       1814.29       1844.86        52.56 o                         
   0   3   0       1616.19       1540.96        32.97 o                         
   1   3   0       2411.91       2555.64       108.41 o                         
   2   3   0       3156.61       3196.79        97.20 o                         
   3   3   0       5779.88       5905.41        71.99 o                         
   4   3   0        370.89        389.18        15.30 o                         
   5   3   0         87.43         79.51        11.91 o                         
   6   3   0       1019.05       1049.58        31.68 o                         
   7   3   0        564.48        527.25        18.09 o                         
   8   3   0        211.16        193.94        25.56 o                         
  -8   4   0        128.33        151.06        21.52 o                         
  -7   4   0          2.83          1.95         7.32 o                         
  -6   4   0        213.18        200.12        20.91 o                         
  -5   4   0        283.62        312.92        33.12 o                         
  -4   4   0        289.05        322.15        15.86 o                         
  -3   4   0        434.94        425.29        12.95 o                         
  -2   4   0       3900.38       3740.57       123.65 o                         
  -1   4   0       3899.16       3672.83        76.98 o                         
   0   4   0       3975.40       3842.05        67.94 o                         
   1   4   0         27.99         21.19         6.62 o                         
   2   4   0       1431.80       1284.21        31.48 o                         
   3   4   0         75.19         95.17        10.70 o                         
   4   4   0        850.25        870.28        27.77 o                         
   5   4   0       1778.92       1984.61        74.95 o                         
   6   4   0        257.48        281.74        23.47 o                         
   7   4   0         29.66         39.30         9.83 o                         
   8   4   0         14.48          5.17        12.81 o                         
  -9   5   0         40.87         26.32        18.45 o                         
  -8   5   0          2.38          4.93         9.78 o                         
  -7   5   0        624.38        597.02        31.57 o                         
  -6   5   0        454.05        458.37        34.44 o                         
  -5   5   0       1035.61        948.56        34.54 o                         
  -4   5   0       4750.63       4854.17        81.52 o                         
  -3   5   0          1.25          7.69         8.47 o                         
  -2   5   0        452.31        437.92        54.23 o                         
  -1   5   0        213.52        184.92        29.37 o                         
   0   5   0        514.49        521.22        25.60 o                         
   1   5   0         90.05        126.52        15.20 o                         
   2   5   0       3356.38       3397.61        66.92 o                         
   3   5   0       4402.72       4768.59        67.28 o                         
   4   5   0         17.07         29.88         7.27 o                         
   5   5   0         31.23         46.12         9.89 o                         
   6   5   0        775.32        765.52        29.84 o                         
   7   5   0        686.84        663.24        50.63 o                         
   8   5   0        125.15        142.84        24.70 o                         
  -9   6   0        427.46        438.19        45.58 o                         
  -8   6   0        322.88        307.14        26.53 o                         
  -7   6   0        675.62        649.50        34.35 o                         
  -6   6   0        134.93        116.93        27.93 o                         
  -5   6   0        180.31        192.15        33.94 o                         
  -4   6   0          8.32          7.55        11.72 o                         
  -3   6   0       1188.04       1277.19        92.74 o                         
  -1   6   0       2208.10       2155.02       106.04 o                         
   0   6   0        338.40        291.09        21.99 o                         
   1   6   0         54.57         88.46        23.22 o                         
   2   6   0        271.91        208.33        20.09 o                         
   3   6   0        521.37        565.92        31.87 o                         
   4   6   0       1242.93       1449.03        60.13 o                         
   5   6   0        361.97        401.26        34.42 o                         
   6   6   0         17.10         31.13        16.92 o                         
   7   6   0        414.98        392.38        39.96 o                         
   8   6   0         84.86         87.54        22.64 o                         
  -9   7   0         22.96         42.46        28.40 o                         
  -8   7   0          8.74         20.13        14.21 o                         
  -7   7   0        311.09        314.60        27.80 o                         
  -6   7   0        588.93        660.39        42.34 o                         
  -5   7   0        435.94        405.23        35.55 o                         
  -4   7   0       2687.95       2730.50       235.67 o                         
  -3   7   0         52.81         52.07        16.23 o                         
  -2   7   0       2555.83       2394.90        60.11 o                         
  -1   7   0         64.51         81.53        19.92 o                         
   0   7   0        253.48        261.06        22.27 o                         
   1   7   0        115.30         87.62        17.36 o                         
   2   7   0       2790.11       3190.65        86.93 o                         
   3   7   0       1277.08       1357.60        59.52 o                         
   4   7   0       1039.54       1074.80        44.07 o                         
   5   7   0         20.66         31.93        19.11 o                         
   6   7   0         64.02         74.74        19.95 o                         
   7   7   0        390.40        402.14        38.72 o                         
   8   7   0          4.42          4.24        14.76 o                         
  -9   8   0          7.61         14.80        19.37 o                         
  -8   8   0         78.47         57.40        26.70 o                         
  -7   8   0        102.74        124.25        36.21 o                         
  -6   8   0        126.07        135.02        22.23 o                         
  -5   8   0         24.93         16.21        13.23 o                         
  -4   8   0        751.06        736.37        37.58 o                         
  -3   8   0        450.17        412.69        29.55 o                         
  -2   8   0        515.56        427.69        65.95 o                         
  -1   8   0        436.03        458.15        32.36 o                         
   0   8   0         27.35         33.55        14.70 o                         
   1   8   0        436.56        432.33        29.96 o                         
   2   8   0       2845.78       2980.59        89.63 o                         
   3   8   0        573.09        638.95        35.08 o                         
   4   8   0         41.04         41.81        15.86 o                         
   5   8   0         15.01         21.79        15.40 o                         
   6   8   0        100.93         98.28        27.31 o                         
   7   8   0         63.67         72.55        27.16 o                         
  -9   9   0        240.50        287.12        44.81 o                         
  -8   9   0        137.09        133.86        29.26 o                         
  -7   9   0        273.55        223.96        35.02 o                         
  -6   9   0        311.98        331.06        28.27 o                         
  -5   9   0        243.31        236.76        24.40 o                         
  -4   9   0         74.96         62.70        15.29 o                         
  -3   9   0       2167.41       2235.05        81.68 o                         
  -2   9   0        876.52        817.20        48.87 o                         
  -1   9   0        541.79        521.52        36.29 o                         
   0   9   0        190.91        201.67        26.21 o                         
   1   9   0       1550.01       1650.68        57.02 o                         
   2   9   0        468.94        508.33        45.23 o                         
   3   9   0          1.10         12.21        13.07 o                         
   4   9   0        203.97        205.91        30.29 o                         
   5   9   0        234.57        240.13        26.30 o                         
   6   9   0        404.01        450.55        46.03 o                         
   7   9   0        172.81        179.05        32.30 o                         
  -8  10   0         77.27         50.33        29.89 o                         
  -7  10   0        110.21         70.88        64.35 o                         
  -6  10   0        232.63        222.50        25.59 o                         
  -5  10   0         15.21         16.36        14.79 o                         
  -4  10   0        207.26        180.23        23.54 o                         
  -3  10   0          3.40         10.69        14.28 o                         
  -2  10   0        132.11        144.04        22.85 o                         
  -1  10   0        645.41        629.03        43.29 o                         
   0  10   0         34.58         43.72        20.43 o                         
   1  10   0        379.55        388.23        36.52 o                         
   2  10   0        764.82        779.01        43.54 o                         
   3  10   0        129.65        154.54        26.03 o                         
   4  10   0          8.98         23.65        19.47 o                         
   5  10   0        137.46        173.34        28.13 o                         
   6  10   0          3.85         10.31        16.73 o                         
  -7  11   0        294.28        276.60        34.34 o                         
  -6  11   0        484.43        430.25        36.60 o                         
  -5  11   0          7.43         11.35        12.83 o                         
  -4  11   0         68.06         67.58        23.06 o                         
  -3  11   0        240.46        277.02        30.30 o                         
  -2  11   0         81.50        138.45        27.79 o                         
  -1  11   0         83.16         93.11        25.14 o                         
   0  11   0        485.26        489.53        58.37 o                         
   1  11   0       1069.13       1070.38        82.82 o                         
   2  11   0          0.09          4.48        14.85 o                         
   3  11   0         25.45         18.77        15.23 o                         
   4  11   0        277.57        268.82        40.70 o                         
   5  11   0        366.20        403.77        48.31 o                         
  -6  12   0         62.53         64.91        33.30 o                         
  -5  12   0          5.24          8.49        14.29 o                         
  -4  12   0        136.51        160.87        45.45 o                         
  -3  12   0        105.70        102.32        22.91 o                         
  -2  12   0        520.19        488.50        44.74 o                         
  -1  12   0        149.43        130.19        26.14 o                         
   0  12   0        443.41        489.26        40.48 o                         
   1  12   0        290.41        260.16        34.02 o                         
   2  12   0        150.32        169.13        28.62 o                         
   3  12   0          1.13         14.96        16.84 o                         
  -4  13   0        377.27        380.20        39.13 o                         
  -3  13   0        171.21        175.98        27.28 o                         
  -2  13   0          3.14         13.55        16.76 o                         
  -1  13   0          9.22         29.45        19.09 o                         
   0  13   0         84.48         64.40        23.81 o                         
   1  13   0         36.75         28.55        21.95 o                         
  -1 -13   1         21.05         20.58        16.71 o                         
   0 -13   1         30.04         32.89        23.40 o                         
   1 -13   1         16.04         23.35        19.05 o                         
   2 -13   1          1.31         13.80        18.37 o                         
   3 -13   1         74.42         94.26        29.30 o                         
   4 -13   1          0.11          8.38        15.94 o                         
  -3 -12   1         46.27         48.15        20.48 o                         
  -2 -12   1         67.05         68.55        24.65 o                         
  -1 -12   1         35.90         35.59        19.34 o                         
   0 -12   1          0.07         11.59        16.38 o                         
   1 -12   1          1.24         13.05        18.10 o                         
   2 -12   1        260.61        310.34        33.31 o                         
   3 -12   1        850.69        915.04        68.67 o                         
   4 -12   1          9.78         12.01        14.55 o                         
   5 -12   1        193.52        215.03        28.06 o                         
   6 -12   1          0.34         14.94        13.10 o                         
  -5 -11   1        772.07        681.11        44.10 o                         
  -4 -11   1          4.22          5.63        14.92 o                         
  -3 -11   1          3.76         13.21        15.96 o                         
  -2 -11   1        361.00        351.36        34.15 o                         
  -1 -11   1        222.61        218.18        27.90 o                         
   0 -11   1        228.51        186.95        33.61 o                         
   1 -11   1        398.30        406.11        36.80 o                         
   2 -11   1         10.34         17.53        17.33 o                         
   3 -11   1         24.84         43.93        21.96 o                         
   4 -11   1         24.00         24.98        14.67 o                         
   5 -11   1          7.02         15.33        15.30 o                         
   6 -11   1        113.02         77.88        34.73 o                         
   7 -11   1        743.54        739.02        71.80 o                         
  -6 -10   1         52.95         32.79        22.20 o                         
  -5 -10   1          1.06         15.74        15.65 o                         
  -4 -10   1        172.35        179.94        28.93 o                         
  -3 -10   1         79.77         69.26        24.64 o                         
  -2 -10   1        137.11        134.22        36.93 o                         
  -1 -10   1       1278.26       1209.11        80.97 o                         
   0 -10   1         87.25        105.57        23.18 o                         
   1 -10   1        266.94        270.55        28.56 o                         
   2 -10   1        886.12        842.75        52.96 o                         
   3 -10   1        984.51       1043.88        60.54 o                         
   4 -10   1          1.04         10.49        12.76 o                         
   5 -10   1          1.18          7.27        13.82 o                         
   6 -10   1        118.99        137.93        35.19 o                         
   7 -10   1         11.89         11.55        12.87 o                         
   8 -10   1         31.07         29.53        16.92 o                         
  -7  -9   1        108.16         92.81        27.34 o                         
  -6  -9   1        916.99        854.61        43.74 o                         
  -5  -9   1         12.20         23.30        16.40 o                         
  -4  -9   1        278.35        280.88        29.37 o                         
  -3  -9   1          1.23          4.47        14.24 o                         
  -2  -9   1        280.88        248.02        27.77 o                         
  -1  -9   1        673.33        671.43        83.70 o                         
   0  -9   1        918.18        933.59        46.13 o                         
   1  -9   1        378.59        416.60        31.89 o                         
   2  -9   1        200.47        185.67        22.52 o                         
   3  -9   1          0.12         18.29        16.62 o                         
   4  -9   1          6.80          6.89        13.35 o                         
   5  -9   1        786.86        759.19        46.31 o                         
   6  -9   1        528.61        535.72        38.27 o                         
   7  -9   1        265.83        269.67        27.55 o                         
   8  -9   1          1.59         13.70        12.93 o                         
   9  -9   1        240.76        221.31        47.24 o                         
  -8  -8   1          4.56         10.14        13.55 o                         
  -7  -8   1        116.09        110.22        26.99 o                         
  -6  -8   1       1001.41        892.67        52.97 o                         
  -5  -8   1         53.65         53.06        20.28 o                         
  -4  -8   1         22.82         13.94        14.66 o                         
  -3  -8   1        744.25        718.31        37.53 o                         
  -2  -8   1         86.87         85.36        24.10 o                         
  -1  -8   1         21.38         32.26        14.61 o                         
   0  -8   1        429.16        445.96        33.47 o                         
   1  -8   1       1637.04       1588.50        57.65 o                         
   2  -8   1        752.47        780.69        87.28 o                         
   3  -8   1       1459.26       1327.53        59.35 o                         
   4  -8   1         25.36         32.30        20.85 o                         
   5  -8   1        528.86        516.71        32.53 o                         
   6  -8   1          8.46          6.85        17.63 o                         
   7  -8   1         26.61         21.42        15.20 o                         
   8  -8   1         45.25         37.19        15.59 o                         
   9  -8   1         81.52         89.47        38.69 o                         
  -8  -7   1        445.16        436.60        37.29 o                         
  -7  -7   1        852.98        850.07        52.21 o                         
  -6  -7   1         18.85         20.48        14.15 o                         
  -5  -7   1        335.53        370.90        37.01 o                         
  -4  -7   1        631.60        624.77        39.15 o                         
  -3  -7   1        171.13        124.55        22.87 o                         
  -2  -7   1       1085.70       1078.45        42.34 o                         
  -1  -7   1        525.03        611.29        36.30 o                         
   0  -7   1          1.52          4.22        13.71 o                         
   1  -7   1         19.71         29.99        19.26 o                         
   2  -7   1       1109.31       1190.86       125.76 o                         
   3  -7   1         88.73         83.66        21.08 o                         
   4  -7   1        101.88        100.92        19.66 o                         
   5  -7   1       2312.35       2362.01        79.24 o                         
   6  -7   1        618.36        609.32        32.01 o                         
   7  -7   1         14.93         23.78        13.39 o                         
   8  -7   1         81.58        108.62        28.23 o                         
   9  -7   1        312.52        280.21        27.68 o                         
  -8  -6   1        437.43        444.04        39.69 o                         
  -7  -6   1        819.68        731.22        32.45 o                         
  -6  -6   1        943.44        981.52        49.53 o                         
  -5  -6   1        197.50        190.58        23.82 o                         
  -4  -6   1         62.22         64.60        18.18 o                         
  -3  -6   1        689.78        729.54        34.65 o                         
  -2  -6   1       2426.78       2587.60       198.34 o                         
  -1  -6   1        277.12        245.89        20.92 o                         
   0  -6   1        837.33        962.10        90.81 o                         
   1  -6   1       3794.53       3599.15       145.41 o                         
   2  -6   1       1691.01       1776.91        47.40 o                         
   3  -6   1        746.88        806.84        90.89 o                         
   4  -6   1         52.42         60.26        20.54 o                         
   5  -6   1        410.67        439.68        29.62 o                         
   6  -6   1        452.27        463.55        44.39 o                         
   7  -6   1        503.41        454.31        32.89 o                         
   8  -6   1         20.78         20.89        11.37 o                         
   9  -6   1        134.13        136.27        27.14 o                         
  -8  -5   1        816.29        814.01        61.60 o                         
  -7  -5   1        396.77        417.65        26.86 o                         
  -6  -5   1        233.19        237.71        20.94 o                         
  -5  -5   1          3.17         11.90        11.46 o                         
  -4  -5   1          3.74         24.68        14.07 o                         
  -3  -5   1        461.41        418.26        40.34 o                         
  -2  -5   1         24.01         23.15        10.18 o                         
  -1  -5   1        347.81        312.97        22.55 o                         
   0  -5   1       1552.26       1973.49        65.25 o                         
   1  -5   1          2.63          7.19        10.00 o                         
   2  -5   1        413.41        383.41        33.16 o                         
   3  -5   1       1140.33       1134.31        38.56 o                         
   4  -5   1        690.08        636.22        35.34 o                         
   5  -5   1       7329.68       7199.12       110.03 o                         
   6  -5   1       2194.93       2102.12        77.17 o                         
   7  -5   1        443.89        447.36        31.53 o                         
   8  -5   1        334.66        371.23        27.04 o                         
   9  -5   1         47.45         53.50        20.41 o                         
  -8  -4   1        597.11        574.53        35.63 o                         
  -7  -4   1         66.65         65.09        13.19 o                         
  -6  -4   1        153.85        152.85        12.47 o                         
  -5  -4   1          9.41         13.65         7.48 o                         
  -4  -4   1        413.75        397.28        17.79 o                         
  -3  -4   1       1619.22       1633.47        38.77 o                         
  -2  -4   1        822.51        846.45        19.81 o                         
  -1  -4   1        582.93        582.43        16.87 o                         
   0  -4   1        176.36        199.96        15.20 o                         
   1  -4   1       4805.13       5027.56       198.73 o                         
   2  -4   1        307.29        291.79        11.30 o                         
   3  -4   1       1752.25       1808.71        33.54 o                         
   4  -4   1         39.60         28.40        11.80 o                         
   5  -4   1       2676.07       2602.18        59.05 o                         
   6  -4   1         94.02         90.53        13.06 o                         
   7  -4   1        106.12         92.24        16.53 o                         
   8  -4   1        135.99        160.80        16.61 o                         
   9  -4   1        390.67        361.58        37.75 o                         
  -8  -3   1        486.89        542.66        36.99 o                         
  -7  -3   1        394.52        417.00        20.61 o                         
  -6  -3   1         45.42         43.89         9.82 o                         
  -5  -3   1         14.90         15.19         5.82 o                         
  -4  -3   1       3259.65       3576.33        56.55 o                         
  -3  -3   1       4149.10       4113.84       101.88 o                         
  -2  -3   1       1531.63       1577.29        43.51 o                         
  -1  -3   1       5123.90       4692.96        84.32 o                         
   0  -3   1      10538.95      10063.15       230.56 o                         
   1  -3   1       2839.91       2890.97        78.41 o                         
   2  -3   1       4324.48       3923.79        56.77 o                         
   3  -3   1        686.03        754.91        23.47 o                         
   4  -3   1       1371.67       1307.47        52.58 o                         
   5  -3   1       2404.70       2516.82        48.08 o                         
   6  -3   1         59.55         63.21         8.78 o                         
   7  -3   1       1432.61       1463.16        47.50 o                         
   8  -3   1         16.01         11.83         8.85 o                         
   9  -3   1         70.03         68.81        21.57 o                         
  -8  -2   1       2619.08       2825.01       142.36 o                         
  -7  -2   1          1.90         10.91         9.01 o                         
  -6  -2   1          7.41          5.76         4.40 o                         
  -5  -2   1       2093.39       2079.66        38.83 o                         
  -4  -2   1        988.27        956.50        20.57 o                         
  -3  -2   1         44.76         34.48         6.04 o                         
  -2  -2   1       4149.53       3885.87        69.15 o                         
  -1  -2   1          4.29          6.07         5.24 o                         
   0  -2   1        897.78        922.45        51.26 o                         
   2  -2   1       4496.64       4495.90       103.88 o                         
   3  -2   1         50.21         56.62         7.39 o                         
   4  -2   1       2211.93       2360.28        66.97 o                         
   5  -2   1        929.83        911.88        20.92 o                         
   6  -2   1        190.05        189.07        12.52 o                         
   7  -2   1         54.37         65.91         9.41 o                         
   8  -2   1       1080.08        986.93        65.21 o                         
   9  -2   1        446.98        404.91        39.45 o                         
  -8  -1   1         25.38         21.71         8.65 o                         
  -7  -1   1        129.29        126.52         8.23 o                         
  -6  -1   1         65.01         73.63         7.10 o                         
  -5  -1   1       1119.10       1063.66        35.08 o                         
  -4  -1   1       3633.29       3439.92        85.64 o                         
  -3  -1   1       4130.16       4435.29        84.94 o                         
  -2  -1   1         87.81         96.88         5.38 o                         
  -1  -1   1        421.11        467.95        13.22 o                         
   1  -1   1        305.30        281.38         9.88 o                         
   2  -1   1        199.45        208.28         6.85 o                         
   3  -1   1       1565.37       1537.03        51.39 o                         
   4  -1   1       2851.17       2785.38        59.57 o                         
   5  -1   1       1134.36       1156.35        27.44 o                         
   6  -1   1          2.53          4.00         7.45 o                         
   7  -1   1        366.28        396.21        19.08 o                         
   8  -1   1         28.90         30.02        14.86 o                         
   9  -1   1        366.91        349.71        36.06 o                         
  -8   0   1        721.94        706.11        22.55 o                         
  -7   0   1        144.42        123.02         8.94 o                         
  -6   0   1        146.26        143.82        11.60 o                         
  -5   0   1       2720.98       2619.10        54.05 o                         
  -4   0   1        278.52        289.93        10.73 o                         
  -3   0   1       2743.04       2758.75        96.51 o                         
  -2   0   1       1039.89       1121.71        21.88 o                         
   2   0   1        695.44        709.26        13.36 o                         
   3   0   1       3650.66       3896.99       215.69 o                         
   4   0   1        826.25        840.33        15.85 o                         
   5   0   1        912.39        885.01        15.43 o                         
   6   0   1         20.61         26.98         8.59 o                         
   7   0   1        236.95        244.72        27.85 o                         
   8   0   1       2560.63       2637.42       142.53 o                         
   9   0   1          0.06          6.56        12.27 o                         
  -8   1   1        119.64        124.95        14.60 o                         
  -7   1   1       2551.14       2446.30        63.30 o                         
  -6   1   1       2307.21       2482.31        31.79 o                         
  -5   1   1       2537.10       2319.82        37.88 o                         
  -4   1   1          3.45          9.05         4.54 o                         
  -3   1   1       1514.47       1588.43        27.29 o                         
  -2   1   1       2320.63       2523.06       134.28 o                         
   2   1   1       1547.95       1580.50        36.08 o                         
   3   1   1       5101.00       5632.62       412.59 o                         
   5   1   1         23.78         29.03         3.63 o                         
   6   1   1         42.72         28.60        16.64 o                         
   7   1   1        552.60        524.92        36.56 o                         
   8   1   1        806.75        894.89        59.08 o                         
   9   1   1        483.38        402.63        32.15 o                         
  -9   2   1        396.09        377.40        24.54 o                         
  -8   2   1          3.89          6.10         8.64 o                         
  -7   2   1          4.78          5.66         5.07 o                         
  -6   2   1         50.39         36.45         6.00 o                         
  -5   2   1         77.61         59.52         5.38 o                         
  -4   2   1        209.81        204.79         7.98 o                         
  -3   2   1        215.15        202.53         7.53 o                         
  -2   2   1        152.36        151.74         6.99 o                         
  -1   2   1        381.92        350.52        17.14 o                         
   0   2   1        394.33        483.34        12.02 o                         
   2   2   1         58.37         71.94         7.01 o                         
   3   2   1       3743.53       3429.62        61.66 o                         
   4   2   1        330.06        294.36        17.13 o                         
   5   2   1        329.02        284.14         9.65 o                         
   6   2   1        439.50        426.15        36.80 o                         
   7   2   1        126.30        159.32        27.40 o                         
   8   2   1         48.42         73.64        22.25 o                         
   9   2   1        435.52        408.45        33.91 o                         
  -9   3   1         99.15         80.97        36.04 o                         
  -8   3   1       1049.58       1015.37        31.21 o                         
  -7   3   1         19.09         22.04         6.05 o                         
  -6   3   1       7391.43       7429.52        85.66 o                         
  -5   3   1       1792.70       1768.44        30.95 o                         
  -4   3   1         35.62         25.97         5.56 o                         
  -3   3   1       1288.78       1301.07        45.74 o                         
  -2   3   1       1155.79       1191.91        30.17 o                         
  -1   3   1        780.30        905.55        33.24 o                         
   0   3   1         53.38         55.63         6.54 o                         
   1   3   1       1233.23       1165.67        30.36 o                         
   2   3   1        476.05        504.29        20.11 o                         
   3   3   1        866.43        841.76        28.51 o                         
   4   3   1        349.36        271.99        17.96 o                         
   5   3   1         29.77         13.37         7.91 o                         
   6   3   1        314.86        263.60         9.53 o                         
   7   3   1       1963.87       1974.68        66.81 o                         
   8   3   1        647.61        582.21        39.07 o                         
   9   3   1         25.52         20.01        14.76 o                         
  -9   4   1        152.80        165.04        26.27 o                         
  -8   4   1        102.24        115.55        17.54 o                         
  -7   4   1       2432.23       2480.67        99.75 o                         
  -6   4   1         42.29         52.61         9.97 o                         
  -5   4   1         16.43         21.97         5.87 o                         
  -4   4   1        407.01        376.10        16.44 o                         
  -3   4   1       4758.36       5180.35       172.37 o                         
  -2   4   1       1471.47       1582.06        46.82 o                         
  -1   4   1       2188.20       2268.86       150.29 o                         
   0   4   1         69.80         58.57         7.37 o                         
   1   4   1        195.98        218.01        11.74 o                         
   2   4   1        296.19        282.18        14.73 o                         
   3   4   1       4944.81       5074.98       112.40 o                         
   4   4   1        229.88        316.90        14.23 o                         
   5   4   1          1.94          6.54        11.67 o                         
   6   4   1       1475.55       1518.38        32.93 o                         
   7   4   1          0.29         10.35        15.63 o                         
   8   4   1         42.33         52.63        19.70 o                         
   9   4   1         56.79         52.56        31.74 o                         
  -9   5   1        494.75        453.26        63.68 o                         
  -8   5   1         41.52         34.72        17.62 o                         
  -7   5   1        816.67        815.67        29.88 o                         
  -6   5   1       3921.60       4207.53       132.83 o                         
  -5   5   1       1085.46       1102.91        38.01 o                         
  -4   5   1        296.28        296.36        33.80 o                         
  -3   5   1        706.48        738.36        29.22 o                         
  -2   5   1        138.82        149.26        14.57 o                         
  -1   5   1       3898.31       3981.36       125.42 o                         
   0   5   1        141.97        121.64        15.24 o                         
   1   5   1         31.16         23.88         9.95 o                         
   2   5   1         81.17         61.82         8.81 o                         
   3   5   1        285.87        230.44        17.04 o                         
   4   5   1       1453.76       1646.30        56.05 o                         
   5   5   1          4.64          9.55         7.28 o                         
   6   5   1        747.36        760.27        28.97 o                         
   7   5   1        827.17        677.11        59.89 o                         
   8   5   1        176.66        163.92        28.01 o                         
  -9   6   1        194.87        211.86        40.57 o                         
  -8   6   1         39.93         23.96        10.91 o                         
  -7   6   1         39.66         43.37        25.92 o                         
  -6   6   1        528.56        448.75        31.80 o                         
  -5   6   1         14.41         12.45        10.56 o                         
  -4   6   1        106.93        113.91        15.43 o                         
  -3   6   1       1286.36       1498.55        51.87 o                         
  -2   6   1        291.11        255.67        19.02 o                         
  -1   6   1       1973.42       1868.29        73.53 o                         
   0   6   1        758.45        837.36        58.88 o                         
   1   6   1        264.53        237.73        19.47 o                         
   2   6   1       1181.52       1055.19        39.63 o                         
   3   6   1        979.72        888.09        37.68 o                         
   4   6   1          2.26          6.50        10.65 o                         
   5   6   1        363.55        396.33        62.19 o                         
   6   6   1       1013.66        978.17        65.90 o                         
   7   6   1          5.57         11.66        24.34 o                         
   8   6   1         68.25         35.54        16.90 o                         
  -9   7   1        117.41        112.98        30.14 o                         
  -8   7   1        209.76        210.04        32.08 o                         
  -7   7   1        610.57        657.60        44.36 o                         
  -6   7   1        141.56        141.98        59.19 o                         
  -5   7   1        112.80        117.76        20.96 o                         
  -4   7   1        166.93        189.83        21.60 o                         
  -3   7   1        285.71        267.42        24.14 o                         
  -2   7   1        674.59        724.13        48.00 o                         
  -1   7   1       3700.81       3907.88       153.01 o                         
   0   7   1        106.33         87.21        17.06 o                         
   1   7   1         96.86        123.94        33.62 o                         
   2   7   1        347.19        348.32        30.03 o                         
   3   7   1         18.80         40.65        18.69 o                         
   4   7   1        420.52        437.82        51.77 o                         
   5   7   1        622.09        629.81        40.16 o                         
   6   7   1       1681.22       1500.33        98.40 o                         
   7   7   1         43.48         54.42        23.90 o                         
  -9   8   1        124.29        154.51        41.35 o                         
  -8   8   1         93.55         41.76        21.89 o                         
  -7   8   1         78.48         77.91        33.75 o                         
  -6   8   1        154.16        142.82        31.41 o                         
  -5   8   1          9.44          6.13        10.48 o                         
  -4   8   1         54.02         59.20        15.89 o                         
  -3   8   1       2130.66       2132.85       180.73 o                         
  -2   8   1        592.80        568.48        31.25 o                         
  -1   8   1        314.96        330.52        26.92 o                         
   0   8   1        292.09        255.75        26.64 o                         
   1   8   1       4336.41       4633.15       301.12 o                         
   2   8   1        995.33        978.63        48.06 o                         
   3   8   1        157.54        165.34        24.01 o                         
   4   8   1          1.42         14.19        14.31 o                         
   5   8   1         83.51         91.94        22.20 o                         
   6   8   1          4.44         14.24        18.53 o                         
   7   8   1         96.53         61.39        24.58 o                         
  -9   9   1          9.65         31.62        27.72 o                         
  -8   9   1        301.15        320.04        43.40 o                         
  -7   9   1        541.28        541.42        37.56 o                         
  -6   9   1         54.13         57.72        63.26 o                         
  -5   9   1        269.57        262.74        30.21 o                         
  -4   9   1         50.24         35.03        15.41 o                         
  -3   9   1        366.45        381.93        33.44 o                         
  -2   9   1       1596.18       1568.80        76.96 o                         
  -1   9   1       1786.87       1752.59       109.37 o                         
   0   9   1          1.56         10.86        14.94 o                         
   1   9   1          3.01          3.50        12.93 o                         
   2   9   1        104.06        101.24        19.47 o                         
   3   9   1         41.68         32.43        13.36 o                         
   4   9   1        127.71        113.97        22.02 o                         
   5   9   1       2448.22       2493.81        71.85 o                         
   6   9   1        386.79        403.95        41.63 o                         
  -8  10   1        186.11        175.75        36.08 o                         
  -7  10   1        104.28        117.68        46.14 o                         
  -6  10   1          6.12         14.79        10.10 o                         
  -5  10   1          1.88          5.43        12.55 o                         
  -4  10   1        210.46        224.27        26.94 o                         
  -3  10   1        621.15        666.42        44.13 o                         
  -2  10   1         46.42         62.46        19.41 o                         
  -1  10   1         10.10         22.28        15.31 o                         
   0  10   1         31.49         34.16        19.35 o                         
   1  10   1        662.59        704.69        46.42 o                         
   2  10   1        196.09        202.43        26.68 o                         
   3  10   1         16.47         25.26        20.06 o                         
   4  10   1        102.37         97.26        22.90 o                         
   5  10   1         20.09          5.15        20.09 o                         
  -7  11   1        240.15        228.27        37.53 o                         
  -6  11   1          0.21          9.58        12.40 o                         
  -5  11   1         73.41         65.10        18.91 o                         
  -4  11   1         15.07         15.71        17.47 o                         
  -3  11   1       1111.94       1148.70        65.40 o                         
  -2  11   1        189.88        212.31        44.72 o                         
  -1  11   1          4.29         18.65        16.09 o                         
   0  11   1         93.58         75.50        19.67 o                         
   1  11   1          5.87         17.37        17.08 o                         
   2  11   1        467.84        487.35        38.01 o                         
   3  11   1         15.13         25.13        14.89 o                         
   4  11   1        300.09        272.34        34.21 o                         
  -6  12   1          0.97          7.00        15.09 o                         
  -5  12   1        339.20        387.60        36.47 o                         
  -4  12   1        145.34        140.41        28.09 o                         
  -3  12   1        129.46        129.83        23.94 o                         
  -2  12   1          5.04         20.03        19.07 o                         
  -1  12   1        150.46        140.95        28.42 o                         
   0  12   1         59.61         59.38        21.26 o                         
   1  12   1        423.89        444.49        36.80 o                         
   2  12   1        159.71        190.41        35.36 o                         
   3  12   1          8.18         15.22        17.24 o                         
  -4  13   1        340.89        352.29        39.96 o                         
  -3  13   1        213.61        228.11        31.99 o                         
  -2  13   1          3.86         10.66        14.68 o                         
  -1  13   1         64.37         61.67        23.37 o                         
   0  13   1          4.06         16.86        19.97 o                         
  -2 -13   2        168.34        166.25        30.40 o                         
  -1 -13   2        718.96        777.00        51.26 o                         
   0 -13   2         43.69         35.33        20.72 o                         
   1 -13   2          3.16         14.19        19.82 o                         
   2 -13   2         32.01         23.77        15.69 o                         
   3 -13   2          3.43         17.18        19.73 o                         
   4 -13   2          3.95         15.01        14.58 o                         
  -4 -12   2          2.13         18.32        17.50 o                         
  -3 -12   2        306.48        259.64        32.61 o                         
  -2 -12   2        367.00        391.83        38.97 o                         
  -1 -12   2         15.53         30.41        17.76 o                         
   0 -12   2         59.68         60.94        24.75 o                         
   1 -12   2        206.60        202.58        35.43 o                         
   2 -12   2        127.88        114.93        23.60 o                         
   3 -12   2        143.46        167.92        29.51 o                         
   4 -12   2        330.64        373.16        48.93 o                         
   5 -12   2          0.58         15.97        18.63 o                         
   6 -12   2         70.89         96.52        42.30 o                         
  -5 -11   2        254.84        274.97        32.82 o                         
  -4 -11   2         97.26         89.93        26.07 o                         
  -3 -11   2        641.02        656.08        42.35 o                         
  -2 -11   2       1688.42       1813.75       122.26 o                         
  -1 -11   2        381.54        436.92        38.17 o                         
   0 -11   2          8.52         26.40        20.67 o                         
   1 -11   2          9.22         12.39        16.04 o                         
   2 -11   2        249.00        252.14        40.33 o                         
   3 -11   2          7.31          8.87        15.12 o                         
   4 -11   2        150.78        145.30        41.36 o                         
   5 -11   2         19.13         23.78        20.15 o                         
   6 -11   2        265.00        236.33        35.32 o                         
   7 -11   2        192.07        167.62        32.05 o                         
  -6 -10   2         41.24         75.58        23.00 o                         
  -5 -10   2        310.18        354.58        35.31 o                         
  -4 -10   2          9.43         21.08        15.31 o                         
  -3 -10   2        161.41        180.51        38.29 o                         
  -2 -10   2        295.02        329.68        34.85 o                         
  -1 -10   2        144.41        177.16        26.32 o                         
   0 -10   2         59.57         62.78        21.96 o                         
   1 -10   2        267.69        247.25        45.01 o                         
   2 -10   2        252.94        267.21        26.22 o                         
   3 -10   2        247.02        239.11        29.37 o                         
   4 -10   2        527.63        542.51        48.16 o                         
   5 -10   2         71.82         82.14        32.46 o                         
   6 -10   2        186.28        160.80        37.38 o                         
   7 -10   2          0.80         14.97        14.08 o                         
   8 -10   2          1.10          5.03        14.38 o                         
  -7  -9   2         16.45         10.93        20.52 o                         
  -6  -9   2         35.88         68.53        23.21 o                         
  -5  -9   2         38.14         48.08        20.47 o                         
  -4  -9   2         20.61         14.37        16.26 o                         
  -3  -9   2       2269.75       2475.73       107.40 o                         
  -2  -9   2        431.04        453.71        34.39 o                         
  -1  -9   2         32.43         43.35        15.22 o                         
   0  -9   2        249.18        264.85        30.13 o                         
   1  -9   2         17.56         29.27        19.43 o                         
   2  -9   2         21.50         31.12        18.12 o                         
   3  -9   2        540.36        526.74        33.98 o                         
   4  -9   2        811.35        717.93        49.86 o                         
   5  -9   2         44.11         50.43        22.50 o                         
   6  -9   2         85.31         63.34        29.58 o                         
   7  -9   2        121.54        151.86        33.03 o                         
   8  -9   2         11.76         27.78        15.49 o                         
  -7  -8   2        728.32        753.50        48.83 o                         
  -6  -8   2        289.29        292.24        25.50 o                         
  -5  -8   2        148.74        132.35        23.73 o                         
  -4  -8   2         21.34         30.47        16.18 o                         
  -3  -8   2          6.38          8.75        15.78 o                         
  -2  -8   2          1.49         19.79        15.87 o                         
  -1  -8   2        372.95        372.03        29.98 o                         
   0  -8   2        410.89        405.34        31.70 o                         
   1  -8   2        916.81        829.18       141.48 o                         
   2  -8   2       2544.60       2586.64       204.22 o                         
   3  -8   2        467.76        516.15        30.73 o                         
   4  -8   2         11.81         18.40        18.23 o                         
   5  -8   2        496.84        468.68        32.24 o                         
   6  -8   2       1245.11       1259.51        85.83 o                         
   7  -8   2        127.51        115.30        27.08 o                         
   8  -8   2         47.19         74.22        19.70 o                         
   9  -8   2        254.74        274.01        43.92 o                         
  -8  -7   2         11.02         -0.79        12.74 o                         
  -7  -7   2        202.47        201.43        31.00 o                         
  -6  -7   2        136.97        166.36        26.07 o                         
  -5  -7   2         52.84         54.85        17.65 o                         
  -4  -7   2        450.70        537.14        35.64 o                         
  -3  -7   2       3676.33       3935.31       101.56 o                         
  -2  -7   2        396.64        366.19        52.08 o                         
  -1  -7   2        394.46        390.35        26.20 o                         
   0  -7   2        595.71        656.44        34.36 o                         
   1  -7   2         27.47         19.00        14.96 o                         
   2  -7   2        744.48        718.78        38.19 o                         
   3  -7   2       1382.06       1316.35        98.81 o                         
   4  -7   2        704.37        716.09        76.10 o                         
   5  -7   2         26.96         38.19        22.63 o                         
   6  -7   2        921.21        977.73        44.45 o                         
   7  -7   2        523.67        529.68        38.75 o                         
   8  -7   2        341.80        291.44        28.92 o                         
   9  -7   2        586.22        587.28        50.17 o                         
  -8  -6   2         64.76         63.09        19.65 o                         
  -7  -6   2       1045.73       1114.13        39.98 o                         
  -6  -6   2        426.66        413.12        33.23 o                         
  -5  -6   2        319.15        342.45        25.40 o                         
  -4  -6   2         35.54         45.54        16.31 o                         
  -3  -6   2        113.44        153.90        19.27 o                         
  -2  -6   2        189.38        202.74        20.36 o                         
  -1  -6   2       1276.28       1130.21        40.43 o                         
   0  -6   2       1432.68       1291.61        43.01 o                         
   1  -6   2       1600.52       1648.97        85.14 o                         
   2  -6   2       1932.20       1915.89       157.29 o                         
   3  -6   2       1055.91       1032.95        52.11 o                         
   4  -6   2        532.74        542.07        36.98 o                         
   5  -6   2        309.39        292.67        24.35 o                         
   6  -6   2       1416.89       1437.71        49.49 o                         
   7  -6   2         17.37         17.64        10.68 o                         
   8  -6   2          3.22         11.02        11.26 o                         
   9  -6   2        189.56        190.14        33.79 o                         
  -8  -5   2         41.49         31.91        34.02 o                         
  -7  -5   2        284.45        261.25        22.65 o                         
  -6  -5   2       1026.15       1002.17        35.53 o                         
  -5  -5   2        843.87        827.85        34.27 o                         
  -4  -5   2       2181.24       2220.36       110.54 o                         
  -3  -5   2       2680.68       2488.68        76.59 o                         
  -2  -5   2        597.65        552.48        59.79 o                         
  -1  -5   2        125.42         86.99        14.37 o                         
   0  -5   2        438.65        453.55        24.66 o                         
   1  -5   2        960.32        923.86        39.27 o                         
   2  -5   2       5025.70       5150.31       299.37 o                         
   3  -5   2         63.72         59.34        21.45 o                         
   4  -5   2        462.09        566.05        26.45 o                         
   5  -5   2        233.14        234.70        22.05 o                         
   6  -5   2       1459.46       1409.00        56.84 o                         
   7  -5   2          2.03         11.90        11.32 o                         
   8  -5   2        759.38        725.68        51.78 o                         
   9  -5   2        420.75        469.34        45.51 o                         
  -8  -4   2        233.32        262.36        18.50 o                         
  -7  -4   2       1921.18       1799.64        42.05 o                         
  -6  -4   2        993.62        915.50        45.61 o                         
  -5  -4   2        541.96        531.06        31.01 o                         
  -4  -4   2        390.81        383.07        19.97 o                         
  -3  -4   2         20.34         26.29         6.85 o                         
  -2  -4   2         70.33         85.95         8.34 o                         
  -1  -4   2       1335.65       1284.93        40.19 o                         
   0  -4   2       4174.81       3851.08        74.41 o                         
   1  -4   2         44.85         55.25         8.98 o                         
   2  -4   2        622.54        663.46        27.62 o                         
   3  -4   2       1373.20       1221.10        30.82 o                         
   4  -4   2          3.03          6.22         5.81 o                         
   5  -4   2        522.69        528.98        25.44 o                         
   6  -4   2        395.96        372.65        23.42 o                         
   7  -4   2        174.10        160.06        18.33 o                         
   8  -4   2         38.77         38.07        16.27 o                         
   9  -4   2        434.25        443.01        42.74 o                         
  -8  -3   2         95.08        105.60        11.22 o                         
  -7  -3   2         37.30         42.31        10.47 o                         
  -6  -3   2         44.75         55.30         8.45 o                         
  -5  -3   2       6032.71       6104.04       117.73 o                         
  -4  -3   2       2781.00       2768.18        66.82 o                         
  -3  -3   2       1030.24       1115.91        41.22 o                         
  -2  -3   2       1238.50       1215.34        35.64 o                         
  -1  -3   2       7981.15       8626.52       204.72 o                         
   0  -3   2       3765.52       3905.41       108.88 o                         
   1  -3   2       1895.82       1716.90        89.50 o                         
   2  -3   2       2445.66       2119.63        39.92 o                         
   3  -3   2       1546.27       1661.85        27.65 o                         
   4  -3   2         13.35          9.62         7.38 o                         
   5  -3   2       1790.14       1752.06        33.58 o                         
   6  -3   2        575.28        544.89        22.57 o                         
   7  -3   2        124.01        124.72        14.69 o                         
   8  -3   2       2034.00       2024.78       102.64 o                         
   9  -3   2        361.15        321.52        38.24 o                         
  -8  -2   2        799.01        761.61        34.31 o                         
  -7  -2   2       2112.08       2109.50        45.36 o                         
  -6  -2   2          2.74          5.63         5.26 o                         
  -5  -2   2       1892.01       1651.47        35.26 o                         
  -4  -2   2        383.94        367.93        16.15 o                         
  -3  -2   2        248.09        204.66         9.48 o                         
  -2  -2   2          3.82          6.37         5.62 o                         
   1  -2   2       3661.33       3409.92        55.44 o                         
   2  -2   2         14.26         18.86         5.35 o                         
   3  -2   2        135.43        127.44         8.45 o                         
   4  -2   2       4727.09       5126.44        92.71 o                         
   5  -2   2        676.24        661.25        17.26 o                         
   6  -2   2       1971.09       1910.74        63.34 o                         
   7  -2   2        165.23        168.43        23.55 o                         
   8  -2   2         68.12         82.88        25.81 o                         
   9  -2   2        219.04        195.19        30.79 o                         
  -8  -1   2        165.30        141.09        17.42 o                         
  -7  -1   2         69.30         67.32         7.85 o                         
  -6  -1   2        167.42        169.65        10.98 o                         
  -5  -1   2       2692.16       3009.34        58.87 o                         
  -4  -1   2       3048.36       3272.00        49.78 o                         
  -3  -1   2        507.64        468.41        13.87 o                         
  -2  -1   2       1082.28       1122.93        60.82 o                         
  -1  -1   2         94.02        104.77         5.26 o                         
   1  -1   2       3786.65       3683.39        47.72 o                         
   2  -1   2       1576.68       1536.56        45.33 o                         
   3  -1   2       1355.03       1436.88        22.49 o                         
   4  -1   2       1062.10       1182.24        47.06 o                         
   5  -1   2        229.19        207.88         8.75 o                         
   6  -1   2        689.00        699.89        32.57 o                         
   7  -1   2       1430.98       1508.69        63.62 o                         
   8  -1   2        614.26        650.06        69.94 o                         
   9  -1   2         64.54         59.91        20.94 o                         
  -9   0   2       1343.49       1360.19        47.84 o                         
  -8   0   2       1573.13       1578.72        28.93 o                         
  -7   0   2        263.02        253.45         9.48 o                         
  -6   0   2       1047.81        978.54        16.83 o                         
  -5   0   2       2794.85       2900.08        51.07 o                         
  -4   0   2        133.88        112.39         6.50 o                         
  -3   0   2        126.84        121.87        17.17 o                         
  -2   0   2       4941.29       5584.12       132.86 o                         
   0   0   2        104.04        119.29         6.28 o                         
   2   0   2        114.70        126.67         5.39 o                         
   3   0   2       1865.21       1984.07        45.08 o                         
   4   0   2       4972.04       4653.96       143.84 o                         
   5   0   2        145.81        136.99        24.38 o                         
   6   0   2         16.26         19.33        16.00 o                         
   7   0   2        161.52        216.83        31.31 o                         
   8   0   2         75.84         77.42        22.63 o                         
   9   0   2        218.69        249.57        28.52 o                         
  -9   1   2         24.76         28.51        22.26 o                         
  -8   1   2         27.50         25.40         6.53 o                         
  -7   1   2        773.71        754.46        23.64 o                         
  -6   1   2        610.39        615.30        25.95 o                         
  -5   1   2       1940.59       2025.46        23.74 o                         
  -4   1   2       1404.16       1407.78        28.47 o                         
  -3   1   2       2125.53       2235.03        88.13 o                         
  -2   1   2       2053.26       1968.65       119.57 o                         
   0   1   2       1178.40       1261.18        94.69 o                         
   1   1   2       4500.88       4177.35        69.92 o                         
   2   1   2       3139.27       3024.83        88.72 o                         
   3   1   2         18.30         26.03         8.51 o                         
   4   1   2        522.34        673.16        48.43 o                         
   5   1   2        191.39        166.90        25.42 o                         
   6   1   2       1341.59       1580.82        72.38 o                         
   7   1   2        532.38        524.25        36.71 o                         
   8   1   2        169.30        167.30        26.68 o                         
   9   1   2        138.81        131.29        25.13 o                         
  -9   2   2       2235.10       2380.72        74.12 o                         
  -8   2   2        247.39        255.63        15.47 o                         
  -7   2   2        309.71        274.66        10.71 o                         
  -6   2   2       1049.68       1078.65        21.63 o                         
  -5   2   2       2981.79       3111.55        52.57 o                         
  -4   2   2       1638.20       1887.36       107.17 o                         
  -3   2   2        349.43        385.02         9.90 o                         
  -2   2   2       5078.35       4865.41        81.19 o                         
  -1   2   2        275.06        274.99        13.81 o                         
   0   2   2          1.06          4.52         4.85 o                         
   1   2   2        719.52        757.18        28.23 o                         
   2   2   2        185.14        193.37         9.53 o                         
   3   2   2       1629.20       1582.32        38.84 o                         
   4   2   2       2815.40       2604.29        81.97 o                         
   5   2   2        147.84        200.40        26.93 o                         
   6   2   2        337.16        427.04        39.45 o                         
   7   2   2        141.53        135.78        25.18 o                         
   8   2   2         47.94         66.63        27.15 o                         
   9   2   2         36.97         23.76        21.75 o                         
  -9   3   2        485.55        503.35        34.96 o                         
  -8   3   2        146.72        139.43        12.13 o                         
  -7   3   2        113.43        126.98         9.65 o                         
  -6   3   2        377.55        398.71        12.78 o                         
  -5   3   2       1779.46       1797.52        36.49 o                         
  -4   3   2        319.85        317.46        14.03 o                         
  -3   3   2       1482.61       1645.95        53.86 o                         
  -2   3   2        183.56        153.71        11.49 o                         
  -1   3   2        246.53        238.36        15.82 o                         
   0   3   2        723.35        766.03        25.47 o                         
   1   3   2        236.91        241.15        10.01 o                         
   2   3   2       3485.98       3417.60       101.82 o                         
   3   3   2         33.37         22.98         9.16 o                         
   4   3   2         27.97         47.14         5.46 o                         
   5   3   2        127.29         43.19        18.87 o                         
   6   3   2       2151.95       2223.34        95.45 o                         
   7   3   2       1004.36        919.32        65.61 o                         
   8   3   2         33.04         22.94        22.60 o                         
   9   3   2        137.59         86.44        38.27 o                         
 -10   4   2        479.35        471.32        40.23 o                         
  -9   4   2        991.61        989.39        68.00 o                         
  -8   4   2         47.70         54.57        14.00 o                         
  -7   4   2         23.27         26.07         9.59 o                         
  -6   4   2         34.98         38.42        18.04 o                         
  -5   4   2        666.79        577.46        18.06 o                         
  -4   4   2          4.90          3.31         4.73 o                         
  -3   4   2        821.01        925.27        52.11 o                         
  -2   4   2       5739.76       6328.76        88.64 o                         
  -1   4   2         39.93         62.06         7.44 o                         
   0   4   2        209.21        219.37        11.49 o                         
   1   4   2       1546.56       1550.63        62.21 o                         
   2   4   2       2295.04       2304.52        47.24 o                         
   3   4   2       3245.45       3452.82        66.86 o                         
   4   4   2       1481.14       1633.85        95.82 o                         
   5   4   2         13.51          4.21         3.53 o                         
   6   4   2        221.11        251.41        31.82 o                         
   7   4   2        400.01        414.29        43.27 o                         
   8   4   2        127.32        130.51        27.17 o                         
   9   4   2        207.49        175.95        29.03 o                         
 -10   5   2         46.66         34.90        39.22 o                         
  -9   5   2        407.72        391.52        41.54 o                         
  -8   5   2        223.25        178.20        16.54 o                         
  -7   5   2         17.94         20.49        16.73 o                         
  -6   5   2       1635.51       1628.91       149.20 o                         
  -5   5   2        546.07        537.51        24.13 o                         
  -4   5   2        520.90        557.64        29.06 o                         
  -3   5   2        730.57        582.78        26.50 o                         
  -2   5   2       1402.57       1378.23        44.12 o                         
  -1   5   2        781.29        940.90       108.81 o                         
   0   5   2       1445.42       1484.70       156.96 o                         
   1   5   2         13.41         10.84         9.80 o                         
   2   5   2       1221.34       1200.29        34.82 o                         
   3   5   2         38.69         42.71        11.80 o                         
   4   5   2        684.57        777.24        21.68 o                         
   5   5   2        235.36        233.23        20.71 o                         
   6   5   2        662.40        741.00        59.84 o                         
   7   5   2        885.01        954.73        69.99 o                         
   8   5   2         57.01         38.46        22.48 o                         
   9   5   2         26.43          4.16        14.26 o                         
 -10   6   2         67.97         42.67        58.85 o                         
  -9   6   2         59.19         38.22        36.35 o                         
  -8   6   2          1.13          7.02         6.17 o                         
  -7   6   2        720.51        760.58        33.31 o                         
  -6   6   2        188.88        164.26        15.31 o                         
  -5   6   2        145.08        142.72        21.24 o                         
  -4   6   2        521.89        479.03        24.91 o                         
  -3   6   2        280.94        272.89        19.46 o                         
  -2   6   2        678.27        693.64        31.52 o                         
  -1   6   2          7.05          5.87        11.56 o                         
   0   6   2         62.91         82.35        17.32 o                         
   1   6   2        636.48        636.08        75.85 o                         
   2   6   2       5913.83       6521.25       330.10 o                         
   3   6   2       2469.87       2415.59        99.79 o                         
   4   6   2         23.91         55.31        19.17 o                         
   5   6   2        763.53        808.69        35.43 o                         
   6   6   2        157.63        172.40        32.72 o                         
   7   6   2        152.35        147.04        30.63 o                         
   8   6   2         43.25         28.96        20.47 o                         
 -10   7   2        150.29        125.04        36.63 o                         
  -9   7   2        187.23        191.18        27.53 o                         
  -8   7   2          3.39          6.09        10.44 o                         
  -7   7   2         73.88         62.38        32.99 o                         
  -6   7   2        670.77        738.55        32.32 o                         
  -5   7   2        270.36        232.40        22.10 o                         
  -4   7   2        428.46        384.52        25.04 o                         
  -3   7   2       3512.45       3509.12       102.69 o                         
  -2   7   2        116.63        130.15        22.23 o                         
  -1   7   2          2.21         10.54        14.91 o                         
   0   7   2       2124.91       2116.18        61.78 o                         
   1   7   2        205.72        159.93        25.46 o                         
   2   7   2        582.79        588.82        37.52 o                         
   3   7   2        221.78        237.33        24.38 o                         
   4   7   2         45.87         41.84        15.08 o                         
   5   7   2        158.80        167.60        21.05 o                         
   6   7   2        919.17        912.46        60.03 o                         
   7   7   2        425.32        456.52        46.67 o                         
   8   7   2         29.77         64.55        26.10 o                         
  -9   8   2         98.91         99.32        31.74 o                         
  -8   8   2         20.02         13.48        10.74 o                         
  -7   8   2       1236.14       1131.30        40.76 o                         
  -6   8   2         93.06        115.57        19.78 o                         
  -5   8   2        109.80         98.14        19.53 o                         
  -4   8   2        463.77        436.68        26.86 o                         
  -3   8   2        628.58        580.01       158.72 o                         
  -2   8   2         41.53         50.66        17.37 o                         
  -1   8   2        371.58        342.56        25.78 o                         
   0   8   2        673.72        633.76        41.57 o                         
   1   8   2        556.18        538.49        33.53 o                         
   2   8   2       1331.89       1364.20        48.57 o                         
   3   8   2         31.25         39.61        16.35 o                         
   4   8   2        334.07        308.73        28.29 o                         
   5   8   2          4.64         11.44        14.87 o                         
   6   8   2         43.17         65.35        29.06 o                         
   7   8   2          3.91         15.35        21.41 o                         
  -9   9   2          2.28          9.95        27.12 o                         
  -8   9   2         18.66         28.01        31.30 o                         
  -7   9   2        388.69        401.95        31.30 o                         
  -6   9   2        650.82        695.85        37.24 o                         
  -5   9   2        205.97        192.78        23.38 o                         
  -4   9   2        938.40        979.31       100.48 o                         
  -3   9   2        138.61        140.09        22.88 o                         
  -2   9   2          2.61         10.68        15.72 o                         
  -1   9   2         87.60        108.51        19.96 o                         
   0   9   2        780.98        723.34        38.98 o                         
   1   9   2         24.93         12.20        13.23 o                         
   2   9   2        152.36        138.10        22.32 o                         
   3   9   2        126.89        109.75        21.80 o                         
   4   9   2        260.24        268.59        28.30 o                         
   5   9   2        578.31        522.47        59.48 o                         
   6   9   2        283.71        266.07        43.65 o                         
  -8  10   2         14.17         21.86        22.32 o                         
  -7  10   2        397.83        439.14        32.95 o                         
  -6  10   2         36.65         45.23        19.22 o                         
  -5  10   2         22.36         11.72        14.86 o                         
  -4  10   2          2.88         19.23        15.97 o                         
  -3  10   2         45.50         42.59        18.22 o                         
  -2  10   2        994.25       1003.10        76.76 o                         
  -1  10   2         25.55         12.41        12.61 o                         
   0  10   2        459.71        392.81        33.85 o                         
   1  10   2        111.10        124.22        25.90 o                         
   2  10   2        719.48        757.14        90.65 o                         
   3  10   2        272.46        248.68        33.64 o                         
   4  10   2          0.43         20.59        18.84 o                         
   5  10   2          6.05         24.61        20.78 o                         
  -7  11   2        216.04        216.76        36.79 o                         
  -6  11   2         22.66         10.19        14.00 o                         
  -5  11   2        299.25        267.11        29.61 o                         
  -4  11   2        453.03        417.10        36.02 o                         
  -3  11   2         12.06         14.24        14.05 o                         
  -2  11   2         20.59         22.48        16.83 o                         
  -1  11   2         97.42         81.46        22.70 o                         
   0  11   2         10.52         23.22        17.62 o                         
   1  11   2         11.27          3.90        14.22 o                         
   2  11   2         36.11         22.71        15.84 o                         
   3  11   2          7.70          6.49        13.99 o                         
   4  11   2         40.91         32.06        23.82 o                         
  -6  12   2        154.24        155.07        24.19 o                         
  -5  12   2          6.59         11.85        14.25 o                         
  -4  12   2        131.43        124.85        29.61 o                         
  -3  12   2          0.20          2.27        15.53 o                         
  -2  12   2        232.13        233.91        29.47 o                         
  -1  12   2        342.18        366.98        36.92 o                         
   0  12   2        446.33        439.63        39.10 o                         
   1  12   2         47.39         40.77        19.92 o                         
   2  12   2         28.91         23.97        17.06 o                         
  -3  13   2          5.28          8.27        15.13 o                         
  -2  13   2        305.65        268.84        33.83 o                         
  -1  13   2         42.20         37.52        20.72 o                         
  -2 -13   3        579.33        556.04        58.87 o                         
  -1 -13   3        395.03        400.20        60.79 o                         
   0 -13   3        102.47         92.25        24.75 o                         
   1 -13   3          0.22         11.29        16.12 o                         
   2 -13   3         62.53         42.02        28.56 o                         
   3 -13   3          8.66         17.19        15.89 o                         
   4 -13   3         11.87         19.23        20.03 o                         
  -4 -12   3        100.04         89.51        37.96 o                         
  -3 -12   3         17.98         21.31        17.43 o                         
  -2 -12   3         12.73         15.01        22.21 o                         
  -1 -12   3        290.42        326.49        33.66 o                         
   0 -12   3         17.34         27.23        16.41 o                         
   1 -12   3        306.85        285.03        33.35 o                         
   2 -12   3        399.20        418.45        36.21 o                         
   3 -12   3        207.81        203.42        43.48 o                         
   4 -12   3         13.49         11.17        14.87 o                         
   5 -12   3         27.32         35.72        30.83 o                         
   6 -12   3         61.03         48.57        26.83 o                         
  -5 -11   3         19.56         28.16        19.62 o                         
  -4 -11   3         29.05         38.46        19.76 o                         
  -3 -11   3          6.65         17.23        16.82 o                         
  -2 -11   3        578.22        655.45        53.57 o                         
  -1 -11   3        635.99        736.07        54.26 o                         
   0 -11   3         98.71         95.74        51.02 o                         
   1 -11   3          0.01          9.57        17.08 o                         
   2 -11   3         59.51         66.74        20.20 o                         
   3 -11   3          4.44          4.09        12.82 o                         
   4 -11   3         91.81         96.77        38.64 o                         
   5 -11   3        411.28        453.10        39.18 o                         
   6 -11   3        251.97        286.03        32.86 o                         
   7 -11   3        147.65        140.87        35.20 o                         
  -6 -10   3        458.25        523.94        39.75 o                         
  -5 -10   3         37.28         40.63        17.28 o                         
  -4 -10   3          1.07         13.75        15.22 o                         
  -3 -10   3          0.36         11.69        18.08 o                         
  -2 -10   3         30.32         36.35        21.23 o                         
  -1 -10   3        182.87        207.94        35.63 o                         
   0 -10   3        734.24        768.23        50.24 o                         
   1 -10   3       1032.12       1069.56        61.57 o                         
   2 -10   3        639.72        647.67        46.08 o                         
   3 -10   3        834.47        862.55        49.36 o                         
   4 -10   3        171.10        179.54        45.53 o                         
   5 -10   3        136.65        113.25        34.33 o                         
   6 -10   3         93.97         96.43        32.04 o                         
   7 -10   3        701.75        622.15        50.86 o                         
   8 -10   3          5.73         17.59        13.97 o                         
  -7  -9   3          8.35          6.04        17.06 o                         
  -6  -9   3         72.48         64.64        19.00 o                         
  -5  -9   3         38.15         25.64        17.27 o                         
  -4  -9   3         34.73         38.75        17.69 o                         
  -3  -9   3         63.31         69.63        20.11 o                         
  -2  -9   3       2479.19       2483.45        68.80 o                         
  -1  -9   3       1239.23       1283.00        60.93 o                         
   0  -9   3        405.13        433.05        31.74 o                         
   1  -9   3        840.32        912.72        46.55 o                         
   2  -9   3        398.07        380.31        39.58 o                         
   3  -9   3        170.20        148.17        24.82 o                         
   4  -9   3        627.13        577.25        56.56 o                         
   5  -9   3        264.68        284.12        65.51 o                         
   6  -9   3         31.24         32.81        21.99 o                         
   7  -9   3          2.15          0.01        11.99 o                         
   8  -9   3         79.76         70.54        22.32 o                         
  -7  -8   3        437.30        461.85        43.18 o                         
  -6  -8   3        742.15        848.03        61.96 o                         
  -5  -8   3         19.77         38.75        18.70 o                         
  -4  -8   3          1.18         12.35        13.37 o                         
  -3  -8   3         14.64         26.60        16.14 o                         
  -2  -8   3        591.07        605.25        35.73 o                         
  -1  -8   3          2.05         13.32        13.55 o                         
   0  -8   3        737.77        716.95        42.40 o                         
   1  -8   3       2182.56       2212.64        71.33 o                         
   2  -8   3        444.88        447.75        37.90 o                         
   3  -8   3         98.31        118.83        32.98 o                         
   4  -8   3        446.69        426.77        37.97 o                         
   5  -8   3        915.19        962.48        48.37 o                         
   6  -8   3        562.21        550.54        49.69 o                         
   7  -8   3        342.04        324.53        32.25 o                         
   8  -8   3         33.94         21.97        19.67 o                         
   9  -8   3          5.60         15.59        16.58 o                         
  -7  -7   3        226.60        244.05        22.58 o                         
  -6  -7   3        330.95        305.71        27.82 o                         
  -5  -7   3        333.17        294.26        25.18 o                         
  -4  -7   3         72.53        102.66        18.45 o                         
  -3  -7   3       1795.25       1795.45        62.42 o                         
  -2  -7   3        843.97        828.13        37.92 o                         
  -1  -7   3         80.54         92.70        20.79 o                         
   0  -7   3        630.80        601.56        33.51 o                         
   1  -7   3         24.99         19.62        13.45 o                         
   2  -7   3        410.08        414.49        45.02 o                         
   3  -7   3        238.12        235.78        35.15 o                         
   4  -7   3        811.14        829.66        44.15 o                         
   5  -7   3       1490.03       1554.60        95.36 o                         
   6  -7   3        468.99        467.52        41.55 o                         
   7  -7   3        143.13        160.13        23.55 o                         
   8  -7   3         64.92         81.00        28.94 o                         
   9  -7   3        216.34        273.65        39.00 o                         
  -7  -6   3         24.43         33.56        14.16 o                         
  -6  -6   3        587.20        653.53        31.31 o                         
  -5  -6   3          9.91         21.79        14.97 o                         
  -4  -6   3         66.56         73.89        19.26 o                         
  -3  -6   3         49.61         48.73        16.14 o                         
  -2  -6   3        627.82        614.18        34.20 o                         
  -1  -6   3       1259.52       1409.61        65.78 o                         
   0  -6   3        163.81        159.73        19.06 o                         
   1  -6   3       3210.43       3043.98        70.78 o                         
   2  -6   3        398.99        389.93        36.91 o                         
   3  -6   3        936.64        873.89        66.82 o                         
   4  -6   3        643.22        668.48        37.54 o                         
   5  -6   3       1413.65       1461.44        96.26 o                         
   6  -6   3         25.11         23.26        14.90 o                         
   7  -6   3        229.05        247.95        24.95 o                         
   8  -6   3          6.20         15.24        10.49 o                         
   9  -6   3         43.50         81.94        31.93 o                         
  -8  -5   3          2.82         14.67        16.44 o                         
  -7  -5   3          4.23         14.61        10.75 o                         
  -6  -5   3         10.09         15.28        13.51 o                         
  -5  -5   3         89.31         78.13        14.55 o                         
  -4  -5   3       3661.24       3853.50        83.17 o                         
  -3  -5   3       4766.36       4710.23       333.91 o                         
  -2  -5   3       2137.42       2170.40       141.40 o                         
  -1  -5   3         70.05        117.51        16.40 o                         
   0  -5   3       8380.74       9572.22       154.06 o                         
   1  -5   3          1.73         11.39        12.33 o                         
   2  -5   3        363.21        342.06        31.49 o                         
   3  -5   3       5355.57       5572.74       328.23 o                         
   4  -5   3       1001.10        972.95        53.87 o                         
   5  -5   3        107.33         74.41        16.09 o                         
   6  -5   3          1.59          9.21        13.26 o                         
   7  -5   3        401.98        397.09        29.51 o                         
   8  -5   3         27.85         30.76        20.10 o                         
   9  -5   3        662.03        679.42        53.38 o                         
  -8  -4   3        335.13        349.58        34.97 o                         
  -7  -4   3        116.41        154.49        19.41 o                         
  -6  -4   3       1791.47       1670.78        64.10 o                         
  -5  -4   3       1025.40        989.43        26.01 o                         
  -4  -4   3       1152.24       1129.35        42.95 o                         
  -3  -4   3       2014.68       1971.70        65.39 o                         
  -2  -4   3        414.42        432.16        31.14 o                         
  -1  -4   3       1416.15       1586.12        59.31 o                         
   0  -4   3       4755.39       4614.64        73.52 o                         
   1  -4   3       4030.50       4082.80        97.59 o                         
   2  -4   3       1634.09       1774.30        53.86 o                         
   3  -4   3       1535.36       1587.23       111.35 o                         
   4  -4   3       4560.00       4578.92       266.31 o                         
   5  -4   3        756.72        761.21        33.81 o                         
   6  -4   3        153.04        141.57        17.53 o                         
   7  -4   3        271.12        255.45        24.62 o                         
   8  -4   3         13.43          6.74        21.56 o                         
   9  -4   3         14.79         20.95        22.69 o                         
  -8  -3   3        216.74        187.93        25.21 o                         
  -7  -3   3          3.21          5.23         6.73 o                         
  -6  -3   3        233.02        218.35        13.00 o                         
  -5  -3   3       1491.11       1443.49        27.03 o                         
  -4  -3   3       7029.27       7375.18        66.78 o                         
  -3  -3   3       3426.16       3512.24        64.93 o                         
  -2  -3   3       1938.02       1812.62        52.79 o                         
  -1  -3   3       4624.16       4444.59       112.77 o                         
   0  -3   3       3037.39       3334.08        82.88 o                         
   1  -3   3        184.07        211.62        10.85 o                         
   2  -3   3       1197.89       1223.57        29.97 o                         
   3  -3   3       5927.43       5944.70       157.26 o                         
   4  -3   3          8.12         11.87         5.28 o                         
   5  -3   3         50.58         61.46        11.68 o                         
   6  -3   3         35.30         36.67         8.35 o                         
   7  -3   3        980.91        945.59        32.08 o                         
   8  -3   3        486.51        496.50        45.08 o                         
   9  -3   3        670.07        621.75        51.25 o                         
  -9  -2   3        449.37        481.14        39.34 o                         
  -8  -2   3       1086.86       1068.72        67.72 o                         
  -7  -2   3         92.29        100.62         9.67 o                         
  -6  -2   3        908.59        931.01        65.05 o                         
  -5  -2   3          4.95          6.48         8.70 o                         
  -3  -2   3       1103.02       1022.04        20.24 o                         
  -2  -2   3         44.91         35.87         6.10 o                         
  -1  -2   3       4543.76       4178.00       163.94 o                         
   0  -2   3       2839.14       2807.78        56.27 o                         
   1  -2   3       4614.70       4726.23       140.21 o                         
   2  -2   3       1965.47       2038.49        31.97 o                         
   3  -2   3       9220.88       9915.23       200.29 o                         
   4  -2   3       1342.16       1397.47        43.22 o                         
   5  -2   3       1011.40        962.82        21.21 o                         
   6  -2   3        150.30        147.11         8.51 o                         
   7  -2   3          7.88          3.98        15.89 o                         
   8  -2   3          3.14          1.52        16.57 o                         
   9  -2   3        118.79        133.49        32.34 o                         
  -9  -1   3        203.43        185.04        24.34 o                         
  -8  -1   3         19.33         14.95        11.50 o                         
  -7  -1   3        246.81        228.02         8.09 o                         
  -6  -1   3       1653.59       1660.03        26.14 o                         
  -5  -1   3       1546.88       1408.24        40.75 o                         
  -4  -1   3        803.38        835.22        25.83 o                         
  -3  -1   3        275.09        299.49        12.11 o                         
  -2  -1   3       1931.81       1918.57       128.54 o                         
  -1  -1   3        505.35        459.93        27.76 o                         
   1  -1   3       2967.67       2838.78        38.24 o                         
   2  -1   3         59.20         55.14         7.37 o                         
   3  -1   3       4912.08       5227.23        91.17 o                         
   4  -1   3         14.58         23.04         6.08 o                         
   5  -1   3       1108.63       1114.86        61.30 o                         
   6  -1   3         11.35         17.78        25.79 o                         
   7  -1   3        418.02        507.71        39.38 o                         
   8  -1   3        839.38        990.67        68.60 o                         
   9  -1   3        397.09        394.36        44.10 o                         
  -9   0   3        125.51        108.31        20.29 o                         
  -8   0   3        118.75        126.09        23.52 o                         
  -7   0   3        217.62        266.65        27.79 o                         
  -6   0   3        109.57        118.79        20.33 o                         
  -5   0   3       3739.55       3596.49        91.87 o                         
  -4   0   3       3837.35       3619.31       150.28 o                         
  -3   0   3       1515.38       1468.91        83.39 o                         
  -2   0   3       2782.15       2727.45        41.08 o                         
  -1   0   3       3016.00       3034.65        65.28 o                         
   0   0   3       2141.25       2190.42        35.21 o                         
   1   0   3        186.41        184.01         9.52 o                         
   2   0   3        485.30        459.01        18.57 o                         
   3   0   3       1380.36       1266.76        41.16 o                         
   4   0   3       1240.68       1356.10        55.59 o                         
   5   0   3       1176.17       1267.15        58.97 o                         
   6   0   3         33.49         82.36        28.16 o                         
   7   0   3        248.95        179.19        27.92 o                         
   8   0   3         61.68        103.43        28.71 o                         
   9   0   3        327.24        320.22        44.40 o                         
  -9   1   3         13.28         12.99        15.05 o                         
  -8   1   3         55.07         54.30        20.56 o                         
  -7   1   3       1226.36       1418.76        76.27 o                         
  -6   1   3       2839.34       2835.51        89.90 o                         
  -5   1   3         11.12          7.34        13.22 o                         
  -4   1   3        275.36        248.30        18.70 o                         
  -3   1   3        591.17        617.31        19.97 o                         
  -2   1   3       5221.69       5088.63        88.35 o                         
  -1   1   3        267.86        269.89        11.30 o                         
   0   1   3        342.90        337.69        20.33 o                         
   1   1   3       2779.56       2786.42        96.46 o                         
   2   1   3        184.56        206.37        10.31 o                         
   3   1   3       1243.83       1330.38        57.66 o                         
   4   1   3        158.35        138.39        27.45 o                         
   5   1   3        810.44        778.88        47.58 o                         
   6   1   3         59.38         78.21        30.19 o                         
   7   1   3       2264.53       2787.83        89.18 o                         
   8   1   3       1160.71       1184.61        60.70 o                         
   9   1   3         72.35         70.45        29.87 o                         
 -10   2   3        567.70        567.18        37.68 o                         
  -9   2   3         23.45         26.71        26.69 o                         
  -8   2   3       1508.84       1519.82        73.28 o                         
  -7   2   3       1116.51       1100.48        28.82 o                         
  -6   2   3       2849.82       2723.58       116.97 o                         
  -5   2   3        226.66        187.45         6.59 o                         
  -4   2   3        990.48        896.18        29.58 o                         
  -3   2   3       5194.96       5803.65       145.52 o                         
  -2   2   3         82.28         73.15         6.83 o                         
  -1   2   3       6674.15       6614.77       435.77 o                         
   0   2   3        394.81        417.46        14.06 o                         
   1   2   3       1373.31       1274.44        23.84 o                         
   3   2   3       3595.29       3778.30       109.75 o                         
   4   2   3         62.94         87.40        25.97 o                         
   5   2   3        814.24        813.50        49.97 o                         
   6   2   3        157.47        218.24        33.70 o                         
   7   2   3       1096.10       1163.21        80.08 o                         
   8   2   3         80.73         93.05        31.04 o                         
   9   2   3         23.23         30.62        24.05 o                         
 -10   3   3          1.36          3.62         6.10 o                         
  -9   3   3         53.06         43.47        56.62 o                         
  -8   3   3        599.58        631.24        40.41 o                         
  -7   3   3       1238.35       1280.52        36.45 o                         
  -6   3   3        943.62       1012.46        37.27 o                         
  -5   3   3       1368.20       1272.25        23.37 o                         
  -4   3   3       1148.90       1130.98        25.32 o                         
  -3   3   3        479.66        464.78        15.21 o                         
  -2   3   3       9012.77       8841.71       185.26 o                         
  -1   3   3       6991.63       6873.48       152.11 o                         
   0   3   3       2657.14       2500.09        77.40 o                         
   1   3   3        116.84        112.48        15.33 o                         
   2   3   3        278.81        233.96        13.56 o                         
   3   3   3         38.54         38.69         9.73 o                         
   4   3   3         26.10         37.81         4.77 o                         
   5   3   3        204.02        171.30        31.89 o                         
   6   3   3        655.90        704.41        49.41 o                         
   7   3   3        762.67        729.76        86.97 o                         
   8   3   3        174.97        190.36        35.37 o                         
   9   3   3         25.39         11.74        17.21 o                         
 -10   4   3        516.05        506.12        39.54 o                         
  -9   4   3        194.18        179.83        27.22 o                         
  -8   4   3        394.90        370.54        35.12 o                         
  -7   4   3         72.94         68.07        10.58 o                         
  -6   4   3       3025.03       3209.33       114.89 o                         
  -5   4   3       1205.87       1168.32        26.72 o                         
  -4   4   3       2359.85       2541.28        43.28 o                         
  -3   4   3        313.63        348.07        16.35 o                         
  -2   4   3          2.74         17.01         6.50 o                         
  -1   4   3       2435.77       2447.29       138.58 o                         
   0   4   3       2784.39       2668.98        62.20 o                         
   1   4   3       5762.75       5927.06        57.97 o                         
   2   4   3         10.40          9.95         7.63 o                         
   3   4   3        356.10        346.48        13.77 o                         
   4   4   3        688.56        707.50        33.64 o                         
   5   4   3        418.08        443.71        17.26 o                         
   6   4   3          0.23          9.79        19.17 o                         
   7   4   3        673.05        528.57        45.54 o                         
   8   4   3          6.56          8.92        19.90 o                         
   9   4   3          2.22         21.14        24.14 o                         
 -10   5   3         32.11         28.42        25.56 o                         
  -9   5   3        104.23         69.46        79.30 o                         
  -8   5   3        984.24       1046.51        73.84 o                         
  -7   5   3         28.58         40.97        22.58 o                         
  -6   5   3         48.28         51.47         9.64 o                         
  -5   5   3        739.91        696.61        32.64 o                         
  -4   5   3         18.67         20.17         9.98 o                         
  -3   5   3       1636.14       1753.84        47.60 o                         
  -2   5   3       4416.47       4384.07        77.25 o                         
  -1   5   3       3986.93       3851.51       259.07 o                         
   0   5   3       1730.06       1772.31       114.83 o                         
   1   5   3        658.17        619.25        84.81 o                         
   2   5   3        141.90        154.58        12.27 o                         
   3   5   3         18.68         20.31         7.32 o                         
   4   5   3         82.99         88.05         9.06 o                         
   5   5   3        757.39        722.20        30.90 o                         
   6   5   3        631.95        687.50        56.44 o                         
   7   5   3        207.79        199.89        36.58 o                         
   8   5   3        250.38        292.61        38.45 o                         
 -10   6   3        105.35         59.59        66.32 o                         
  -9   6   3         42.10         52.61        48.16 o                         
  -8   6   3        212.04        219.91        20.62 o                         
  -7   6   3        857.03        869.58        45.35 o                         
  -6   6   3       1195.72       1242.76        76.02 o                         
  -5   6   3          2.47          5.39         8.60 o                         
  -4   6   3         30.90         26.87        11.12 o                         
  -3   6   3        636.19        584.09        27.99 o                         
  -2   6   3          0.34          4.04         7.66 o                         
  -1   6   3          4.63          5.77        10.75 o                         
   0   6   3       2929.29       3175.87        77.50 o                         
   1   6   3       2052.14       1868.56       154.37 o                         
   2   6   3         65.68         92.28        16.72 o                         
   3   6   3       1169.71       1099.35        49.26 o                         
   4   6   3          1.70          8.51        11.94 o                         
   5   6   3        460.80        455.05        28.63 o                         
   6   6   3        150.10        148.98        33.04 o                         
   7   6   3        560.87        515.33        62.42 o                         
   8   6   3          1.16         12.84        29.98 o                         
 -10   7   3        113.20         62.11        67.12 o                         
  -9   7   3        141.41        168.14        31.76 o                         
  -8   7   3        171.05        175.03        34.97 o                         
  -7   7   3         50.97         46.80        21.15 o                         
  -6   7   3          4.28          5.13        10.24 o                         
  -5   7   3       2042.83       1913.08        50.41 o                         
  -4   7   3         43.77         86.52        21.22 o                         
  -3   7   3       4376.70       4430.77       199.75 o                         
  -2   7   3       3060.71       3055.80       163.19 o                         
  -1   7   3        402.87        383.34        30.43 o                         
   0   7   3        305.06        265.45        25.39 o                         
   1   7   3          5.53         10.50        11.81 o                         
   2   7   3         27.03         18.03        11.71 o                         
   3   7   3        498.94        506.18        29.98 o                         
   4   7   3       1007.56       1030.69        53.58 o                         
   5   7   3       1096.82       1049.38        62.91 o                         
   6   7   3         46.07         17.11        20.64 o                         
   7   7   3          4.51         -0.01        18.38 o                         
  -9   8   3         25.31         14.81        34.54 o                         
  -8   8   3        345.77        422.86        45.14 o                         
  -7   8   3        261.56        288.01        24.17 o                         
  -6   8   3        157.38        189.41        22.37 o                         
  -5   8   3        185.56        158.16        24.02 o                         
  -4   8   3        107.92         89.21        18.94 o                         
  -3   8   3         11.45          8.53        11.38 o                         
  -2   8   3          0.16          6.90        14.58 o                         
  -1   8   3         16.30         15.82        12.97 o                         
   0   8   3        461.34        496.67        31.86 o                         
   1   8   3       1297.58       1228.99       174.12 o                         
   2   8   3         40.39         46.16        14.43 o                         
   3   8   3         77.17         80.58        19.71 o                         
   4   8   3        132.79        165.95        22.33 o                         
   5   8   3        273.51        231.36        36.55 o                         
   6   8   3        274.79        234.13        39.20 o                         
  -9   9   3         47.94         42.23        33.47 o                         
  -7   9   3         53.45         33.05        22.95 o                         
  -6   9   3         22.98         14.36        12.30 o                         
  -5   9   3        245.98        248.61        25.77 o                         
  -4   9   3       1493.41       1457.53        93.04 o                         
  -3   9   3       3193.48       3519.12       138.87 o                         
  -2   9   3         45.06         65.14        22.73 o                         
  -1   9   3         51.40         41.49        20.03 o                         
   0   9   3         89.26         98.29        28.32 o                         
   1   9   3          3.05         16.09        15.96 o                         
   2   9   3        145.83        126.54        21.49 o                         
   3   9   3        511.33        474.87        37.02 o                         
   4   9   3        234.82        223.11        26.54 o                         
   6   9   3         23.76         32.12        27.48 o                         
  -8  10   3        163.36        174.17        49.38 o                         
  -7  10   3        186.29        156.36        25.36 o                         
  -6  10   3        342.20        347.52        45.25 o                         
  -5  10   3         56.47         44.51        17.67 o                         
  -4  10   3         54.80         43.13        25.99 o                         
  -3  10   3         55.33         47.69        19.82 o                         
  -2  10   3          2.01         14.55        15.54 o                         
  -1  10   3        233.36        235.29        25.22 o                         
   0  10   3        265.61        276.83        28.16 o                         
   1  10   3        739.40        768.94        81.65 o                         
   2  10   3         99.96        110.06        22.93 o                         
   3  10   3          2.62         24.91        15.25 o                         
   4  10   3         28.16         49.51        33.63 o                         
   5  10   3        296.09        249.66        41.19 o                         
  -7  11   3         60.98         40.41        35.59 o                         
  -6  11   3          0.22          7.93        11.99 o                         
  -5  11   3         62.68         38.55        17.51 o                         
  -4  11   3        825.23        896.66        47.72 o                         
  -3  11   3        457.95        455.85        37.04 o                         
  -2  11   3          7.78         23.04        16.15 o                         
  -1  11   3          7.84         22.37        19.92 o                         
   0  11   3         43.75         49.33        24.10 o                         
   1  11   3          4.98         20.56        14.84 o                         
   2  11   3         39.25         53.66        23.61 o                         
   3  11   3        485.43        477.16        36.48 o                         
  -5  12   3          0.22         22.73        19.65 o                         
  -4  12   3        154.77        194.01        28.10 o                         
  -3  12   3         34.58         47.16        24.27 o                         
  -2  12   3          6.91         11.40        16.20 o                         
  -1  12   3        346.39        341.45        47.57 o                         
   0  12   3        315.46        330.79        35.45 o                         
   1  12   3        159.58        170.24        26.60 o                         
  -2 -13   4        431.97        439.86        42.55 o                         
  -1 -13   4        241.28        248.05        33.17 o                         
   0 -13   4         28.86         21.83        17.39 o                         
   1 -13   4          6.26         10.43        15.81 o                         
   2 -13   4          0.56         24.58        20.44 o                         
   3 -13   4        202.04        129.21        41.41 o                         
  -4 -12   4         18.09         11.59        15.32 o                         
  -3 -12   4         49.87         45.08        22.53 o                         
  -2 -12   4         54.53         76.07        26.18 o                         
  -1 -12   4        394.46        454.29        38.72 o                         
   0 -12   4          5.43         14.35        15.61 o                         
   1 -12   4         22.25         18.68        20.46 o                         
   2 -12   4        147.71        145.45        28.93 o                         
   3 -12   4        275.37        249.68        30.33 o                         
   4 -12   4          4.15         18.07        17.38 o                         
   5 -12   4        349.73        319.40        44.78 o                         
  -5 -11   4         42.11         30.24        19.28 o                         
  -4 -11   4        260.32        256.83        30.84 o                         
  -3 -11   4        438.82        473.61        45.29 o                         
  -2 -11   4          1.32          9.51        15.76 o                         
  -1 -11   4         63.70         72.58        32.67 o                         
   0 -11   4        173.57        179.23        28.55 o                         
   1 -11   4        548.81        517.63        42.90 o                         
   2 -11   4        554.49        557.42        51.45 o                         
   3 -11   4        233.45        246.28        42.71 o                         
   4 -11   4        101.03         88.80        35.73 o                         
   5 -11   4        119.75        103.22        42.47 o                         
   6 -11   4          3.88          8.22        15.47 o                         
  -6 -10   4         25.75         26.01        13.99 o                         
  -5 -10   4        138.87        131.53        23.39 o                         
  -4 -10   4         10.60         21.78        14.89 o                         
  -3 -10   4        253.78        283.67        32.42 o                         
  -2 -10   4        119.83        149.72        27.89 o                         
  -1 -10   4        143.83        140.57        31.26 o                         
   0 -10   4         43.93         34.68        23.10 o                         
   1 -10   4        159.67        201.35        27.58 o                         
   2 -10   4        653.43        608.47        55.77 o                         
   3 -10   4         83.68        108.39        37.09 o                         
   4 -10   4        224.49        240.37        44.05 o                         
   5 -10   4        741.66        724.10        60.53 o                         
   6 -10   4        236.57        215.89        42.04 o                         
   7 -10   4         38.86         44.36        24.92 o                         
  -7  -9   4         71.39         99.27        18.60 o                         
  -6  -9   4         23.83         22.55        14.60 o                         
  -5  -9   4        298.92        303.59        30.93 o                         
  -4  -9   4         53.25         41.18        19.11 o                         
  -3  -9   4        402.60        404.94        40.22 o                         
  -2  -9   4          2.67         12.90        15.23 o                         
  -1  -9   4        125.04        138.18        23.53 o                         
   0  -9   4        135.06        132.89        25.76 o                         
   1  -9   4       1907.82       1976.87        65.81 o                         
   2  -9   4        265.70        270.44        35.59 o                         
   3  -9   4         70.32         46.83        24.90 o                         
   4  -9   4         14.10         11.74        20.32 o                         
   5  -9   4        184.49        161.91        36.91 o                         
   6  -9   4        793.43        756.86        56.03 o                         
   7  -9   4        156.80        124.43        25.21 o                         
   8  -9   4        551.48        500.27        39.99 o                         
  -7  -8   4        803.83        803.90        40.65 o                         
  -6  -8   4        132.26        160.53        24.89 o                         
  -5  -8   4         41.06         55.56        16.57 o                         
  -4  -8   4         34.25         44.49        18.49 o                         
  -3  -8   4        374.64        353.46        30.84 o                         
  -2  -8   4        182.04        165.84        24.14 o                         
  -1  -8   4        197.35        197.39        33.80 o                         
   0  -8   4          9.53         12.90        15.70 o                         
   1  -8   4        257.01        242.21        33.32 o                         
   2  -8   4        708.08        719.90        44.78 o                         
   3  -8   4         76.83        109.40        32.40 o                         
   4  -8   4        405.73        402.39        41.54 o                         
   5  -8   4        391.28        401.78        36.99 o                         
   6  -8   4        303.52        301.63        29.25 o                         
   7  -8   4         93.66        120.92        23.56 o                         
   8  -8   4         46.05         32.33        20.26 o                         
  -8  -7   4          1.43         -5.27        19.98 o                         
  -7  -7   4         73.89         94.01        15.45 o                         
  -6  -7   4          2.34         14.76        14.42 o                         
  -5  -7   4        549.91        517.90        30.32 o                         
  -4  -7   4        225.40        262.87        24.59 o                         
  -3  -7   4        406.22        371.63        61.94 o                         
  -2  -7   4        392.89        377.07        30.80 o                         
  -1  -7   4        313.83        296.36        32.35 o                         
   0  -7   4          1.56         15.45        14.27 o                         
   1  -7   4       2945.57       3097.07       135.34 o                         
   2  -7   4        939.47        915.38        74.20 o                         
   3  -7   4        617.04        606.15        46.08 o                         
   4  -7   4          4.12          8.74        10.62 o                         
   5  -7   4       1103.20       1170.81        46.75 o                         
   6  -7   4        336.90        338.40        30.72 o                         
   7  -7   4        447.62        427.80        35.78 o                         
   8  -7   4        815.63        936.11        69.20 o                         
   9  -7   4        142.13        144.03        30.43 o                         
  -8  -6   4        316.53        366.83        49.27 o                         
  -7  -6   4       1086.34       1035.87        37.78 o                         
  -6  -6   4         17.08         18.40        13.61 o                         
  -5  -6   4        172.07        171.70        18.56 o                         
  -4  -6   4         35.48         29.44        15.52 o                         
  -3  -6   4       1233.23       1211.44        44.07 o                         
  -2  -6   4        103.19         99.66        19.46 o                         
  -1  -6   4         38.11         72.32        18.41 o                         
   0  -6   4        812.63        790.54        37.15 o                         
   1  -6   4         13.53         13.57        16.17 o                         
   2  -6   4         24.41         20.16        16.92 o                         
   3  -6   4        107.23         85.69        26.52 o                         
   4  -6   4         26.10         15.19        13.23 o                         
   5  -6   4        139.99        121.35        30.23 o                         
   6  -6   4        775.64        813.91        39.32 o                         
   7  -6   4         11.98         13.48        12.87 o                         
   8  -6   4         67.95         91.97        28.60 o                         
   9  -6   4         18.75         42.15        26.72 o                         
  -8  -5   4        117.67        150.67        33.48 o                         
  -7  -5   4          1.30          4.42         6.51 o                         
  -6  -5   4        477.75        469.82        29.84 o                         
  -5  -5   4       3198.96       3256.04       108.24 o                         
  -4  -5   4         39.45         47.14        13.81 o                         
  -3  -5   4        973.54        995.42        68.01 o                         
  -2  -5   4        301.06        261.68        22.82 o                         
  -1  -5   4       5090.74       5207.92       124.51 o                         
   0  -5   4       3146.04       2896.84        81.83 o                         
   1  -5   4       4741.97       4301.75       112.74 o                         
   2  -5   4        190.62        218.05        31.64 o                         
   3  -5   4       3948.07       4301.90        85.43 o                         
   4  -5   4       1068.06       1133.76        43.35 o                         
   5  -5   4        574.57        580.65        34.84 o                         
   6  -5   4        113.17        107.30        18.76 o                         
   7  -5   4        202.91        202.73        21.15 o                         
   8  -5   4        441.02        428.12        49.73 o                         
   9  -5   4         68.60         56.10        26.23 o                         
  -8  -4   4        768.34        714.08        50.32 o                         
  -7  -4   4       1384.04       1377.68        35.70 o                         
  -6  -4   4        298.76        303.50        13.60 o                         
  -5  -4   4       1353.73       1303.19        33.68 o                         
  -4  -4   4         21.85         29.65         7.85 o                         
  -3  -4   4       1503.05       1555.48        69.64 o                         
  -2  -4   4       1334.83       1242.16        40.78 o                         
  -1  -4   4       1814.25       1745.75        84.49 o                         
   0  -4   4        778.27        808.40       108.35 o                         
   1  -4   4        627.69        652.82        35.08 o                         
   2  -4   4        237.06        275.82        27.07 o                         
   3  -4   4        198.87        183.36        21.10 o                         
   4  -4   4       3237.66       3354.01       109.31 o                         
   5  -4   4        576.35        613.92        34.13 o                         
   6  -4   4        315.53        317.35        23.40 o                         
   7  -4   4          4.48         13.66        11.66 o                         
   8  -4   4          2.76         13.05        18.73 o                         
   9  -4   4          2.07          5.87        15.91 o                         
  -9  -3   4        267.60        284.98        32.88 o                         
  -8  -3   4        179.73        173.84        28.10 o                         
  -7  -3   4         40.70         32.82         7.08 o                         
  -6  -3   4         30.20         27.61         5.56 o                         
  -5  -3   4          3.28         12.43         8.87 o                         
  -4  -3   4         33.73         34.59         5.79 o                         
  -3  -3   4       1571.27       1421.25        36.40 o                         
  -2  -3   4        258.54        236.85        12.36 o                         
  -1  -3   4        237.91        189.68        10.33 o                         
   0  -3   4       2701.15       2494.60        95.59 o                         
   1  -3   4       2167.14       2189.65        47.55 o                         
   2  -3   4          1.70          9.14         8.77 o                         
   3  -3   4        293.26        318.58        16.51 o                         
   4  -3   4       1755.69       1819.24        69.71 o                         
   5  -3   4        102.39         93.48        13.55 o                         
   6  -3   4       1409.94       1404.48        46.96 o                         
   7  -3   4        363.93        438.64        47.20 o                         
   8  -3   4        261.95        277.01        35.51 o                         
   9  -3   4        141.54        154.82        29.92 o                         
  -9  -2   4       1758.92       1702.25       108.40 o                         
  -8  -2   4        143.62        162.68        29.21 o                         
  -7  -2   4        182.32        208.86         7.15 o                         
  -6  -2   4       1129.57       1136.86        30.74 o                         
  -5  -2   4         15.02         23.83        12.74 o                         
  -4  -2   4       1341.73       1328.60        62.24 o                         
  -3  -2   4       2414.84       2322.68        37.89 o                         
  -2  -2   4        253.51        224.19        10.24 o                         
  -1  -2   4         10.06          7.90         6.80 o                         
   0  -2   4       6002.70       6540.71       114.41 o                         
   1  -2   4        330.54        329.63        15.05 o                         
   2  -2   4       1069.59       1044.07        69.71 o                         
   3  -2   4       2487.04       2459.50        50.18 o                         
   4  -2   4       5529.35       5249.62        62.58 o                         
   5  -2   4          3.96          1.58         3.06 o                         
   6  -2   4        123.90        111.84        29.77 o                         
   7  -2   4        220.04        193.36        35.53 o                         
   8  -2   4        161.56        171.67        35.68 o                         
   9  -2   4          2.39          7.50        17.12 o                         
  -9  -1   4         83.42        115.88        24.62 o                         
  -8  -1   4         28.47         10.31        22.59 o                         
  -7  -1   4        497.50        485.51        35.08 o                         
  -6  -1   4         57.64         71.52        30.81 o                         
  -5  -1   4        499.46        504.48        36.86 o                         
  -4  -1   4       3816.88       3767.92       141.14 o                         
  -3  -1   4        101.38        123.20         8.74 o                         
  -2  -1   4          9.30         10.59         4.21 o                         
  -1  -1   4       2710.62       2647.70        45.69 o                         
   1  -1   4         51.41         71.29         9.09 o                         
   2  -1   4        208.37        229.13        12.91 o                         
   3  -1   4        306.10        307.09        19.58 o                         
   4  -1   4         32.83         34.76         7.20 o                         
   5  -1   4        476.25        440.49        47.14 o                         
   6  -1   4       1043.86       1247.67        70.61 o                         
   7  -1   4         37.65         49.57        32.46 o                         
   8  -1   4        139.18         88.17        79.05 o                         
   9  -1   4        212.27        233.39        37.01 o                         
 -10   0   4        433.74        460.98        36.30 o                         
  -9   0   4       1096.15       1291.65        56.47 o                         
  -8   0   4          0.23          8.49        14.45 o                         
  -7   0   4        120.48        135.62        42.06 o                         
  -6   0   4        373.78        411.13        36.36 o                         
  -5   0   4        483.87        401.81        39.29 o                         
  -4   0   4         12.96         -5.55        19.73 o                         
  -3   0   4       3061.48       3037.06       212.98 o                         
  -2   0   4          7.67         10.29         4.32 o                         
  -1   0   4        649.78        649.74        18.14 o                         
   0   0   4        824.67        808.19        24.33 o                         
   1   0   4        338.97        356.10        12.20 o                         
   2   0   4       1264.50       1174.98        24.44 o                         
   3   0   4       1803.34       1637.87        40.39 o                         
   4   0   4       2445.78       2212.27        78.50 o                         
   5   0   4        706.62        787.01        48.54 o                         
   6   0   4       1251.76       1421.08        75.68 o                         
   7   0   4         21.27         55.63        28.93 o                         
   8   0   4          1.45          5.01        20.21 o                         
   9   0   4        212.79        221.04        36.72 o                         
 -10   1   4        579.33        582.04        40.92 o                         
  -9   1   4        385.63        468.76        38.51 o                         
  -8   1   4         52.63         20.39        17.31 o                         
  -7   1   4        794.90        775.94        51.89 o                         
  -6   1   4        214.13        214.17        28.57 o                         
  -5   1   4        172.01        124.30        21.12 o                         
  -4   1   4        443.92        383.90        37.64 o                         
  -3   1   4        392.29        419.72        11.36 o                         
  -2   1   4        678.40        681.60        16.93 o                         
  -1   1   4       3700.08       3921.97       120.60 o                         
   0   1   4       4374.08       4730.60       100.30 o                         
   1   1   4        409.93        422.87        13.59 o                         
   2   1   4         25.04         13.65         6.94 o                         
   3   1   4         13.16         13.28         4.26 o                         
   4   1   4        103.01         99.09        29.12 o                         
   5   1   4        132.75        126.30        29.96 o                         
   6   1   4       1050.98        991.67        60.02 o                         
   7   1   4        200.99        170.50        35.38 o                         
   8   1   4        232.84        233.42        41.21 o                         
   9   1   4         82.31         76.53        26.42 o                         
 -10   2   4        393.96        381.21        44.63 o                         
  -9   2   4        468.61        502.30        41.53 o                         
  -8   2   4          0.34          0.72        15.03 o                         
  -7   2   4         44.68         60.76        50.71 o                         
  -6   2   4         51.59         55.88        32.43 o                         
  -5   2   4       1194.48       1127.03        20.51 o                         
  -4   2   4       1260.68       1301.15        32.42 o                         
  -3   2   4       2389.94       2531.30        45.97 o                         
  -2   2   4         12.38         13.07         5.01 o                         
  -1   2   4       1045.69       1057.45        32.02 o                         
   0   2   4       7285.46       7477.27       244.95 o                         
   1   2   4        257.61        299.58        18.47 o                         
   2   2   4       8195.40       7677.70       111.82 o                         
   3   2   4       2071.84       1868.32        38.96 o                         
   4   2   4        530.93        455.53        40.07 o                         
   5   2   4         89.97         93.89        31.28 o                         
   6   2   4         25.00         44.32        25.77 o                         
   7   2   4        257.15        286.75        37.01 o                         
   8   2   4        345.74        353.04        50.51 o                         
   9   2   4        339.99        290.71        37.95 o                         
 -10   3   4        295.15        285.39        38.61 o                         
  -9   3   4        158.52        181.15        26.41 o                         
  -8   3   4        411.05        394.40        37.58 o                         
  -7   3   4        511.00        481.06         9.57 o                         
  -6   3   4        782.60        842.86        33.99 o                         
  -5   3   4          1.24         10.75         5.42 o                         
  -4   3   4       1253.98       1392.40        28.54 o                         
  -3   3   4       1387.50       1374.76        51.14 o                         
  -2   3   4       3648.28       4168.16        72.92 o                         
  -1   3   4       2121.51       2468.51        55.60 o                         
   0   3   4       1416.42       1290.55        31.72 o                         
   1   3   4        124.36        187.57        20.56 o                         
   2   3   4        100.97        106.14         8.55 o                         
   3   3   4        452.97        415.39        27.06 o                         
   4   3   4          4.18          6.85         3.67 o                         
   5   3   4         62.75         71.38        30.91 o                         
   6   3   4       1400.40       1420.22        94.59 o                         
   7   3   4        418.30        451.92        42.98 o                         
   8   3   4         57.20         38.23        24.08 o                         
   9   3   4          0.21         13.18        23.55 o                         
 -10   4   4         23.55         31.85        33.03 o                         
  -9   4   4          1.23          5.40        17.08 o                         
  -8   4   4          4.59         17.99        17.39 o                         
  -7   4   4         50.44         81.57        44.80 o                         
  -6   4   4        492.13        464.81        14.37 o                         
  -5   4   4       1999.96       2070.55       103.19 o                         
  -4   4   4        636.31        655.27        23.42 o                         
  -3   4   4         24.79         18.97         6.58 o                         
  -2   4   4        305.98        318.67        21.17 o                         
  -1   4   4         11.55         12.80        13.12 o                         
   0   4   4        218.57        192.84        16.53 o                         
   1   4   4       3099.62       3073.87       141.24 o                         
   2   4   4       8997.47       8636.83       162.27 o                         
   3   4   4        640.91        651.00        39.23 o                         
   4   4   4        540.60        483.39        21.74 o                         
   5   4   4        550.86        553.76        47.30 o                         
   6   4   4         79.78         44.94        26.21 o                         
   7   4   4         34.83         54.69        28.27 o                         
   8   4   4        440.51        347.05        65.80 o                         
 -10   5   4        204.32        209.69        31.52 o                         
  -9   5   4         48.74         42.57        58.00 o                         
  -8   5   4        116.92         96.14        74.62 o                         
  -7   5   4        582.56        626.84        27.23 o                         
  -6   5   4        238.93        292.01        18.48 o                         
  -5   5   4        462.46        487.48        28.45 o                         
  -4   5   4          2.21          2.73         8.99 o                         
  -3   5   4        788.85        802.86        34.54 o                         
  -2   5   4       1317.90       1515.71        40.17 o                         
  -1   5   4       1402.30       1377.18       139.30 o                         
   0   5   4       1682.70       1631.48        42.56 o                         
   1   5   4       1299.92       1289.99        53.43 o                         
   2   5   4       1479.52       1347.34        45.18 o                         
   3   5   4          3.05          7.92         6.12 o                         
   4   5   4        389.99        438.25        27.89 o                         
   5   5   4        448.27        498.82        56.59 o                         
   6   5   4        642.35        627.27        49.99 o                         
   7   5   4        121.90        132.39        32.33 o                         
   8   5   4        291.35        307.48        43.21 o                         
  -9   6   4         29.01         23.67        20.57 o                         
  -8   6   4         46.60         41.82        52.29 o                         
  -7   6   4       1248.36       1184.43        85.84 o                         
  -6   6   4        579.56        593.22        29.17 o                         
  -5   6   4        637.41        638.90        31.20 o                         
  -4   6   4         48.40         46.68        15.42 o                         
  -3   6   4       1971.13       1942.62        56.94 o                         
  -2   6   4         31.24         27.87        16.50 o                         
  -1   6   4        143.56        129.69        14.67 o                         
   0   6   4        803.27        792.41        39.01 o                         
   1   6   4       1664.45       1593.32        53.58 o                         
   2   6   4       2883.04       2691.25       207.73 o                         
   3   6   4        294.43        217.80        30.73 o                         
   4   6   4       1310.91       1277.88        59.13 o                         
   5   6   4          7.43         27.82        21.27 o                         
   6   6   4        332.46        335.89        46.06 o                         
   7   6   4         55.03         14.45        21.09 o                         
 -10   7   4          3.11          0.50        16.11 o                         
  -9   7   4         83.20         78.26        80.76 o                         
  -8   7   4        181.05        203.66        81.49 o                         
  -7   7   4        371.58        359.42        32.45 o                         
  -6   7   4          9.58         15.44        10.65 o                         
  -5   7   4        719.49        756.72        34.67 o                         
  -4   7   4         31.48         41.42        14.17 o                         
  -3   7   4        483.13        525.83        35.40 o                         
  -2   7   4       1132.85       1032.80        51.86 o                         
  -1   7   4        449.15        516.39        42.48 o                         
   0   7   4          0.98          8.93        12.91 o                         
   1   7   4       1619.40       1598.94       165.48 o                         
   2   7   4        313.69        317.54        26.02 o                         
   3   7   4         47.75         35.11        16.47 o                         
   4   7   4        352.64        315.20        25.86 o                         
   5   7   4        256.64        246.35        39.14 o                         
   6   7   4        112.01        106.29        35.53 o                         
   7   7   4         18.96         11.96        19.11 o                         
  -9   8   4         12.79         19.30        28.41 o                         
  -8   8   4        189.36        176.79        95.96 o                         
  -7   8   4        748.75        756.08        64.94 o                         
  -6   8   4        154.66        129.18        31.17 o                         
  -5   8   4         28.42         14.52         9.33 o                         
  -4   8   4         91.91         88.17        24.46 o                         
  -3   8   4         58.42         63.60        18.58 o                         
  -2   8   4        460.62        436.00        36.08 o                         
  -1   8   4         82.01         47.85        22.20 o                         
   0   8   4        296.93        326.52        38.64 o                         
   1   8   4        559.88        553.55        34.70 o                         
   2   8   4        894.16        931.24        51.55 o                         
   3   8   4          6.67         13.76        11.77 o                         
   4   8   4         39.10         86.64        35.02 o                         
   5   8   4         64.11         64.31        24.49 o                         
   6   8   4        362.82        359.09        46.05 o                         
  -8   9   4         69.23         41.21        79.00 o                         
  -7   9   4          9.35         19.66        13.79 o                         
  -6   9   4        262.85        224.05        25.34 o                         
  -5   9   4        263.76        260.60        29.05 o                         
  -4   9   4          4.71         10.07        13.44 o                         
  -3   9   4          7.80          9.60        10.72 o                         
  -2   9   4        652.52        637.17        53.50 o                         
  -1   9   4         24.94          8.43        11.68 o                         
   0   9   4        199.87        209.75        25.11 o                         
   1   9   4         82.28         81.66        21.54 o                         
   2   9   4          4.96         15.03        14.56 o                         
   3   9   4         19.92         28.73        16.37 o                         
   4   9   4        410.15        455.06        48.32 o                         
   5   9   4        467.17        456.86        50.97 o                         
  -8  10   4        203.21        238.02        53.07 o                         
  -7  10   4        468.41        448.73        35.32 o                         
  -6  10   4         93.75        101.61        22.93 o                         
  -5  10   4         31.33         22.18        18.78 o                         
  -4  10   4         55.86         49.80        25.57 o                         
  -3  10   4        247.54        226.16        29.35 o                         
  -2  10   4        342.44        359.59        32.88 o                         
  -1  10   4         92.55         75.99        21.44 o                         
   0  10   4        577.26        594.76        45.69 o                         
   1  10   4        237.13        274.97        29.09 o                         
   2  10   4         55.92         68.36        19.92 o                         
   3  10   4         85.16         51.30        17.38 o                         
   4  10   4        344.67        350.30        45.27 o                         
  -6  11   4         56.60         65.27        19.62 o                         
  -5  11   4        210.52        234.15        28.29 o                         
  -4  11   4        217.55        204.23        24.95 o                         
  -3  11   4        542.07        609.66        40.95 o                         
  -2  11   4        563.38        545.64        38.68 o                         
  -1  11   4        428.94        439.27        38.25 o                         
   0  11   4        660.41        714.21        43.91 o                         
   1  11   4         65.84         85.96        31.32 o                         
   2  11   4        148.93        142.26        26.10 o                         
  -4  12   4         40.42         25.90        16.55 o                         
  -3  12   4        228.84        211.94        29.75 o                         
  -2  12   4        137.47        155.72        28.17 o                         
  -1  12   4         27.82         30.71        23.29 o                         
   0  12   4         36.26         42.04        20.96 o                         
  -1 -13   5        100.19        100.57        25.44 o                         
   0 -13   5         18.31         27.96        21.86 o                         
   1 -13   5         43.20         42.61        27.21 o                         
   2 -13   5        270.53        270.59        47.62 o                         
   3 -13   5        106.29        123.34        41.34 o                         
  -4 -12   5         12.75         33.08        15.94 o                         
  -3 -12   5          2.32         12.58        16.62 o                         
  -2 -12   5         51.69         74.75        23.80 o                         
  -1 -12   5        136.98        174.40        34.45 o                         
   0 -12   5        356.33        392.10        35.64 o                         
   1 -12   5          5.31          2.70        18.95 o                         
   2 -12   5         28.36         26.52        26.03 o                         
   3 -12   5         85.25         94.14        37.00 o                         
   4 -12   5         33.00         18.79        19.05 o                         
   5 -12   5          7.54         12.65        18.31 o                         
  -5 -11   5          5.40         14.94        17.29 o                         
  -4 -11   5         18.50         27.13        18.00 o                         
  -3 -11   5        156.52        154.78        42.01 o                         
  -2 -11   5        805.39        711.63        46.39 o                         
  -1 -11   5          1.93         15.29        16.25 o                         
   0 -11   5        405.69        364.82        57.22 o                         
   1 -11   5        370.19        307.88        35.44 o                         
   2 -11   5        652.13        552.93        62.60 o                         
   3 -11   5        429.98        433.89        37.82 o                         
   4 -11   5         65.36         65.83        35.07 o                         
   5 -11   5         32.15         38.30        17.46 o                         
   6 -11   5         76.12         48.33        25.72 o                         
  -6 -10   5        474.59        471.05        36.95 o                         
  -5 -10   5          0.59         23.76        16.30 o                         
  -4 -10   5         51.60         57.82        19.53 o                         
  -3 -10   5         30.07         39.12        27.08 o                         
  -2 -10   5        751.89        735.73        55.59 o                         
  -1 -10   5        522.03        482.57        39.27 o                         
   0 -10   5        419.32        435.82        38.34 o                         
   1 -10   5        164.59        165.80        28.25 o                         
   2 -10   5          2.30         -1.91        15.81 o                         
   3 -10   5          6.09          9.02        14.87 o                         
   4 -10   5        481.76        467.54        43.39 o                         
   5 -10   5       1837.46       1963.96        80.44 o                         
   6 -10   5        679.24        703.11        45.71 o                         
   7 -10   5          2.41         11.63        17.07 o                         
  -7  -9   5        300.67        313.16        52.91 o                         
  -6  -9   5         23.37          9.68        12.99 o                         
  -5  -9   5         60.36         38.21        20.03 o                         
  -4  -9   5        521.71        528.33        34.08 o                         
  -3  -9   5        996.78       1026.92        82.11 o                         
  -2  -9   5         93.19        132.42        24.97 o                         
  -1  -9   5        233.70        197.63        28.83 o                         
   0  -9   5        638.81        648.43        46.96 o                         
   1  -9   5         43.15         41.58        19.67 o                         
   2  -9   5        479.32        449.96        38.74 o                         
   3  -9   5        333.92        356.60        32.42 o                         
   4  -9   5         24.79         34.85        22.52 o                         
   5  -9   5         28.38         23.81        21.13 o                         
   6  -9   5         17.37         23.70        15.81 o                         
   7  -9   5         39.42         54.05        22.06 o                         
  -8  -8   5        223.31        232.73        42.81 o                         
  -7  -8   5        371.62        383.41        61.83 o                         
  -6  -8   5        511.30        523.41        38.69 o                         
  -5  -8   5        456.40        466.92        35.18 o                         
  -4  -8   5        381.02        375.52        29.68 o                         
  -3  -8   5        903.00        844.51       124.98 o                         
  -2  -8   5       2011.98       1799.97        67.97 o                         
  -1  -8   5       1083.43       1002.51        52.01 o                         
   0  -8   5        184.08        199.48        28.47 o                         
   1  -8   5        368.84        350.90        41.92 o                         
   2  -8   5          0.33          9.47        12.27 o                         
   3  -8   5        100.62        112.31        24.04 o                         
   4  -8   5        459.30        506.26        38.71 o                         
   5  -8   5       1003.60       1000.06        53.35 o                         
   6  -8   5         43.92         57.90        22.29 o                         
   7  -8   5          6.16         24.82        23.05 o                         
   8  -8   5         63.47         61.15        29.86 o                         
  -8  -7   5        279.24        310.53        51.06 o                         
  -7  -7   5        237.42        246.20        30.67 o                         
  -6  -7   5         33.18         47.91        16.13 o                         
  -5  -7   5         12.67         14.62        11.70 o                         
  -4  -7   5       1656.64       1715.76        54.51 o                         
  -3  -7   5        696.30        637.81        42.35 o                         
  -2  -7   5        555.73        554.79        38.59 o                         
  -1  -7   5        987.59       1045.98        67.53 o                         
   0  -7   5        179.15        233.98        53.19 o                         
   1  -7   5        115.26        126.16        32.30 o                         
   2  -7   5       1616.22       1569.36        67.63 o                         
   3  -7   5        303.86        298.16        29.17 o                         
   4  -7   5        244.69        302.55        30.17 o                         
   5  -7   5          7.61          4.26        21.36 o                         
   6  -7   5         45.29         45.41        19.02 o                         
   7  -7   5        122.94        104.17        20.75 o                         
  -8  -6   5         91.79        101.35        31.04 o                         
  -7  -6   5        336.30        342.36        25.15 o                         
  -6  -6   5        352.21        318.64        23.11 o                         
  -5  -6   5        478.70        513.88        28.81 o                         
  -4  -6   5       2089.55       2118.52        86.83 o                         
  -3  -6   5        810.03        799.82        41.58 o                         
  -2  -6   5         78.65         83.12        17.64 o                         
  -1  -6   5          7.96         13.28        12.53 o                         
   0  -6   5        651.10        604.39        42.52 o                         
   1  -6   5       1029.47        920.64        49.26 o                         
   2  -6   5        184.23        167.54        24.27 o                         
   3  -6   5       1149.00       1102.34        48.08 o                         
   4  -6   5       1426.38       1327.77        67.80 o                         
   5  -6   5       1445.30       1392.01        51.90 o                         
   6  -6   5         28.17          9.63        13.77 o                         
   7  -6   5        186.68        166.61        23.23 o                         
   8  -6   5          2.49         25.81        25.56 o                         
   9  -6   5          1.31          8.13        22.68 o                         
  -8  -5   5        450.42        497.07        55.85 o                         
  -7  -5   5          1.80          4.19         5.63 o                         
  -6  -5   5        445.48        463.86        25.15 o                         
  -5  -5   5        554.68        604.42        33.82 o                         
  -4  -5   5       1706.52       1658.94        51.47 o                         
  -3  -5   5          4.59          5.06        10.69 o                         
  -2  -5   5       3612.45       3668.45       207.13 o                         
  -1  -5   5        329.57        386.47        26.36 o                         
   0  -5   5       2189.50       2192.69       122.24 o                         
   1  -5   5       3687.19       3707.15       284.52 o                         
   2  -5   5       1069.57        951.62        42.58 o                         
   3  -5   5         22.67         32.72        22.59 o                         
   4  -5   5       1723.49       1620.92       158.10 o                         
   5  -5   5          8.32         14.85        15.67 o                         
   6  -5   5         12.87         16.15        14.06 o                         
   7  -5   5        606.63        629.44        52.19 o                         
   8  -5   5        242.34        288.81        38.24 o                         
   9  -5   5        637.27        596.34        53.68 o                         
  -9  -4   5         55.80         37.51        19.88 o                         
  -8  -4   5       1104.58       1068.77        62.45 o                         
  -7  -4   5        141.55        172.00        14.32 o                         
  -6  -4   5          4.86          8.51         6.67 o                         
  -5  -4   5       2508.33       2554.75       117.91 o                         
  -4  -4   5       5679.44       5969.56        72.87 o                         
  -3  -4   5          4.57          9.63         8.37 o                         
  -2  -4   5        707.56        778.31        94.71 o                         
  -1  -4   5        970.44        992.85        81.05 o                         
   0  -4   5        193.37        206.06        24.54 o                         
   1  -4   5          0.45          4.96        12.04 o                         
   2  -4   5       3961.97       4275.33       241.71 o                         
   3  -4   5       3537.71       3756.68        79.24 o                         
   4  -4   5        536.96        530.87        33.78 o                         
   5  -4   5       1006.39        889.35        40.84 o                         
   6  -4   5         27.38         32.64        13.51 o                         
   7  -4   5        295.29        300.87        37.45 o                         
   8  -4   5         61.63         75.17        31.50 o                         
   9  -4   5        202.71        225.73        37.28 o                         
  -9  -3   5        705.31        677.38        48.04 o                         
  -8  -3   5        172.57        162.76        30.51 o                         
  -7  -3   5         46.06         55.32        31.21 o                         
  -6  -3   5        450.10        500.03        20.36 o                         
  -5  -3   5         88.72         91.50        10.03 o                         
  -4  -3   5          0.23          5.60         5.96 o                         
  -3  -3   5        140.12        122.47         9.53 o                         
  -2  -3   5        959.97        930.64        27.14 o                         
  -1  -3   5        190.17        197.62        13.79 o                         
   0  -3   5       3754.41       3690.74        89.36 o                         
   1  -3   5       2234.12       2254.71       126.24 o                         
   2  -3   5         56.67         64.72        12.04 o                         
   3  -3   5        751.14        741.44        59.77 o                         
   4  -3   5       2204.90       2270.95        52.44 o                         
   5  -3   5         33.66         21.88         8.00 o                         
   6  -3   5         81.99         54.89        12.84 o                         
   7  -3   5        508.65        582.04        57.38 o                         
   8  -3   5        379.30        383.23        44.31 o                         
   9  -3   5          4.73          5.25        18.10 o                         
  -9  -2   5         75.12         84.19        24.31 o                         
  -8  -2   5        105.58        144.65        30.36 o                         
  -7  -2   5         55.60         28.37        26.74 o                         
  -6  -2   5       1384.02       1395.58        33.18 o                         
  -5  -2   5       4002.26       4102.40       142.97 o                         
  -4  -2   5        379.56        376.62        17.92 o                         
  -3  -2   5       1739.30       1779.95        36.54 o                         
  -2  -2   5          7.34          7.90         9.55 o                         
  -1  -2   5        254.45        258.12        13.51 o                         
   0  -2   5       3296.07       3481.06        54.12 o                         
   1  -2   5        578.60        621.46        27.71 o                         
   2  -2   5         62.21         54.34         9.46 o                         
   3  -2   5        411.11        388.21        23.30 o                         
   4  -2   5        320.82        311.07        17.57 o                         
   5  -2   5        511.07        459.87        22.32 o                         
   6  -2   5        517.79        565.95        46.25 o                         
   7  -2   5       1079.12       1031.46        72.21 o                         
   8  -2   5         23.12         10.97        28.01 o                         
   9  -2   5        117.87        117.27        31.10 o                         
 -10  -1   5         42.12         80.00        24.45 o                         
  -9  -1   5        595.83        560.17        49.04 o                         
  -8  -1   5        672.33        656.37        59.30 o                         
  -7  -1   5         13.02         18.57        25.32 o                         
  -6  -1   5       1013.18       1090.09        67.79 o                         
  -5  -1   5         64.41         70.36        28.35 o                         
  -4  -1   5       1297.21       1252.51        25.80 o                         
  -3  -1   5        199.12        210.35        11.28 o                         
  -2  -1   5       2315.47       2337.59        50.30 o                         
  -1  -1   5         39.76         29.60         7.52 o                         
   0  -1   5        638.92        638.64        23.37 o                         
   1  -1   5        758.40        778.31        47.26 o                         
   2  -1   5       1312.84       1184.98        30.67 o                         
   3  -1   5        232.18        232.89        12.87 o                         
   4  -1   5         69.14         98.97        13.34 o                         
   5  -1   5          2.96          1.28        18.79 o                         
   6  -1   5         39.29         57.12        27.98 o                         
   7  -1   5       1958.14       2070.98       115.04 o                         
   8  -1   5        270.71        269.48        37.56 o                         
   9  -1   5        157.69        151.13        34.36 o                         
 -10   0   5        124.00         78.87        62.46 o                         
  -9   0   5         61.36         78.88        22.56 o                         
  -8   0   5        863.29        908.36        68.29 o                         
  -7   0   5        110.11        106.30        23.98 o                         
  -6   0   5       5533.32       5906.30       121.93 o                         
  -5   0   5        424.80        405.45        36.55 o                         
  -4   0   5         69.46         69.38         3.66 o                         
  -3   0   5        288.33        295.69        13.80 o                         
  -2   0   5          0.78          5.36         5.90 o                         
  -1   0   5         70.33         85.84         8.31 o                         
   0   0   5       1815.45       1832.57        64.57 o                         
   1   0   5        202.83        231.76        14.89 o                         
   2   0   5         43.87         39.42         9.02 o                         
   3   0   5       2025.40       2099.72        49.13 o                         
   4   0   5       1444.85       1373.35        23.01 o                         
   5   0   5        850.60        868.82        63.99 o                         
   6   0   5        533.46        489.98        44.49 o                         
   7   0   5       1503.04       1592.32        98.95 o                         
   8   0   5         95.43        165.86        32.79 o                         
   9   0   5         20.96         21.91        27.60 o                         
 -10   1   5        101.09        120.23        26.66 o                         
  -9   1   5        312.05        319.26        36.10 o                         
  -8   1   5        406.35        377.83        44.88 o                         
  -7   1   5         47.37         62.11        24.80 o                         
  -6   1   5        198.67        212.60        33.83 o                         
  -5   1   5          0.23         10.05        20.89 o                         
  -4   1   5          4.53          3.24         3.57 o                         
  -3   1   5        431.31        405.13        17.00 o                         
  -2   1   5       4880.48       5295.87        75.73 o                         
  -1   1   5       3017.12       2743.10        54.69 o                         
   0   1   5        723.75        770.64        19.28 o                         
   1   1   5        328.89        408.68        19.39 o                         
   2   1   5        658.42        626.12        18.34 o                         
   3   1   5        805.59        919.75        56.38 o                         
   4   1   5         29.31         46.88        20.07 o                         
   5   1   5        258.31        330.96        41.35 o                         
   6   1   5        982.03       1149.91        66.52 o                         
   7   1   5        633.88        710.77        52.56 o                         
   8   1   5          1.12         13.26        22.08 o                         
   9   1   5        356.58        349.24        49.19 o                         
 -10   2   5        191.20        147.21        28.15 o                         
  -9   2   5        164.43        153.00        63.94 o                         
  -8   2   5        154.69        163.14        25.85 o                         
  -7   2   5        744.91        823.71        54.86 o                         
  -6   2   5       3648.69       4179.05       142.33 o                         
  -5   2   5        299.63        257.95        13.86 o                         
  -4   2   5        953.97        964.29        37.61 o                         
  -3   2   5        833.85        831.09        23.80 o                         
  -2   2   5        305.58        328.62        22.96 o                         
  -1   2   5        768.15        709.32        25.88 o                         
   0   2   5       5360.96       4906.32        85.77 o                         
   1   2   5         68.55         72.55         8.71 o                         
   2   2   5        135.87        128.17        14.05 o                         
   3   2   5       4377.01       4259.75        95.82 o                         
   4   2   5        871.03        784.99        50.18 o                         
   5   2   5         78.84        126.67        33.87 o                         
   6   2   5       1071.94       1186.06        84.63 o                         
   7   2   5       1440.10       1563.39       107.25 o                         
   8   2   5         87.68         78.81        35.78 o                         
   9   2   5          1.46          5.71        16.99 o                         
 -11   3   5         40.39         18.12        26.63 o                         
 -10   3   5        332.96        313.06        39.62 o                         
  -9   3   5        478.29        470.15        96.29 o                         
  -8   3   5        103.84        102.65        24.65 o                         
  -7   3   5        352.76        380.82        37.79 o                         
  -6   3   5         42.50         36.18         4.94 o                         
  -5   3   5         80.81         96.72         7.04 o                         
  -4   3   5       2721.45       2578.12        68.53 o                         
  -3   3   5       1865.60       1880.79        65.42 o                         
  -2   3   5       3465.55       3437.12        64.82 o                         
  -1   3   5        568.46        510.67        29.96 o                         
   0   3   5       4212.73       4560.75       209.45 o                         
   1   3   5        295.39        308.97        17.36 o                         
   2   3   5        686.96        695.81        22.01 o                         
   3   3   5        470.12        479.78        19.99 o                         
   4   3   5        348.50        341.97        15.14 o                         
   5   3   5        310.26        350.03        40.03 o                         
   6   3   5        298.39        271.09        42.92 o                         
   7   3   5         54.34         77.31        29.84 o                         
   8   3   5         31.81         53.00        27.26 o                         
 -10   4   5        212.14        208.03        44.08 o                         
  -9   4   5          0.21          4.11        19.10 o                         
  -8   4   5        772.17        750.52        62.00 o                         
  -7   4   5       1210.45       1230.89        27.39 o                         
  -6   4   5       1622.29       1491.94        43.16 o                         
  -5   4   5          7.19         15.50         5.74 o                         
  -4   4   5        122.63        107.00        10.41 o                         
  -3   4   5          2.58         -1.30        10.11 o                         
  -2   4   5       2242.84       2376.82        70.86 o                         
  -1   4   5       3376.59       3681.23        70.63 o                         
   0   4   5        598.19        637.99        35.05 o                         
   1   4   5        594.97        612.51        33.65 o                         
   2   4   5        239.49        228.10        19.95 o                         
   3   4   5       1821.19       1783.86        50.85 o                         
   4   4   5        635.27        665.46        35.72 o                         
   5   4   5        998.05        950.38        74.06 o                         
   6   4   5        580.46        662.21        53.34 o                         
   7   4   5        285.23        257.04        34.62 o                         
   8   4   5        125.95        163.59        33.04 o                         
 -10   5   5        760.72        762.97        54.70 o                         
  -9   5   5         90.54         64.18        61.01 o                         
  -8   5   5        267.16        281.75        34.30 o                         
  -7   5   5        431.08        453.28        27.66 o                         
  -6   5   5        109.35        129.46        16.81 o                         
  -5   5   5        235.12        259.67        31.75 o                         
  -4   5   5       1015.28        967.04        64.32 o                         
  -3   5   5       1545.49       1378.81        48.50 o                         
  -2   5   5        648.86        686.40        30.18 o                         
  -1   5   5         19.17         11.55         8.20 o                         
   0   5   5        317.89        295.37        22.60 o                         
   1   5   5         79.24        105.40        16.93 o                         
   2   5   5        459.46        456.11        25.69 o                         
   3   5   5       2302.80       2256.61        62.13 o                         
   4   5   5        111.10        102.14        14.99 o                         
   5   5   5         61.38         88.35        30.73 o                         
   6   5   5         67.72        109.07        32.31 o                         
   7   5   5          8.10         22.48        22.10 o                         
 -10   6   5        216.59        219.59        64.34 o                         
  -9   6   5         12.96         -1.92         9.14 o                         
  -8   6   5        849.50        865.46        70.04 o                         
  -7   6   5         89.89         64.62        28.88 o                         
  -6   6   5         93.24         88.39        15.92 o                         
  -5   6   5         12.12         15.97        12.44 o                         
  -4   6   5         32.86         22.37        16.49 o                         
  -3   6   5         20.64         33.70        17.45 o                         
  -2   6   5        194.07        188.87        26.34 o                         
  -1   6   5         76.83         72.95        22.13 o                         
   0   6   5         10.27          8.44        10.22 o                         
   1   6   5        717.79        722.54        36.74 o                         
   2   6   5        441.26        437.55        29.51 o                         
   3   6   5        147.82        148.78        24.98 o                         
   4   6   5        138.66        115.19        17.73 o                         
   5   6   5       1097.86       1111.92        86.80 o                         
   6   6   5        159.98        183.77        37.40 o                         
   7   6   5          1.07          8.85        19.71 o                         
  -9   7   5         23.01          9.54        14.03 o                         
  -8   7   5        132.17        141.30        83.52 o                         
  -7   7   5         17.20         18.39        11.65 o                         
  -6   7   5        221.16        245.05        23.59 o                         
  -5   7   5          2.85          4.90         7.53 o                         
  -4   7   5       3654.28       3854.14        77.99 o                         
  -3   7   5        733.96        718.68        32.86 o                         
  -2   7   5        362.61        382.32        31.66 o                         
  -1   7   5        318.46        281.25        30.17 o                         
   0   7   5         74.01         45.82        16.75 o                         
   1   7   5        446.94        435.33        30.12 o                         
   2   7   5        437.51        444.82        32.45 o                         
   3   7   5        351.84        307.99        26.30 o                         
   4   7   5        152.85        131.85        32.44 o                         
   5   7   5         45.58         38.84        31.51 o                         
   6   7   5         43.82         56.66        29.36 o                         
  -9   8   5         56.35         45.99        47.85 o                         
  -8   8   5        379.51        398.39        43.46 o                         
  -7   8   5        262.84        222.73        21.38 o                         
  -6   8   5        335.93        317.04        28.68 o                         
  -5   8   5          0.32          8.15         8.24 o                         
  -4   8   5        140.77        136.68        26.46 o                         
  -3   8   5         13.84          7.72        13.04 o                         
  -2   8   5        358.82        374.76        43.01 o                         
  -1   8   5        273.49        234.33        28.25 o                         
   0   8   5        109.85         98.68        19.46 o                         
   1   8   5        384.57        388.57        37.08 o                         
   2   8   5         13.97         16.84        15.50 o                         
   3   8   5          0.61          6.94        11.06 o                         
   4   8   5        153.92        170.41        36.60 o                         
   5   8   5        615.44        586.13        55.48 o                         
  -8   9   5         29.70          9.73        24.83 o                         
  -7   9   5         66.00         69.12        18.80 o                         
  -6   9   5         85.51         88.07        23.00 o                         
  -5   9   5        412.63        445.57        39.51 o                         
  -4   9   5        637.35        584.34        36.64 o                         
  -3   9   5         41.65         44.03        17.53 o                         
  -2   9   5         13.14         25.67        17.45 o                         
  -1   9   5          3.53          4.76        12.95 o                         
   0   9   5        336.57        391.96        32.16 o                         
   1   9   5        421.01        434.30        36.64 o                         
   2   9   5        223.84        219.69        35.75 o                         
   3   9   5         83.10         98.13        21.97 o                         
   4   9   5         63.48         95.53        31.66 o                         
  -7  10   5        396.94        352.78        54.15 o                         
  -6  10   5          2.30          3.15         8.87 o                         
  -5  10   5         92.99         78.38        22.81 o                         
  -4  10   5        372.78        385.33        29.84 o                         
  -3  10   5        232.89        242.10        36.32 o                         
  -2  10   5        335.58        320.48        29.46 o                         
  -1  10   5        386.53        398.26        33.48 o                         
   0  10   5          1.46         17.17        14.16 o                         
   1  10   5         16.65         23.90        23.28 o                         
   2  10   5         13.88         10.05        13.27 o                         
   3  10   5        208.81        262.29        44.12 o                         
  -6  11   5        165.37        158.52        25.11 o                         
  -5  11   5        352.60        292.24        29.08 o                         
  -4  11   5        225.10        213.75        29.57 o                         
  -3  11   5         66.08         91.98        26.42 o                         
  -2  11   5         42.73         57.93        22.30 o                         
  -1  11   5         20.43         34.08        20.02 o                         
   0  11   5        345.72        432.67        83.88 o                         
   1  11   5        684.88        712.42        44.70 o                         
   2  11   5          6.30         17.98        17.46 o                         
  -3  12   5          1.08          8.69        13.18 o                         
  -2  12   5         17.80         20.91        17.00 o                         
   0 -13   6         35.84         29.79        23.47 o                         
   1 -13   6        381.03        377.91        50.06 o                         
  -3 -12   6        323.70        354.49        39.43 o                         
  -2 -12   6        231.86        216.11        36.05 o                         
  -1 -12   6        106.30        118.12        46.24 o                         
   0 -12   6         15.92         15.16        18.45 o                         
   1 -12   6        124.36        145.91        40.93 o                         
   2 -12   6        109.07        157.10        53.63 o                         
   3 -12   6        173.99        157.33        30.51 o                         
   4 -12   6         61.88         45.37        30.09 o                         
  -5 -11   6        141.90        156.86        29.03 o                         
  -4 -11   6         26.79         33.59        19.78 o                         
  -3 -11   6         26.31         43.99        21.45 o                         
  -2 -11   6          0.27          4.61        21.29 o                         
  -1 -11   6         78.75         62.98        23.03 o                         
   0 -11   6         41.81         79.92        36.58 o                         
   1 -11   6        929.03        944.66        52.08 o                         
   2 -11   6        145.32        139.72        45.76 o                         
   3 -11   6         88.52         85.61        35.95 o                         
   4 -11   6         38.37         35.09        39.43 o                         
   5 -11   6         49.14         35.92        23.98 o                         
  -6 -10   6        164.71        163.99        25.84 o                         
  -5 -10   6          2.08         10.52        13.20 o                         
  -4 -10   6        294.68        323.82        49.40 o                         
  -3 -10   6        528.52        507.16        42.97 o                         
  -2 -10   6        149.50        156.44        30.53 o                         
  -1 -10   6         21.82         40.86        23.70 o                         
   0 -10   6          8.39         25.96        15.46 o                         
   1 -10   6         78.43         77.24        32.15 o                         
   2 -10   6         33.36         39.00        22.41 o                         
   3 -10   6        122.32        124.56        46.08 o                         
   4 -10   6        120.58        116.48        40.42 o                         
   5 -10   6        169.29        188.40        41.04 o                         
   6 -10   6        475.87        568.59        72.63 o                         
  -7  -9   6        145.15        172.41        51.57 o                         
  -6  -9   6        300.82        325.22        30.09 o                         
  -5  -9   6         40.74         36.16        19.25 o                         
  -4  -9   6         77.01         39.92        18.23 o                         
  -3  -9   6        328.44        353.02        33.51 o                         
  -2  -9   6        696.50        648.56        64.73 o                         
  -1  -9   6          5.47          7.84        16.20 o                         
   0  -9   6        309.74        337.21        36.46 o                         
   1  -9   6        978.10       1051.51        59.12 o                         
   2  -9   6        130.17        164.15        41.27 o                         
   3  -9   6          0.33         14.95        13.28 o                         
   4  -9   6        176.05        185.17        41.70 o                         
   5  -9   6        100.87         81.88        36.45 o                         
   6  -9   6         21.05         30.92        24.09 o                         
   7  -9   6        306.32        303.87        34.97 o                         
  -8  -8   6        239.61        239.26        44.91 o                         
  -7  -8   6        420.46        488.83        60.42 o                         
  -6  -8   6         60.55         67.12        18.36 o                         
  -5  -8   6         46.09         37.83        15.91 o                         
  -4  -8   6        375.50        372.02        31.84 o                         
  -3  -8   6       1400.75       1467.40        54.64 o                         
  -2  -8   6         88.79         73.94        28.85 o                         
  -1  -8   6          2.85         11.51        14.46 o                         
   0  -8   6        368.33        378.52        31.39 o                         
   1  -8   6          0.49          1.94         7.99 o                         
   2  -8   6         11.46          8.35        12.97 o                         
   3  -8   6        148.77        181.64        48.31 o                         
   4  -8   6         59.18         60.97        33.33 o                         
   5  -8   6        495.71        517.92        39.27 o                         
   6  -8   6       1207.90       1209.88        57.68 o                         
   7  -8   6        139.94        146.60        38.14 o                         
   8  -8   6        326.34        361.08        54.29 o                         
  -8  -7   6        784.98        965.24        84.93 o                         
  -7  -7   6        570.39        531.10        59.84 o                         
  -6  -7   6        191.99        171.35        22.20 o                         
  -5  -7   6        199.34        171.83        20.74 o                         
  -4  -7   6          0.16          9.95        11.23 o                         
  -3  -7   6       1220.31       1210.56        53.83 o                         
  -2  -7   6          4.06         10.06        18.35 o                         
  -1  -7   6       3559.98       3468.01       132.10 o                         
   0  -7   6       2449.66       2336.55       107.30 o                         
   1  -7   6       2026.77       2126.41        85.50 o                         
   2  -7   6         27.34         16.76        23.11 o                         
   3  -7   6        316.42        299.19        36.07 o                         
   4  -7   6        118.95        138.31        32.92 o                         
   5  -7   6        284.09        222.85        28.22 o                         
   6  -7   6        650.26        621.63        45.85 o                         
   7  -7   6         67.54         57.53        28.36 o                         
   8  -7   6          3.38          8.85        17.74 o                         
  -9  -6   6        320.98        327.88        48.16 o                         
  -8  -6   6        169.36        180.01        39.67 o                         
  -7  -6   6        286.40        286.19        46.24 o                         
  -6  -6   6          4.87         11.17         9.84 o                         
  -5  -6   6        424.57        410.71        27.17 o                         
  -4  -6   6       1196.65       1137.40        47.30 o                         
  -3  -6   6       2383.91       2264.93       262.68 o                         
  -2  -6   6        839.85        835.21        39.83 o                         
  -1  -6   6        691.45        683.26        41.11 o                         
   0  -6   6         92.18         82.39        25.28 o                         
   1  -6   6       1533.02       1581.61        71.40 o                         
   2  -6   6        191.58        198.14        34.83 o                         
   3  -6   6        937.67        962.43        50.96 o                         
   4  -6   6        717.99        705.56        39.21 o                         
   5  -6   6         74.44        102.78        23.55 o                         
   6  -6   6        170.94        165.59        24.97 o                         
   7  -6   6        134.08        151.87        37.66 o                         
   8  -6   6        117.79        105.18        31.64 o                         
  -9  -5   6        351.49        333.38        45.84 o                         
  -8  -5   6        732.81        821.04        63.38 o                         
  -7  -5   6        186.36        181.10        37.92 o                         
  -6  -5   6          5.11          8.37         8.69 o                         
  -5  -5   6          0.99          4.85        10.04 o                         
  -4  -5   6        106.17        134.77        23.09 o                         
  -3  -5   6        543.61        511.40        42.52 o                         
  -2  -5   6        198.10        187.79        30.54 o                         
  -1  -5   6       6106.11       5657.81       105.57 o                         
   0  -5   6       2420.44       2594.32       142.82 o                         
   1  -5   6        130.25        137.94        35.88 o                         
   2  -5   6          1.00          9.49        12.56 o                         
   3  -5   6         85.99        130.83        23.10 o                         
   4  -5   6        118.97        113.69        23.49 o                         
   5  -5   6        802.72        817.21        38.96 o                         
   6  -5   6        140.51        139.31        21.18 o                         
   7  -5   6         29.93         28.03        23.68 o                         
   8  -5   6        224.16        280.91        49.95 o                         
   9  -5   6        320.02        349.95        43.87 o                         
  -9  -4   6        587.23        528.77        53.90 o                         
  -8  -4   6        245.26        241.10        43.37 o                         
  -7  -4   6         17.87         19.02        23.48 o                         
  -6  -4   6        110.05        111.84        13.26 o                         
  -5  -4   6        783.45        672.57        33.20 o                         
  -4  -4   6        391.75        341.00        16.40 o                         
  -3  -4   6       1367.96       1366.72        43.09 o                         
  -2  -4   6        224.49        249.99        36.88 o                         
  -1  -4   6          5.72         15.11        14.96 o                         
   0  -4   6        130.92        171.32        38.66 o                         
   1  -4   6       1253.40       1272.73        84.89 o                         
   2  -4   6         68.29         42.01        16.79 o                         
   3  -4   6       1291.88       1395.20        99.88 o                         
   4  -4   6       1296.35       1310.17        57.47 o                         
   5  -4   6         17.76         14.09        12.51 o                         
   6  -4   6        133.93        128.23        19.01 o                         
   7  -4   6        328.10        320.61        48.46 o                         
   8  -4   6        673.85        630.57        56.29 o                         
   9  -4   6         54.05         51.99        26.15 o                         
 -10  -3   6        203.27        189.15        31.80 o                         
  -9  -3   6        262.72        337.15        40.44 o                         
  -8  -3   6        385.66        378.34        43.59 o                         
  -7  -3   6         31.76         17.38        23.24 o                         
  -6  -3   6        905.16        960.97        34.24 o                         
  -5  -3   6        628.27        711.67        35.11 o                         
  -4  -3   6       1416.47       1469.24        48.40 o                         
  -3  -3   6        216.76        194.59        14.75 o                         
  -2  -3   6        105.89         72.66         9.35 o                         
  -1  -3   6       4298.63       4464.41       287.82 o                         
   0  -3   6       2236.20       2250.77        57.33 o                         
   1  -3   6        279.07        330.97        26.17 o                         
   2  -3   6        278.04        267.97        23.78 o                         
   3  -3   6        149.78        149.94        21.60 o                         
   4  -3   6       1977.84       1991.51        83.15 o                         
   5  -3   6        556.11        535.91        26.82 o                         
   6  -3   6          6.11         -1.72        20.68 o                         
   7  -3   6         13.73          8.40        21.90 o                         
   8  -3   6        149.03        132.95        33.72 o                         
   9  -3   6         66.79        107.84        30.18 o                         
 -10  -2   6        158.40        166.37        32.97 o                         
  -9  -2   6         38.53         21.65        22.98 o                         
  -8  -2   6        141.23        156.73        29.98 o                         
  -7  -2   6         93.37         91.65        28.75 o                         
  -6  -2   6          4.64          3.02        25.96 o                         
  -5  -2   6       2432.96       2315.70        48.95 o                         
  -4  -2   6       3112.43       2938.20        48.36 o                         
  -3  -2   6        341.77        319.50        13.08 o                         
  -2  -2   6        314.99        319.82        20.10 o                         
  -1  -2   6         13.53         14.94         8.82 o                         
   0  -2   6        363.37        463.57        30.12 o                         
   1  -2   6       2014.54       2094.05        83.55 o                         
   2  -2   6        495.09        426.51        21.20 o                         
   3  -2   6       1481.13       1458.20        36.57 o                         
   4  -2   6        360.74        357.52        29.09 o                         
   5  -2   6        977.59        903.50        34.38 o                         
   6  -2   6        215.03        207.43        36.31 o                         
   7  -2   6        145.87        161.08        36.39 o                         
   8  -2   6        573.36        590.11        53.54 o                         
   9  -2   6         12.49         13.40        19.24 o                         
 -10  -1   6        546.25        564.95        47.93 o                         
  -9  -1   6        604.19        604.60        55.88 o                         
  -8  -1   6        576.01        605.00        50.80 o                         
  -7  -1   6        593.50        550.71        77.51 o                         
  -6  -1   6          1.97          2.69        25.04 o                         
  -5  -1   6        269.20        293.86        40.56 o                         
  -4  -1   6        143.28        151.62        11.65 o                         
  -3  -1   6       2573.62       2461.45        38.41 o                         
  -2  -1   6       1152.56       1082.40        41.66 o                         
  -1  -1   6       9778.22       9616.57       115.09 o                         
   0  -1   6        707.58        756.03        48.44 o                         
   1  -1   6       2188.30       2226.71        55.59 o                         
   2  -1   6        969.42       1013.80        28.61 o                         
   3  -1   6       1049.97        919.36        30.41 o                         
   4  -1   6       3695.03       3481.48        80.08 o                         
   5  -1   6          2.37          6.04         4.64 o                         
   6  -1   6         32.15         25.04        23.92 o                         
   7  -1   6         47.71         42.47        34.09 o                         
   8  -1   6        222.81        231.07        38.44 o                         
   9  -1   6          3.06         13.39        18.75 o                         
 -10   0   6          4.18         10.30        15.63 o                         
  -9   0   6        105.60        100.08        26.44 o                         
  -8   0   6          8.81         13.71        15.24 o                         
  -7   0   6         24.32         27.64        22.26 o                         
  -6   0   6       1248.73       1335.47        83.75 o                         
  -5   0   6       8864.10       9333.55       157.89 o                         
  -4   0   6        906.93        889.15        24.08 o                         
  -3   0   6        910.09        934.98        21.19 o                         
  -2   0   6        771.24        815.92        24.70 o                         
  -1   0   6        427.87        416.17        21.41 o                         
   0   0   6        634.21        673.71        35.29 o                         
   1   0   6        624.83        551.69        35.19 o                         
   2   0   6       3310.45       3120.63        78.44 o                         
   3   0   6        598.97        618.16        20.45 o                         
   4   0   6         52.41         76.11         6.55 o                         
   5   0   6         72.14         70.20        30.16 o                         
   6   0   6          4.07          7.43        23.85 o                         
   7   0   6        317.68        307.21        43.44 o                         
   8   0   6       1109.62       1149.83        70.81 o                         
   9   0   6          0.78          7.39        17.58 o                         
 -10   1   6        318.19        341.13        37.73 o                         
  -9   1   6        406.74        421.47        44.86 o                         
  -8   1   6         87.56        120.07        27.01 o                         
  -7   1   6        172.35        161.06        35.89 o                         
  -6   1   6        325.18        342.66        39.22 o                         
  -5   1   6        138.69        146.12        30.05 o                         
  -4   1   6         26.20         19.26         5.47 o                         
  -3   1   6       3086.98       3156.45        45.01 o                         
  -2   1   6       2473.29       2410.27        49.39 o                         
  -1   1   6        897.04        899.84        34.12 o                         
   0   1   6          0.49         14.51        13.96 o                         
   1   1   6        275.95        284.64        15.84 o                         
   2   1   6        339.74        297.66        17.04 o                         
   3   1   6       2765.10       2652.21       107.03 o                         
   4   1   6         36.68         41.25        14.66 o                         
   5   1   6        357.29        318.47        38.86 o                         
   6   1   6        603.55        624.20        58.06 o                         
   7   1   6        129.31        137.32        34.39 o                         
   8   1   6          1.23         19.69        21.97 o                         
 -10   2   6        200.41        152.36        29.91 o                         
  -9   2   6          0.39          1.34        16.52 o                         
  -8   2   6         13.83         10.68        19.89 o                         
  -7   2   6        294.37        327.78        40.04 o                         
  -6   2   6       2120.04       2174.80       115.02 o                         
  -5   2   6       3211.22       3286.56        73.65 o                         
  -4   2   6         97.30        109.01         8.83 o                         
  -3   2   6       2946.16       3010.75       110.15 o                         
  -2   2   6        226.05        235.92        13.92 o                         
  -1   2   6         45.89         49.11        13.95 o                         
   0   2   6        512.38        554.82        25.53 o                         
   1   2   6       4352.93       4401.84       135.33 o                         
   2   2   6       2878.10       2914.56        50.79 o                         
   3   2   6        405.66        385.59        22.27 o                         
   4   2   6        507.37        462.05        42.03 o                         
   5   2   6          1.71         19.21        22.20 o                         
   6   2   6        596.31        620.80        52.50 o                         
   7   2   6        748.42        712.41        58.89 o                         
   8   2   6         92.38        102.51        29.85 o                         
 -10   3   6        263.67        273.71        36.28 o                         
  -9   3   6        309.20        363.48        38.86 o                         
  -8   3   6        102.56         99.66        30.90 o                         
  -7   3   6         11.02         36.81        35.57 o                         
  -6   3   6        533.36        546.56        42.06 o                         
  -5   3   6        491.55        586.66        22.19 o                         
  -4   3   6        283.10        249.80        13.60 o                         
  -3   3   6        978.22        879.79        23.02 o                         
  -2   3   6       1537.42       1614.01        81.07 o                         
  -1   3   6        979.98        953.99        33.17 o                         
   0   3   6        135.29        151.05        20.94 o                         
   1   3   6       3987.76       4129.38       160.67 o                         
   2   3   6       1153.81       1176.61        33.09 o                         
   3   3   6        131.90        125.59        15.06 o                         
   4   3   6        519.44        534.56        31.67 o                         
   5   3   6          1.73          9.47        24.76 o                         
   6   3   6        143.34        161.74        39.58 o                         
   7   3   6          0.56         16.42        24.10 o                         
   8   3   6        196.22        183.13        37.21 o                         
 -10   4   6         53.08         28.90        46.80 o                         
  -9   4   6          1.10          7.68        14.08 o                         
  -8   4   6         25.55         21.88        24.93 o                         
  -7   4   6       1501.78       1383.48        92.82 o                         
  -6   4   6       1127.51       1290.44        32.11 o                         
  -5   4   6        240.78        204.38        15.29 o                         
  -4   4   6       1295.92       1451.82       168.81 o                         
  -3   4   6       2200.69       2257.28        55.22 o                         
  -2   4   6        877.16        852.38        33.38 o                         
  -1   4   6        225.07        243.86        21.04 o                         
   0   4   6       2777.93       2923.98        72.96 o                         
   1   4   6        749.12        744.97        37.85 o                         
   2   4   6        227.97        204.00        23.43 o                         
   3   4   6       1056.16        933.98        30.17 o                         
   4   4   6        265.39        285.94        37.28 o                         
   5   4   6         92.51        100.33        33.44 o                         
   6   4   6       1330.91       1448.23        76.81 o                         
   7   4   6         46.81         49.71        32.19 o                         
 -10   5   6        100.46         64.26        65.56 o                         
  -9   5   6        407.86        408.99        93.07 o                         
  -8   5   6         12.65         12.37        32.12 o                         
  -7   5   6        232.72        215.55        78.99 o                         
  -6   5   6        441.58        503.49        24.42 o                         
  -5   5   6         20.29         19.24        10.97 o                         
  -4   5   6         24.91         29.08        10.10 o                         
  -3   5   6       2773.26       2798.54        78.94 o                         
  -2   5   6       2214.34       2322.23        66.49 o                         
  -1   5   6        114.98        129.17        27.12 o                         
   0   5   6        621.98        625.48        34.79 o                         
   1   5   6       2366.13       2586.28       197.31 o                         
   2   5   6        552.86        586.17        31.07 o                         
   3   5   6        319.54        325.25        22.04 o                         
   4   5   6        121.74        150.18        34.42 o                         
   5   5   6         96.53        101.03        31.21 o                         
   6   5   6          2.83         15.38        24.51 o                         
   7   5   6         65.92         94.87        38.71 o                         
 -10   6   6          8.11          5.38        18.19 o                         
  -9   6   6          1.28          2.88        11.84 o                         
  -8   6   6        231.17        279.15        39.44 o                         
  -7   6   6       1197.23       1333.35        72.50 o                         
  -6   6   6         56.92         85.79        17.58 o                         
  -5   6   6         33.81         35.43        11.89 o                         
  -4   6   6         98.78        104.83        30.81 o                         
  -3   6   6        411.39        425.36        30.52 o                         
  -2   6   6        108.77        105.73        28.79 o                         
  -1   6   6        154.21        235.45        28.29 o                         
   0   6   6       1090.21       1152.97        44.09 o                         
   1   6   6         63.64         36.28        16.92 o                         
   2   6   6         25.73         26.91        22.78 o                         
   3   6   6         62.65         75.25        17.45 o                         
   4   6   6         39.56         42.39        25.70 o                         
   5   6   6        139.22        139.70        34.09 o                         
   6   6   6        597.35        617.08        64.84 o                         
  -9   7   6        154.36        116.16        79.26 o                         
  -8   7   6        178.17        207.68        78.04 o                         
  -7   7   6       1304.08       1153.71       130.10 o                         
  -6   7   6         56.74         69.04        16.60 o                         
  -5   7   6          1.71          9.91        11.16 o                         
  -4   7   6        134.24        130.94        23.08 o                         
  -3   7   6        166.52        168.68        22.10 o                         
  -2   7   6         69.67         92.85        24.01 o                         
  -1   7   6        337.20        371.75        26.56 o                         
   0   7   6        392.41        453.25        28.77 o                         
   1   7   6        170.18        177.81        24.51 o                         
   2   7   6          9.44         24.41        15.94 o                         
   3   7   6          9.48          2.54        11.77 o                         
   4   7   6        350.37        373.56        43.89 o                         
   5   7   6          6.73         18.21        22.81 o                         
  -8   8   6        175.66        137.91        35.97 o                         
  -7   8   6        579.02        563.37        82.20 o                         
  -6   8   6          0.14          2.07         8.96 o                         
  -5   8   6        167.42        180.16        26.09 o                         
  -4   8   6        261.56        274.85        22.36 o                         
  -3   8   6       1246.69       1291.56       133.47 o                         
  -2   8   6          5.51         11.00        12.82 o                         
  -1   8   6         50.36         73.60        25.38 o                         
   0   8   6        613.81        574.86        51.27 o                         
   1   8   6         86.80         82.06        21.59 o                         
   2   8   6         10.05          6.23        10.53 o                         
   3   8   6         25.56         27.95        23.05 o                         
   4   8   6        360.89        363.31        65.97 o                         
   5   8   6        710.95        782.34        66.43 o                         
  -8   9   6        136.55         53.79        84.43 o                         
  -7   9   6        262.83        228.55       123.01 o                         
  -6   9   6          4.47          6.56        13.52 o                         
  -5   9   6         30.59         31.50        14.72 o                         
  -4   9   6        432.29        415.28        42.74 o                         
  -3   9   6        470.85        472.64        45.98 o                         
  -2   9   6          9.12          7.41         7.46 o                         
  -1   9   6        887.39        920.55        52.89 o                         
   0   9   6        390.99        363.62        39.03 o                         
   1   9   6        104.43        113.08        21.14 o                         
   2   9   6        344.32        290.33        26.87 o                         
   3   9   6         48.57         66.06        27.48 o                         
   4   9   6          1.34          2.99        22.07 o                         
  -6  10   6          3.14          2.82         7.83 o                         
  -5  10   6        171.87        167.90        27.78 o                         
  -4  10   6        274.13        292.29        33.02 o                         
  -3  10   6        544.72        604.34        36.01 o                         
  -2  10   6        106.94        113.01        24.61 o                         
  -1  10   6          0.52         10.96        12.97 o                         
   0  10   6          0.24          7.65        14.77 o                         
   1  10   6          9.44         22.42        28.24 o                         
   2  10   6          1.07         18.42        18.32 o                         
  -5  11   6         60.07         52.38        17.69 o                         
  -4  11   6        225.55        198.73        27.27 o                         
  -3  11   6          3.73         22.52        18.80 o                         
  -2  11   6        113.32        113.46        24.79 o                         
  -1  11   6        406.37        385.70        40.06 o                         
   0  11   6         81.61         75.33        26.75 o                         
  -3 -12   7        135.11        124.70        33.96 o                         
  -2 -12   7        672.47        648.02        46.24 o                         
  -1 -12   7         10.66          5.31        14.70 o                         
   0 -12   7          2.06         20.55        24.34 o                         
   1 -12   7          2.08          3.79        15.85 o                         
   2 -12   7          4.75         12.70        19.94 o                         
   3 -12   7          8.37          8.56        15.97 o                         
  -4 -11   7        100.67         68.42        39.13 o                         
  -3 -11   7         22.16         23.78        21.69 o                         
  -2 -11   7         13.20          8.48        15.35 o                         
  -1 -11   7         80.11         42.72        29.00 o                         
   0 -11   7         74.39         84.79        50.16 o                         
   1 -11   7        275.03        261.05        46.26 o                         
   2 -11   7        570.82        546.78        52.13 o                         
   3 -11   7         73.30         47.89        29.89 o                         
   4 -11   7         64.82         60.40        33.29 o                         
   5 -11   7         82.88         94.59        38.42 o                         
  -6 -10   7         48.65         61.20        47.40 o                         
  -5 -10   7        116.32         83.27        35.59 o                         
  -4 -10   7        131.82        136.20        32.49 o                         
  -3 -10   7       1092.38       1014.39        77.72 o                         
  -2 -10   7        361.42        379.62        41.50 o                         
  -1 -10   7        774.86        747.37        52.43 o                         
   0 -10   7         18.32         21.92        20.81 o                         
   1 -10   7          1.45         10.02        14.51 o                         
   2 -10   7          3.28          1.72        11.45 o                         
   3 -10   7          7.62          1.91        14.39 o                         
   4 -10   7        802.58        850.17        52.51 o                         
   5 -10   7         72.09         42.97        28.23 o                         
   6 -10   7        120.22        138.23        31.18 o                         
  -7  -9   7        282.85        316.47        57.73 o                         
  -6  -9   7        119.89         89.43        17.02 o                         
  -5  -9   7         12.06          6.94        13.46 o                         
  -4  -9   7        110.64        102.02        27.85 o                         
  -3  -9   7         51.64         53.31        31.63 o                         
  -2  -9   7        396.72        354.90        58.22 o                         
  -1  -9   7          1.36          8.93        14.17 o                         
   0  -9   7        154.94        171.78        35.79 o                         
   1  -9   7        830.73        806.96        51.24 o                         
   2  -9   7        140.75        166.02        43.13 o                         
   3  -9   7        101.08         81.41        37.08 o                         
   4  -9   7        336.78        414.52        59.89 o                         
   5  -9   7         19.92         21.78        18.38 o                         
   6  -9   7          5.83         13.06        16.76 o                         
  -7  -8   7          0.85          2.94        31.51 o                         
  -6  -8   7          4.07          1.19         9.09 o                         
  -5  -8   7        232.77        252.37        45.43 o                         
  -4  -8   7        855.68        900.88        76.71 o                         
  -3  -8   7        494.05        518.57        40.29 o                         
  -2  -8   7         30.76         30.30        17.21 o                         
  -1  -8   7        394.62        371.16        37.56 o                         
   0  -8   7         46.91         63.36        27.58 o                         
   1  -8   7         30.27         49.05        21.79 o                         
   2  -8   7        198.76        220.37        28.94 o                         
   3  -8   7        106.62        113.17        30.63 o                         
   4  -8   7        529.81        607.75        64.77 o                         
   5  -8   7        150.17        143.78        27.75 o                         
   6  -8   7         33.04         58.10        26.91 o                         
   7  -8   7         11.14         15.19        29.55 o                         
  -8  -7   7        131.27        130.54        41.62 o                         
  -7  -7   7         14.49         24.14        30.78 o                         
  -6  -7   7        186.74        193.45        37.78 o                         
  -5  -7   7         13.13          9.60        14.93 o                         
  -4  -7   7         12.89          5.33        10.42 o                         
  -3  -7   7        724.88        773.92        37.90 o                         
  -2  -7   7        188.04        172.82        29.81 o                         
  -1  -7   7        361.99        315.35        32.45 o                         
   0  -7   7       3932.76       3753.70       123.50 o                         
   1  -7   7       1760.29       1850.91        70.01 o                         
   2  -7   7        450.95        447.09        51.04 o                         
   3  -7   7        292.17        282.35        29.77 o                         
   4  -7   7        399.46        390.10        37.84 o                         
   5  -7   7         13.29          7.78        14.36 o                         
   6  -7   7        102.85         99.55        22.25 o                         
   7  -7   7        291.09        294.13        44.35 o                         
  -9  -6   7          5.62         38.60        30.48 o                         
  -8  -6   7        136.03        198.82        47.02 o                         
  -7  -6   7          0.32          4.53        30.24 o                         
  -6  -6   7          8.23         12.34        15.50 o                         
  -5  -6   7        674.11        741.27        47.20 o                         
  -4  -6   7       1632.69       1670.03        72.17 o                         
  -3  -6   7         70.15         52.05        32.97 o                         
  -2  -6   7        152.32        139.14        45.36 o                         
  -1  -6   7          5.55          7.77        15.70 o                         
   0  -6   7        498.64        478.74        41.51 o                         
   1  -6   7        424.68        403.60        33.65 o                         
   2  -6   7        538.36        536.22        36.30 o                         
   3  -6   7        357.72        350.59        34.27 o                         
   4  -6   7        449.17        435.03        34.27 o                         
   5  -6   7        116.22        126.40        24.34 o                         
   6  -6   7         42.32         46.98        19.62 o                         
   7  -6   7         30.58         49.97        33.71 o                         
   8  -6   7        238.65        233.68        39.88 o                         
  -9  -5   7        193.81        152.80        36.25 o                         
  -8  -5   7          9.43         10.83        23.92 o                         
  -7  -5   7          9.00         38.68        34.81 o                         
  -6  -5   7        241.46        296.41        22.63 o                         
  -5  -5   7        160.70        173.66        33.33 o                         
  -4  -5   7        154.02        181.98        32.10 o                         
  -3  -5   7          1.54          4.02         8.39 o                         
  -2  -5   7         95.02         85.34        26.67 o                         
  -1  -5   7        350.92        331.02        33.45 o                         
   0  -5   7       4139.91       3835.88       104.72 o                         
   1  -5   7         47.40         66.73        44.54 o                         
   2  -5   7        803.61        855.22        71.31 o                         
   3  -5   7        240.65        214.20        28.28 o                         
   4  -5   7       1006.23       1066.05        70.49 o                         
   5  -5   7         17.20         23.16        17.03 o                         
   6  -5   7          7.78         13.87        22.26 o                         
   7  -5   7        430.20        399.02        48.89 o                         
   8  -5   7          0.15          8.20        19.50 o                         
 -10  -4   7         12.43          4.13        17.51 o                         
  -9  -4   7          5.21         31.26        30.92 o                         
  -8  -4   7         10.80         19.43        23.14 o                         
  -7  -4   7        240.89        281.36        47.65 o                         
  -6  -4   7        405.10        447.37        23.89 o                         
  -5  -4   7        290.77        301.03        18.00 o                         
  -4  -4   7        171.09        166.67        23.29 o                         
  -3  -4   7         53.46         59.30        17.07 o                         
  -2  -4   7         18.52          0.67        20.04 o                         
  -1  -4   7        375.42        405.34        29.32 o                         
   0  -4   7       2381.89       2338.72        89.12 o                         
   1  -4   7         93.39        102.59        23.05 o                         
   2  -4   7          9.82          3.09        16.11 o                         
   3  -4   7        926.82        875.49        47.85 o                         
   4  -4   7         94.30        100.39        28.71 o                         
   5  -4   7          5.34         14.89        12.63 o                         
   6  -4   7        592.76        654.95        61.97 o                         
   7  -4   7        622.98        576.61        55.63 o                         
   8  -4   7        270.12        240.30        40.75 o                         
 -10  -3   7          2.90          7.50        15.65 o                         
  -9  -3   7        484.25        425.25        47.73 o                         
  -8  -3   7        380.05        379.73        52.15 o                         
  -7  -3   7          8.76         12.53        24.27 o                         
  -6  -3   7        255.68        255.39        14.08 o                         
  -5  -3   7       1192.87       1186.05        36.40 o                         
  -4  -3   7        848.05        911.15        53.19 o                         
  -3  -3   7        117.01         86.72        11.10 o                         
  -2  -3   7         63.68         41.75        13.54 o                         
  -1  -3   7        206.51        210.85        22.97 o                         
   0  -3   7       2373.56       2253.26        60.61 o                         
   1  -3   7          6.70         13.76        19.18 o                         
   2  -3   7       2588.17       2542.89       109.07 o                         
   3  -3   7         57.39         53.22        18.55 o                         
   4  -3   7        181.70        181.03        21.68 o                         
   5  -3   7         72.84         83.94        17.02 o                         
   6  -3   7         71.84         75.70        28.71 o                         
   7  -3   7        205.48        210.15        43.94 o                         
   8  -3   7        203.28        251.78        40.19 o                         
 -10  -2   7        149.96        153.13        31.41 o                         
  -9  -2   7         43.26         69.17        32.47 o                         
  -8  -2   7         22.45         46.96        31.28 o                         
  -7  -2   7        600.40        675.32        67.14 o                         
  -6  -2   7       1287.65       1299.63        82.20 o                         
  -5  -2   7         40.27         42.32        17.18 o                         
  -4  -2   7        856.23        908.16        49.24 o                         
  -3  -2   7         63.72         73.75         8.56 o                         
  -2  -2   7       1574.32       1462.45        43.18 o                         
  -1  -2   7       1122.09       1116.23        49.46 o                         
   0  -2   7        210.31        243.73        22.94 o                         
   1  -2   7        554.70        621.58        34.13 o                         
   2  -2   7         68.21         74.95        19.28 o                         
   3  -2   7       1350.66       1360.70        54.28 o                         
   4  -2   7        837.14        724.97        25.93 o                         
   5  -2   7          1.03          5.37         9.96 o                         
   6  -2   7        894.78        981.02        70.82 o                         
   7  -2   7        631.21        654.56        58.34 o                         
   8  -2   7         34.90         28.70        22.40 o                         
 -10  -1   7        159.42        136.83        29.47 o                         
  -9  -1   7        467.34        462.11        45.89 o                         
  -8  -1   7        365.07        367.51        48.56 o                         
  -7  -1   7         66.26         51.38        42.11 o                         
  -6  -1   7        122.99         78.09        33.79 o                         
  -5  -1   7       1736.79       1674.20        31.94 o                         
  -4  -1   7         13.16         17.11         8.44 o                         
  -3  -1   7        114.06        111.01        12.14 o                         
  -2  -1   7       1357.01       1558.49        59.36 o                         
  -1  -1   7       1454.67       1516.24        51.52 o                         
   0  -1   7        647.54        609.48        30.87 o                         
   1  -1   7          0.95         11.43        21.18 o                         
   2  -1   7       1206.57       1148.66        42.01 o                         
   3  -1   7         92.76        104.88        11.96 o                         
   4  -1   7        315.19        293.36        15.05 o                         
   5  -1   7       1166.06       1139.08        70.81 o                         
   6  -1   7         92.76         90.36        33.33 o                         
   7  -1   7          0.53         12.26        22.37 o                         
   8  -1   7         20.11         21.62        23.02 o                         
 -10   0   7         88.59         81.50        25.57 o                         
  -9   0   7         29.48         -0.78        17.73 o                         
  -8   0   7          2.25         11.71        22.77 o                         
  -7   0   7        619.00        545.67        51.91 o                         
  -6   0   7        856.19        816.43        65.52 o                         
  -5   0   7        205.99        187.24         6.45 o                         
  -4   0   7       2206.06       2251.16        43.86 o                         
  -3   0   7        582.48        665.97        20.05 o                         
  -2   0   7       4132.54       4208.68       209.17 o                         
  -1   0   7        482.68        557.96        27.58 o                         
   0   0   7        161.05        137.49        21.43 o                         
   1   0   7        165.59        146.91        21.72 o                         
   2   0   7        655.99        629.15        24.99 o                         
   3   0   7       6153.58       6223.46       152.18 o                         
   4   0   7          1.77          7.72         6.79 o                         
   5   0   7        988.01       1088.12        81.26 o                         
   6   0   7       1079.03        992.14        69.46 o                         
   7   0   7        802.02        705.47        63.73 o                         
   8   0   7          6.81         -2.73        21.01 o                         
 -10   1   7        323.67        323.12        45.40 o                         
  -9   1   7         31.19         30.50        21.35 o                         
  -8   1   7         17.54         19.55        18.72 o                         
  -7   1   7        182.57        153.81        34.14 o                         
  -6   1   7        265.78        226.36        37.37 o                         
  -5   1   7         26.57         31.91        14.65 o                         
  -4   1   7        125.28        119.96        10.54 o                         
  -3   1   7        550.68        664.49        22.07 o                         
  -2   1   7       2055.14       1979.75        49.39 o                         
  -1   1   7         36.51         31.54        16.05 o                         
   0   1   7        365.38        337.58        24.79 o                         
   1   1   7        379.41        327.69        30.66 o                         
   2   1   7       3155.20       3171.71        64.85 o                         
   3   1   7        274.56        231.18        14.70 o                         
   4   1   7         22.23         16.55        13.33 o                         
   5   1   7        264.21        247.94        35.40 o                         
   6   1   7         89.80        133.53        34.68 o                         
   7   1   7         44.83         29.87        34.66 o                         
   8   1   7          8.50         32.04        28.96 o                         
 -10   2   7         57.42         64.64        25.01 o                         
  -9   2   7        186.33        195.45        33.68 o                         
  -8   2   7        307.00        288.20        42.58 o                         
  -7   2   7        290.92        258.34        37.39 o                         
  -6   2   7        359.73        352.29        40.50 o                         
  -5   2   7        105.97        102.96         7.33 o                         
  -4   2   7       1244.50       1439.56        50.33 o                         
  -3   2   7       1520.03       1504.56        44.71 o                         
  -2   2   7      11081.86      11232.78       114.02 o                         
  -1   2   7        841.20        831.72        60.19 o                         
   0   2   7        129.49        140.58        20.35 o                         
   1   2   7          4.87          5.38        13.22 o                         
   2   2   7        219.11        237.29        23.34 o                         
   3   2   7         50.54         40.18        11.89 o                         
   4   2   7       1573.66       1531.32       104.87 o                         
   5   2   7        471.92        528.45        54.52 o                         
   6   2   7        319.81        266.81        47.09 o                         
   7   2   7         34.40         48.48        24.77 o                         
 -10   3   7        636.18        697.75        57.69 o                         
  -9   3   7         37.65         51.16        29.52 o                         
  -8   3   7        100.52        101.67        26.24 o                         
  -7   3   7        123.88        160.80        35.04 o                         
  -6   3   7        132.66        110.64        12.59 o                         
  -5   3   7         23.51         17.85         5.39 o                         
  -4   3   7        745.92        746.99        27.82 o                         
  -3   3   7        563.39        546.72        29.59 o                         
  -2   3   7         50.53         44.66        20.73 o                         
  -1   3   7         12.62         22.97        16.09 o                         
   0   3   7        420.86        404.05        27.86 o                         
   1   3   7        772.40        660.65        58.41 o                         
   2   3   7       1639.48       1637.23        96.23 o                         
   3   3   7        373.03        364.96        26.00 o                         
   4   3   7         89.79        112.31        30.96 o                         
   5   3   7         20.93         51.92        32.13 o                         
   6   3   7         41.15         25.26        20.66 o                         
   7   3   7         78.69        113.24        40.09 o                         
 -10   4   7          2.76         11.43        13.54 o                         
  -9   4   7        345.28        346.40        41.87 o                         
  -8   4   7        226.61        240.85        38.06 o                         
  -7   4   7         30.10         29.90        20.60 o                         
  -6   4   7        269.89        301.83        16.76 o                         
  -5   4   7         22.08         34.27        15.75 o                         
  -4   4   7         71.96         73.05        13.41 o                         
  -3   4   7        519.62        504.12        40.65 o                         
  -2   4   7       1562.93       1663.07        53.48 o                         
  -1   4   7        320.88        327.64        37.13 o                         
   0   4   7        111.50        100.23        16.29 o                         
   1   4   7        733.14        768.78        44.52 o                         
   2   4   7         27.82         31.73        17.82 o                         
   3   4   7         10.15          2.68         3.98 o                         
   4   4   7        366.05        303.10        39.18 o                         
   5   4   7        673.47        658.07        61.90 o                         
   6   4   7          5.38         36.69        33.78 o                         
   7   4   7         73.44         76.62        39.11 o                         
 -10   5   7        106.98         69.16        54.17 o                         
  -9   5   7        230.51        227.00        37.72 o                         
  -8   5   7          8.17          5.55        11.93 o                         
  -7   5   7          1.47          9.16        24.75 o                         
  -6   5   7         70.21         71.89        11.96 o                         
  -5   5   7         77.00         92.99        14.76 o                         
  -4   5   7       1189.93       1102.32        40.35 o                         
  -3   5   7          2.14          2.75        10.81 o                         
  -2   5   7          1.06          4.36        10.27 o                         
  -1   5   7        709.37        719.51        34.91 o                         
   0   5   7        875.84        730.26        44.63 o                         
   1   5   7       1114.48       1056.83        76.62 o                         
   2   5   7        300.45        297.43        21.46 o                         
   3   5   7         57.58         71.75        27.44 o                         
   4   5   7        115.29         92.80        29.12 o                         
   5   5   7         17.52         30.92        30.20 o                         
   6   5   7         40.87         36.34        34.67 o                         
  -9   6   7         67.06         90.80        86.89 o                         
  -8   6   7        141.10        192.93        57.37 o                         
  -7   6   7         69.02        100.48        77.57 o                         
  -6   6   7        427.83        430.00        24.21 o                         
  -5   6   7         67.94         64.20        13.88 o                         
  -4   6   7        317.64        313.98        23.86 o                         
  -3   6   7       1235.16       1189.24        87.96 o                         
  -2   6   7        669.40        686.99        32.75 o                         
  -1   6   7         32.37         46.35        20.99 o                         
   0   6   7         39.47         46.76        22.63 o                         
   1   6   7        294.57        311.63        23.49 o                         
   2   6   7         76.61         91.04        22.17 o                         
   3   6   7         42.81         36.06        16.70 o                         
   4   6   7        126.64        149.36        55.68 o                         
   5   6   7        336.14        334.66        47.46 o                         
   6   6   7         44.84         47.13        33.47 o                         
  -9   7   7        185.24        145.19        74.92 o                         
  -8   7   7          0.54         10.86        19.64 o                         
  -7   7   7         46.83         30.15        44.59 o                         
  -6   7   7        833.61        777.35        48.84 o                         
  -5   7   7        182.79        167.44        21.57 o                         
  -4   7   7         24.03         27.38        22.25 o                         
  -3   7   7         18.22         17.55        12.71 o                         
  -2   7   7         15.77         18.98        15.73 o                         
  -1   7   7          2.61          9.83        10.33 o                         
   0   7   7       1174.87       1189.58        65.97 o                         
   1   7   7        811.67        773.20        48.97 o                         
   2   7   7          5.52         16.32        15.89 o                         
   3   7   7          8.62         13.29        23.79 o                         
   4   7   7         33.94         65.82        29.72 o                         
   5   7   7          7.06          0.51        22.39 o                         
  -8   8   7        283.35        237.49        48.21 o                         
  -7   8   7        191.48        178.20        37.66 o                         
  -6   8   7          1.29          1.68         8.24 o                         
  -5   8   7        239.01        229.86        24.74 o                         
  -4   8   7       1432.43       1469.44        74.08 o                         
  -3   8   7        665.01        665.91        41.67 o                         
  -2   8   7        133.56        128.57        22.89 o                         
  -1   8   7          7.12         10.25        12.64 o                         
   0   8   7         78.56         65.05        26.62 o                         
   1   8   7          0.06         11.25        15.91 o                         
   2   8   7        112.96        128.94        21.73 o                         
   3   8   7        196.41        224.81        40.13 o                         
   4   8   7        192.76        174.80        37.97 o                         
  -7   9   7        123.11         61.11        72.84 o                         
  -6   9   7        720.82        725.09        36.36 o                         
  -5   9   7          0.50         12.83        10.72 o                         
  -4   9   7          1.22          7.58        10.18 o                         
  -3   9   7         57.67         54.78        16.36 o                         
  -2   9   7         15.23         10.83        15.18 o                         
  -1   9   7        222.53        218.53        32.96 o                         
   0   9   7       1386.21       1352.75        56.26 o                         
   1   9   7        358.02        305.12        28.86 o                         
   2   9   7        145.91        121.85        28.15 o                         
   3   9   7         39.62         36.15        35.33 o                         
  -6  10   7         40.13         15.61        56.97 o                         
  -5  10   7         64.06         59.40        19.50 o                         
  -4  10   7        351.19        368.69        39.23 o                         
  -3  10   7         67.94         46.90        20.98 o                         
  -2  10   7          2.25          4.54         9.83 o                         
  -1  10   7          4.03         16.73        16.38 o                         
   0  10   7        126.31        134.68        25.66 o                         
   1  10   7          0.64          5.77        13.38 o                         
  -2 -12   8         87.81         59.01        41.36 o                         
  -1 -12   8         32.28         14.69        24.91 o                         
   0 -12   8         16.84         32.06        29.83 o                         
   1 -12   8        118.88        121.91        42.29 o                         
   2 -12   8        228.65        253.65        42.38 o                         
  -4 -11   8         75.31         33.88        28.74 o                         
  -3 -11   8         90.54         66.91        31.39 o                         
  -2 -11   8         30.98         20.43        18.30 o                         
  -1 -11   8         29.44         20.78        16.39 o                         
   0 -11   8        178.53        151.02        47.34 o                         
   1 -11   8        568.69        599.96        45.43 o                         
   2 -11   8          4.26          6.51        10.77 o                         
   3 -11   8          0.00         13.65        26.62 o                         
   4 -11   8          9.34         10.31        20.00 o                         
  -5 -10   8         60.89         77.04        40.31 o                         
  -4 -10   8        337.79        292.55        30.99 o                         
  -3 -10   8        337.89        308.87        44.32 o                         
  -2 -10   8         42.62         37.50        25.35 o                         
  -1 -10   8         47.59         48.52        25.18 o                         
   0 -10   8        121.95        129.32        40.08 o                         
   1 -10   8        677.25        732.67        46.49 o                         
   2 -10   8         19.12         20.56        14.19 o                         
   3 -10   8         46.16         50.00        35.40 o                         
   4 -10   8         53.40         23.01        22.42 o                         
   5 -10   8        412.74        420.77        39.80 o                         
  -6  -9   8          0.65         46.06        46.86 o                         
  -5  -9   8          5.51          3.04        12.88 o                         
  -4  -9   8          0.11          6.62        13.77 o                         
  -3  -9   8          7.67         10.21        14.02 o                         
  -2  -9   8       1090.17       1016.66        69.39 o                         
  -1  -9   8        937.34        939.36        59.84 o                         
   0  -9   8        175.46        198.70        42.22 o                         
   1  -9   8        360.83        336.59        52.65 o                         
   2  -9   8         20.48         25.15        24.93 o                         
   3  -9   8         47.95         51.97        31.16 o                         
   4  -9   8         41.79         53.21        23.94 o                         
   5  -9   8        668.83        673.93        51.79 o                         
   6  -9   8        214.22        195.91        33.12 o                         
  -7  -8   8          0.78         28.43        48.15 o                         
  -6  -8   8         50.89         80.72        48.64 o                         
  -5  -8   8        266.35        217.84        42.20 o                         
  -4  -8   8        738.11        673.63        37.58 o                         
  -3  -8   8       1303.92       1263.24        62.87 o                         
  -2  -8   8        151.23        167.69        37.27 o                         
  -1  -8   8         70.55        104.44        39.74 o                         
   0  -8   8        849.65        900.47        56.06 o                         
   1  -8   8       1440.57       1436.33       140.41 o                         
   2  -8   8        174.17        142.49        38.81 o                         
   3  -8   8         88.61        108.67        26.94 o                         
   4  -8   8        160.11        132.85        26.43 o                         
   5  -8   8        108.47        141.24        37.46 o                         
   6  -8   8          0.80          8.94        27.78 o                         
  -8  -7   8        463.38        439.88        59.58 o                         
  -7  -7   8         11.28         19.36        27.96 o                         
  -6  -7   8         34.94         52.14        47.28 o                         
  -5  -7   8         62.81         69.48        29.85 o                         
  -4  -7   8         13.40          1.48        14.36 o                         
  -3  -7   8        267.51        254.43        36.57 o                         
  -2  -7   8       1606.20       1655.69        67.58 o                         
  -1  -7   8       1732.73       1701.40       117.13 o                         
   0  -7   8          0.91          8.88        12.11 o                         
   1  -7   8          0.25          3.93        17.07 o                         
   2  -7   8          3.73         14.01        31.17 o                         
   3  -7   8        678.34        716.69        51.03 o                         
   4  -7   8        747.98        717.40        45.70 o                         
   5  -7   8        662.52        719.27        60.68 o                         
   6  -7   8          3.25          6.88        29.27 o                         
   7  -7   8        222.09        168.39        40.64 o                         
  -8  -6   8        388.38        369.35        54.31 o                         
  -7  -6   8        147.36        154.64        47.37 o                         
  -6  -6   8        413.14        396.12        58.82 o                         
  -5  -6   8       1677.80       1663.17        76.07 o                         
  -4  -6   8         89.06         90.68        34.09 o                         
  -3  -6   8        275.93        295.73        37.84 o                         
  -2  -6   8        365.02        335.16        41.02 o                         
  -1  -6   8       1120.04       1097.38        69.11 o                         
   0  -6   8       1018.70       1084.99        52.85 o                         
   1  -6   8        744.85        733.14        41.72 o                         
   2  -6   8        141.84        133.52        25.10 o                         
   3  -6   8          4.22         14.87        14.89 o                         
   4  -6   8        128.21        138.44        28.65 o                         
   5  -6   8          0.58          2.80        13.46 o                         
   6  -6   8          9.81         15.44        28.12 o                         
   7  -6   8        375.86        392.96        48.51 o                         
  -9  -5   8        547.62        591.65        63.64 o                         
  -8  -5   8        113.62        103.41        38.34 o                         
  -7  -5   8         50.58         45.86        33.21 o                         
  -6  -5   8        233.14        242.02        47.48 o                         
  -5  -5   8          9.42         11.43        13.01 o                         
  -4  -5   8        280.49        267.70        40.63 o                         
  -3  -5   8        689.88        718.33        58.44 o                         
  -2  -5   8        133.27        100.24        23.12 o                         
  -1  -5   8          2.44         34.93        39.66 o                         
   0  -5   8        227.06        222.65        25.40 o                         
   1  -5   8        125.06        136.52        25.42 o                         
   2  -5   8        228.19        227.19        28.93 o                         
   3  -5   8       1568.14       1676.26        59.51 o                         
   4  -5   8       1204.00       1249.56        64.16 o                         
   5  -5   8          1.44         20.10        15.37 o                         
   6  -5   8         76.60         65.57        31.45 o                         
   7  -5   8         14.02         33.33        32.67 o                         
  -9  -4   8        215.59        209.29        42.54 o                         
  -8  -4   8        167.32        175.91        43.15 o                         
  -7  -4   8         28.90          1.03        26.17 o                         
  -6  -4   8        698.25        671.90        58.01 o                         
  -5  -4   8        768.84        730.37        31.79 o                         
  -4  -4   8         24.05         32.72        11.79 o                         
  -3  -4   8          5.95         -0.24        11.14 o                         
  -2  -4   8        479.37        433.64        74.55 o                         
  -1  -4   8        844.68        799.64        98.14 o                         
   0  -4   8        110.73        112.23        22.60 o                         
   1  -4   8        578.71        595.65        38.74 o                         
   2  -4   8        105.46        109.70        23.60 o                         
   3  -4   8         49.19         49.17        20.61 o                         
   4  -4   8          3.97          6.26        15.10 o                         
   5  -4   8        349.72        359.15        49.63 o                         
   6  -4   8        178.91        230.21        45.59 o                         
   7  -4   8        396.31        490.98        55.53 o                         
   8  -4   8        335.57        344.56        49.33 o                         
 -10  -3   8        720.86        735.23        63.85 o                         
  -9  -3   8        575.69        609.73        53.51 o                         
  -8  -3   8         52.18         55.11        30.97 o                         
  -7  -3   8         21.51         18.14        24.76 o                         
  -6  -3   8        242.95        233.20        14.92 o                         
  -5  -3   8         88.81         89.28        12.24 o                         
  -4  -3   8        524.21        456.76        25.70 o                         
  -3  -3   8       1405.41       1407.79        50.19 o                         
  -2  -3   8         22.82         15.75        15.21 o                         
  -1  -3   8        946.43        990.22        56.99 o                         
   0  -3   8        299.37        301.44        27.65 o                         
   1  -3   8         74.19         76.71        19.87 o                         
   2  -3   8         74.48         80.23        21.36 o                         
   3  -3   8       6304.73       6373.94       130.92 o                         
   4  -3   8       1078.15       1111.61        42.38 o                         
   5  -3   8        246.27        218.22        39.74 o                         
   6  -3   8          4.63         38.69        31.92 o                         
   7  -3   8         26.95         40.47        35.53 o                         
   8  -3   8         12.88         38.51        28.73 o                         
 -10  -2   8        195.45        189.62        34.81 o                         
  -9  -2   8          1.30          4.14        19.74 o                         
  -8  -2   8          6.17         20.61        43.02 o                         
  -7  -2   8        116.98        122.09        35.15 o                         
  -6  -2   8       2304.51       2422.43       101.79 o                         
  -5  -2   8       2468.02       2371.98       179.71 o                         
  -4  -2   8        299.47        278.16        14.26 o                         
  -3  -2   8        287.12        263.74        22.91 o                         
  -2  -2   8        507.73        498.69        35.82 o                         
  -1  -2   8       1184.71        978.33        43.02 o                         
   0  -2   8        203.05        193.99        23.31 o                         
   1  -2   8       1042.38       1066.79        75.59 o                         
   2  -2   8         70.02         68.15        20.50 o                         
   3  -2   8         57.86         51.28        20.69 o                         
   4  -2   8        101.16         87.68        15.68 o                         
   5  -2   8         33.19         66.87        30.66 o                         
   6  -2   8        221.31        223.65        46.33 o                         
   7  -2   8        522.23        629.83        59.21 o                         
   8  -2   8        288.16        253.58        40.03 o                         
 -10  -1   8        502.14        544.32        54.31 o                         
  -9  -1   8        303.20        314.09        47.67 o                         
  -8  -1   8          2.03          4.37        21.41 o                         
  -7  -1   8          9.26         30.16        38.43 o                         
  -6  -1   8       1275.74       1432.16        81.82 o                         
  -5  -1   8        898.40        771.54        54.08 o                         
  -4  -1   8        233.42        226.85        15.49 o                         
  -3  -1   8       1234.28       1108.98        55.51 o                         
  -2  -1   8         68.16         47.95        16.47 o                         
  -1  -1   8         22.09         27.99        18.15 o                         
   0  -1   8         19.37         20.49        16.27 o                         
   1  -1   8        451.91        422.04        30.57 o                         
   2  -1   8       3500.15       3531.50       177.16 o                         
   3  -1   8       1899.40       1857.47       162.16 o                         
   4  -1   8        371.08        336.89        20.93 o                         
   5  -1   8        203.78        205.86        39.36 o                         
   6  -1   8        153.54        162.64        39.31 o                         
   7  -1   8          0.94         46.27        37.71 o                         
   8  -1   8         16.45         16.46        28.37 o                         
 -10   0   8        659.35        612.59        54.86 o                         
  -9   0   8         62.91         73.77        32.24 o                         
  -8   0   8          4.73         -0.47        19.15 o                         
  -7   0   8        907.71        906.51        73.13 o                         
  -6   0   8       1069.14        964.04        68.47 o                         
  -5   0   8         20.08         24.51        11.64 o                         
  -4   0   8       1014.78       1063.80        28.45 o                         
  -3   0   8        553.49        543.34        27.18 o                         
  -2   0   8        486.00        427.44        25.53 o                         
  -1   0   8       2066.87       2114.33        57.32 o                         
   0   0   8        429.30        452.54        32.15 o                         
   1   0   8        337.58        305.99        26.49 o                         
   2   0   8         18.78         28.07        17.02 o                         
   3   0   8       1493.40       1561.59        43.45 o                         
   4   0   8          9.78          7.62         6.67 o                         
   5   0   8          6.78         14.01        23.54 o                         
   6   0   8       1347.87       1455.20        82.63 o                         
   7   0   8        193.29        225.87        46.68 o                         
 -10   1   8        238.93        254.77        41.90 o                         
  -9   1   8         72.88        109.38        28.97 o                         
  -8   1   8        642.71        648.74        51.64 o                         
  -7   1   8        336.75        358.70        44.99 o                         
  -6   1   8       1127.76       1008.08        62.06 o                         
  -5   1   8        120.52        123.52        16.98 o                         
  -4   1   8        451.67        491.43        17.11 o                         
  -3   1   8        926.26        789.46        32.73 o                         
  -2   1   8         25.88         29.66        16.40 o                         
  -1   1   8          6.91         18.22        15.47 o                         
   0   1   8          0.88         14.27        13.29 o                         
   1   1   8       3742.55       3844.83        92.55 o                         
   2   1   8       1312.83       1315.91        45.89 o                         
   3   1   8          6.13         11.24         9.72 o                         
   4   1   8         35.70         41.56        29.90 o                         
   5   1   8         89.03        104.86        31.81 o                         
   6   1   8         57.60         51.97        30.40 o                         
   7   1   8         91.61        114.46        37.89 o                         
 -10   2   8        100.89         77.35        27.22 o                         
  -9   2   8         12.61          3.50        18.03 o                         
  -8   2   8         71.63        105.41        30.58 o                         
  -7   2   8        888.18        865.41        66.48 o                         
  -6   2   8        128.18         99.02        24.86 o                         
  -5   2   8        150.69        181.80        13.79 o                         
  -4   2   8       1303.47       1304.24        53.47 o                         
  -3   2   8        281.26        261.15        22.03 o                         
  -2   2   8         53.59         63.58        23.77 o                         
  -1   2   8       2607.03       2546.91        71.16 o                         
   0   2   8        141.10        158.19        19.89 o                         
   1   2   8        433.01        462.70        26.94 o                         
   2   2   8        317.01        364.82        23.60 o                         
   3   2   8        314.08        331.34        20.64 o                         
   4   2   8         91.25         83.96        36.01 o                         
   5   2   8        519.71        530.62        57.01 o                         
   6   2   8       1131.11       1219.23        76.82 o                         
   7   2   8         41.44         61.64        27.81 o                         
 -10   3   8        383.06        443.49        55.47 o                         
  -9   3   8        100.26         79.53        32.72 o                         
  -8   3   8        563.01        657.00        61.89 o                         
  -7   3   8        320.39        290.66        42.73 o                         
  -6   3   8         85.18         85.87         9.91 o                         
  -5   3   8          2.78         10.49         8.07 o                         
  -4   3   8         13.79          5.70         8.67 o                         
  -3   3   8       1257.01       1259.22        51.99 o                         
  -2   3   8        279.23        276.25        33.04 o                         
  -1   3   8         43.13         46.37        16.20 o                         
   0   3   8        297.97        331.60        23.57 o                         
   1   3   8       1893.56       1988.97        60.99 o                         
   2   3   8        792.44        735.13        33.36 o                         
   3   3   8        107.09         90.55        17.96 o                         
   4   3   8          0.83         10.89        30.97 o                         
   5   3   8        153.28        165.29        37.53 o                         
   6   3   8         89.57        100.33        36.03 o                         
 -10   4   8          3.62          2.54        13.71 o                         
  -9   4   8          1.02         16.44        18.51 o                         
  -8   4   8        102.06        115.32        30.70 o                         
  -7   4   8        542.76        605.21        52.61 o                         
  -6   4   8         27.57         27.21         9.81 o                         
  -5   4   8         87.05         94.28        14.46 o                         
  -4   4   8         11.51          7.43        12.29 o                         
  -3   4   8        205.69        231.73        22.58 o                         
  -2   4   8        302.75        310.36        22.44 o                         
  -1   4   8        994.02       1081.74        43.47 o                         
   0   4   8         14.99         20.68        15.22 o                         
   1   4   8        284.86        356.80        32.99 o                         
   2   4   8        109.36        109.89        26.65 o                         
   3   4   8         27.03         42.49        36.35 o                         
   4   4   8        320.04        417.08        50.70 o                         
   5   4   8        401.58        426.52        47.82 o                         
   6   4   8        280.06        289.52        47.65 o                         
  -9   5   8          6.28         13.10        35.46 o                         
  -8   5   8       1184.05       1013.62       113.09 o                         
  -7   5   8        664.46        649.44        65.35 o                         
  -6   5   8         12.64          4.40         6.71 o                         
  -5   5   8        237.73        231.99        19.13 o                         
  -4   5   8         45.66         47.53        14.41 o                         
  -3   5   8          6.67         16.02        14.06 o                         
  -2   5   8         26.68         36.58        12.25 o                         
  -1   5   8        468.38        444.58        34.05 o                         
   0   5   8        129.85        162.30        24.81 o                         
   1   5   8        474.39        517.05        44.38 o                         
   2   5   8        300.05        298.62        35.36 o                         
   3   5   8          3.78          3.84        17.25 o                         
   4   5   8          5.63         13.66        24.18 o                         
   5   5   8        312.50        427.00        51.36 o                         
  -9   6   8        263.83        238.16       126.66 o                         
  -8   6   8        176.61        121.96       122.21 o                         
  -7   6   8        155.26        167.88       111.29 o                         
  -6   6   8        142.99        148.15        19.52 o                         
  -5   6   8        300.30        357.65        29.16 o                         
  -4   6   8        834.01        865.75        42.07 o                         
  -3   6   8       1364.76       1365.56        71.12 o                         
  -2   6   8          3.48          2.89        12.31 o                         
  -1   6   8         37.67         31.68        18.67 o                         
   0   6   8        132.77        164.36        20.26 o                         
   1   6   8        740.53        750.11        81.86 o                         
   2   6   8        261.58        225.29        27.79 o                         
   3   6   8          6.85          0.60        22.54 o                         
   4   6   8        776.55        826.73        63.62 o                         
   5   6   8        505.11        484.93        50.89 o                         
  -8   7   8        788.29        697.69       141.66 o                         
  -7   7   8        108.04         90.72        81.14 o                         
  -6   7   8          3.30          8.60        34.23 o                         
  -5   7   8        194.13        169.48        22.09 o                         
  -4   7   8          5.01         10.71        13.99 o                         
  -3   7   8        209.08        215.68        27.25 o                         
  -2   7   8         18.05         21.29        13.52 o                         
  -1   7   8        161.26        191.18        28.69 o                         
   0   7   8        128.32        127.11        23.77 o                         
   1   7   8        348.33        322.05        36.42 o                         
   2   7   8        413.94        397.57        31.27 o                         
   3   7   8         23.86         37.64        24.45 o                         
   4   7   8        153.17        205.67        41.74 o                         
  -7   8   8         36.69         18.62        30.86 o                         
  -6   8   8         60.23         63.74        69.82 o                         
  -5   8   8        286.47        254.76        36.14 o                         
  -4   8   8        127.11        128.76        21.08 o                         
  -3   8   8        461.53        451.19        32.47 o                         
  -2   8   8         98.46        104.13        23.21 o                         
  -1   8   8         88.34        104.64        23.27 o                         
   0   8   8        146.32        158.94        24.82 o                         
   1   8   8         15.93         27.80        38.29 o                         
   2   8   8         16.60          3.54        19.79 o                         
   3   8   8        530.70        429.59        51.35 o                         
  -6   9   8          2.23         11.96        28.48 o                         
  -5   9   8         49.40         55.42        20.88 o                         
  -4   9   8          0.30          4.97         9.81 o                         
  -3   9   8         75.63         59.71        23.70 o                         
  -2   9   8         15.50          9.36         7.93 o                         
  -1   9   8        220.03        229.26        35.29 o                         
   0   9   8         89.23         32.28        21.88 o                         
   1   9   8        193.52        202.62        27.79 o                         
  -4  10   8        109.54         75.45        34.75 o                         
  -3  10   8         32.74         23.17        15.76 o                         
  -2  10   8         33.77         19.78        19.20 o                         
  -1  10   8        223.81        200.98        27.56 o                         
  -3 -11   9         61.16         53.36        31.17 o                         
  -2 -11   9         22.61         10.29        17.42 o                         
  -1 -11   9         41.49         65.93        55.91 o                         
   0 -11   9        456.57        459.01        63.18 o                         
   1 -11   9        176.31        187.56        49.14 o                         
   2 -11   9          0.10         -1.85        16.92 o                         
   3 -11   9         60.35         80.28        37.05 o                         
  -5 -10   9        380.77        348.38        32.44 o                         
  -4 -10   9        696.98        743.57        46.66 o                         
  -3 -10   9        100.87        119.66        49.71 o                         
  -2 -10   9          3.51         23.20        52.71 o                         
  -1 -10   9        305.41        316.06        47.97 o                         
   0 -10   9         83.56         69.48        35.56 o                         
   1 -10   9         50.68         46.82        29.62 o                         
   2 -10   9        227.45        297.51        55.41 o                         
   3 -10   9         25.33         39.28        35.48 o                         
   4 -10   9          0.19         24.46        18.93 o                         
  -6  -9   9        115.27        163.71        57.77 o                         
  -5  -9   9        331.46        317.46        47.89 o                         
  -4  -9   9        186.97        207.18        36.70 o                         
  -3  -9   9        410.43        385.81        33.86 o                         
  -2  -9   9         52.45         37.33        21.73 o                         
  -1  -9   9         36.79         40.43        29.40 o                         
   0  -9   9        983.04        886.01        74.72 o                         
   1  -9   9          0.15          6.46        17.42 o                         
   2  -9   9        172.73        146.25        31.60 o                         
   3  -9   9         67.96         60.17        24.09 o                         
   4  -9   9        224.55        245.52        38.44 o                         
   5  -9   9         69.72         76.79        24.31 o                         
  -7  -8   9          1.34          1.80        33.13 o                         
  -6  -8   9          3.13         40.56        40.42 o                         
  -5  -8   9        675.45        665.32        43.18 o                         
  -4  -8   9        685.59        707.04        49.31 o                         
  -3  -8   9         15.80          9.32        14.30 o                         
  -2  -8   9          0.16         11.34        16.19 o                         
  -1  -8   9        127.84        106.92        41.88 o                         
   0  -8   9        296.67        322.04        53.48 o                         
   1  -8   9        381.82        388.22        49.49 o                         
   2  -8   9        492.30        527.64        47.33 o                         
   3  -8   9          1.69         20.37        16.78 o                         
   4  -8   9         12.89         10.92        16.06 o                         
   5  -8   9        110.95        137.56        26.94 o                         
   6  -8   9          1.41         10.79        22.92 o                         
  -7  -7   9        155.21        132.05        44.35 o                         
  -6  -7   9         23.70         13.40        32.92 o                         
  -5  -7   9        701.11        739.66        49.98 o                         
  -4  -7   9         89.19         98.75        25.89 o                         
  -3  -7   9         78.26         70.76        35.57 o                         
  -2  -7   9         12.57         10.88        19.79 o                         
  -1  -7   9        567.46        525.67        53.11 o                         
   0  -7   9        693.23        666.03        48.00 o                         
   1  -7   9        153.66        144.76        27.52 o                         
   2  -7   9        197.37        199.04        30.61 o                         
   3  -7   9        107.41        109.26        28.70 o                         
   4  -7   9        652.83        718.81        47.32 o                         
   5  -7   9         46.09         68.40        23.33 o                         
   6  -7   9         21.76         40.17        31.92 o                         
  -8  -6   9         11.71         11.11        29.38 o                         
  -7  -6   9         67.47         76.73        41.78 o                         
  -6  -6   9        111.11         81.56        44.92 o                         
  -5  -6   9        201.32        213.10        24.02 o                         
  -4  -6   9         93.02         96.04        46.03 o                         
  -3  -6   9         16.71         16.57        11.99 o                         
  -2  -6   9         69.69         36.22        28.48 o                         
  -1  -6   9        735.82        794.58        44.63 o                         
   0  -6   9       1320.79       1397.01        71.33 o                         
   1  -6   9         44.61         34.00        17.89 o                         
   2  -6   9        271.24        270.07        29.95 o                         
   3  -6   9         83.16         62.01        32.39 o                         
   4  -6   9        190.00        176.96        27.68 o                         
   5  -6   9          0.85          9.72        16.14 o                         
   6  -6   9        292.89        336.90        48.66 o                         
  -9  -5   9        505.26        530.03        58.88 o                         
  -8  -5   9        507.13        473.82        56.80 o                         
  -7  -5   9         27.16         76.25        46.06 o                         
  -6  -5   9        130.31        157.45        54.79 o                         
  -5  -5   9       2140.03       2156.73        73.28 o                         
  -4  -5   9         13.77         13.08        14.73 o                         
  -3  -5   9        373.02        337.55        32.07 o                         
  -2  -5   9        602.08        628.80        36.98 o                         
  -1  -5   9        816.35        772.27        41.98 o                         
   0  -5   9        107.49        113.10        25.80 o                         
   1  -5   9        168.75        195.02        27.65 o                         
   2  -5   9        219.22        224.28        50.61 o                         
   3  -5   9        440.39        396.65        48.88 o                         
   4  -5   9       1050.20       1098.66       115.56 o                         
   6  -5   9          5.77         15.09        20.12 o                         
   7  -5   9        204.93        191.77        41.68 o                         
  -9  -4   9        117.98        128.61        51.77 o                         
  -8  -4   9        216.06        206.70        46.88 o                         
  -7  -4   9        262.10        309.13        60.09 o                         
  -6  -4   9         89.35        110.56        50.58 o                         
  -5  -4   9        210.31        246.21        21.35 o                         
  -4  -4   9        903.24        883.89        38.45 o                         
  -3  -4   9         77.50        127.60        21.35 o                         
  -2  -4   9       1440.40       1466.92        61.60 o                         
  -1  -4   9       1113.72       1074.16        50.05 o                         
   0  -4   9        674.48        671.30        47.50 o                         
   1  -4   9         20.47         46.37        26.61 o                         
   2  -4   9          1.39          8.02        17.91 o                         
   3  -4   9         29.59         17.56        20.30 o                         
   4  -4   9         92.71        107.43        24.90 o                         
   5  -4   9         18.77         41.64        27.50 o                         
   6  -4   9        387.44        401.80        48.73 o                         
   7  -4   9        374.76        381.26        54.96 o                         
  -9  -3   9       1017.94       1134.69        90.13 o                         
  -8  -3   9        520.71        496.95        61.57 o                         
  -7  -3   9        159.89        160.30        40.34 o                         
  -6  -3   9        777.82        678.29        78.04 o                         
  -5  -3   9       1268.95       1277.34        38.38 o                         
  -4  -3   9         49.29         67.36        15.66 o                         
  -3  -3   9         27.87         24.05        12.77 o                         
  -2  -3   9       1581.44       1558.93        67.15 o                         
  -1  -3   9        133.04        107.31        21.69 o                         
   0  -3   9        198.71        262.60        28.55 o                         
   1  -3   9        203.45        194.20        31.24 o                         
   2  -3   9        674.32        688.97       101.22 o                         
   3  -3   9        362.42        387.13        29.62 o                         
   4  -3   9        621.29        647.88        37.33 o                         
   5  -3   9        139.31        172.77        35.98 o                         
   6  -3   9        374.10        372.65        53.61 o                         
   7  -3   9         70.32         62.66        26.06 o                         
  -9  -2   9        619.54        645.66        64.25 o                         
  -8  -2   9         28.73         31.21        34.01 o                         
  -7  -2   9         58.44         79.96        44.39 o                         
  -6  -2   9        205.60        196.31        44.74 o                         
  -5  -2   9         80.64         94.49        29.41 o                         
  -4  -2   9       1010.08        915.04        44.94 o                         
  -3  -2   9       1164.68       1136.32        52.51 o                         
  -2  -2   9       2970.98       3364.97       149.33 o                         
  -1  -2   9        110.91        131.92        23.09 o                         
   0  -2   9        153.87        116.29        21.68 o                         
   1  -2   9        385.42        404.61        49.51 o                         
   2  -2   9        311.96        333.49        30.77 o                         
   3  -2   9       1251.25       1193.44        44.59 o                         
   4  -2   9        368.17        348.02        26.00 o                         
   5  -2   9        129.08        132.57        33.96 o                         
   6  -2   9        407.72        466.23        50.55 o                         
   7  -2   9        483.85        525.67        61.56 o                         
 -10  -1   9         89.93         98.33        31.92 o                         
  -9  -1   9         46.38         45.80        27.62 o                         
  -8  -1   9          1.93         -7.42        23.01 o                         
  -7  -1   9        952.62        991.63        70.40 o                         
  -6  -1   9        938.32        988.26        79.91 o                         
  -5  -1   9         78.08         98.03        13.97 o                         
  -4  -1   9          6.18          8.98        10.29 o                         
  -3  -1   9         83.25        132.76        19.17 o                         
  -2  -1   9        251.61        225.80        50.84 o                         
  -1  -1   9        314.48        406.97        32.88 o                         
   0  -1   9        512.61        465.20        40.13 o                         
   1  -1   9         49.42         39.52        17.97 o                         
   2  -1   9        639.62        671.32        54.52 o                         
   3  -1   9        454.65        457.07        28.20 o                         
   4  -1   9        215.73        219.39        41.06 o                         
   6  -1   9        492.37        566.42        57.09 o                         
   7  -1   9          1.43         14.22        25.73 o                         
 -10   0   9        202.56        167.71        36.01 o                         
  -9   0   9        302.42        321.44        44.60 o                         
  -8   0   9          8.29          8.26        20.91 o                         
  -7   0   9          8.83         15.09        26.80 o                         
  -6   0   9        261.48        260.94        42.67 o                         
  -5   0   9        686.45        737.17        75.31 o                         
  -4   0   9         80.06        103.16        16.74 o                         
  -3   0   9       5170.88       5708.34       127.18 o                         
  -2   0   9       4382.86       4716.34       184.52 o                         
  -1   0   9          6.22         11.17        15.02 o                         
   0   0   9         10.27          3.22        18.15 o                         
   1   0   9         15.80         13.08        14.58 o                         
   2   0   9        194.99        191.33        25.16 o                         
   3   0   9        838.96        799.04        41.94 o                         
   4   0   9        727.86        852.99        65.95 o                         
   5   0   9         36.92         64.54        24.77 o                         
   6   0   9        188.68        199.82        39.07 o                         
   7   0   9         97.97         95.91        38.76 o                         
 -10   1   9         74.25         98.04        40.84 o                         
  -9   1   9          0.68         19.01        26.94 o                         
  -8   1   9          0.78          5.12        20.33 o                         
  -7   1   9        679.71        657.52        60.83 o                         
  -6   1   9        237.88        276.47        41.48 o                         
  -5   1   9          9.44         12.29         9.00 o                         
  -4   1   9       1468.27       1589.11        52.01 o                         
  -3   1   9         40.99         45.95        14.77 o                         
  -2   1   9         95.81        111.88        19.05 o                         
  -1   1   9         47.48         52.21        21.51 o                         
   0   1   9       1063.80       1133.02        71.15 o                         
   1   1   9        484.93        416.50        27.00 o                         
   2   1   9        985.57       1059.88        72.74 o                         
   3   1   9        255.24        292.73        19.89 o                         
   4   1   9        332.28        379.96        51.81 o                         
   5   1   9        106.62         84.61        34.66 o                         
   6   1   9        312.17        255.15        44.82 o                         
 -10   2   9        115.60        148.23        32.74 o                         
  -9   2   9        288.64        372.85        54.24 o                         
  -8   2   9          7.55         15.67        17.77 o                         
  -7   2   9         20.81         47.10        35.24 o                         
  -6   2   9       1093.09       1074.43        74.71 o                         
  -5   2   9          2.99         10.27         8.95 o                         
  -4   2   9       1882.81       1892.41        55.35 o                         
  -3   2   9       1780.77       1817.97        95.26 o                         
  -2   2   9        224.20        240.79        27.06 o                         
  -1   2   9        332.08        286.80        24.28 o                         
   0   2   9         34.71         36.35        14.78 o                         
   1   2   9         11.23         12.11        11.58 o                         
   2   2   9        525.09        554.80        34.27 o                         
   3   2   9          2.77         13.27        24.95 o                         
   4   2   9         96.66         87.35        33.74 o                         
   5   2   9         72.02         76.69        33.26 o                         
   6   2   9         38.22         28.75        22.53 o                         
  -9   3   9         32.71         62.37        34.07 o                         
  -8   3   9         63.06         73.11        29.07 o                         
  -7   3   9        658.42        725.29        67.75 o                         
  -6   3   9        461.87        521.41        53.44 o                         
  -5   3   9        141.58        127.37        13.83 o                         
  -4   3   9         32.40         46.68        16.48 o                         
  -3   3   9        791.94        718.58        33.46 o                         
  -2   3   9         28.86         44.76        15.86 o                         
  -1   3   9         52.29         61.70        18.88 o                         
   0   3   9       1202.30       1271.65        87.23 o                         
   1   3   9         14.86         19.88        13.52 o                         
   2   3   9        156.80        183.35        25.52 o                         
   3   3   9        490.80        507.04        51.68 o                         
   4   3   9        171.84        178.39        40.45 o                         
   5   3   9        225.67        205.54        39.58 o                         
   6   3   9        142.46        125.71        37.07 o                         
  -9   4   9         16.53         13.44        28.74 o                         
  -8   4   9          0.34          7.79        28.38 o                         
  -7   4   9         13.19          7.19        21.45 o                         
  -6   4   9        330.06        374.09        46.54 o                         
  -5   4   9        147.16        137.46        16.74 o                         
  -4   4   9       1351.64       1422.53        63.66 o                         
  -3   4   9        220.33        246.32        26.42 o                         
  -2   4   9          4.09         15.37        14.27 o                         
  -1   4   9         19.22         32.89        16.49 o                         
   0   4   9         65.11         64.49        15.14 o                         
   1   4   9         19.05         19.59        13.60 o                         
   2   4   9        340.25        379.00        26.54 o                         
   3   4   9         35.42         25.37        31.63 o                         
   4   4   9         15.80         36.10        35.11 o                         
   5   4   9        105.78        121.88        39.54 o                         
  -9   5   9         44.38         67.30        35.42 o                         
  -8   5   9        235.42        216.58        41.91 o                         
  -7   5   9        737.63        737.23        63.18 o                         
  -6   5   9        382.28        321.25        54.86 o                         
  -5   5   9        112.88        121.22        19.99 o                         
  -4   5   9         42.37         26.42        13.29 o                         
  -3   5   9        110.37        114.63        17.94 o                         
  -2   5   9         57.06         56.45        16.33 o                         
  -1   5   9         22.71         21.73        13.33 o                         
   0   5   9        889.04        995.06        46.61 o                         
   1   5   9        180.27        209.54        27.41 o                         
   2   5   9         86.65         74.71        41.25 o                         
   3   5   9         25.40         22.11        22.09 o                         
   4   5   9        599.82        635.11        62.05 o                         
   5   5   9        115.89        173.75        39.45 o                         
  -8   6   9         90.50         60.82        47.65 o                         
  -7   6   9          0.36         11.80        23.35 o                         
  -6   6   9         29.42         21.00        28.69 o                         
  -5   6   9        691.02        691.55        33.84 o                         
  -4   6   9       1777.57       1931.83        85.24 o                         
  -3   6   9         48.46         57.12        20.41 o                         
  -2   6   9          7.97         25.44        17.71 o                         
  -1   6   9         21.22         10.62        13.03 o                         
   0   6   9        253.70        222.71        27.75 o                         
   1   6   9        366.90        334.14        37.58 o                         
   2   6   9        340.57        363.32        45.04 o                         
   3   6   9          4.25         13.71        20.37 o                         
   4   6   9         37.43         54.32        37.50 o                         
  -7   7   9        461.14        392.03        64.70 o                         
  -6   7   9        114.67        108.29       101.76 o                         
  -5   7   9        318.27        330.06        28.00 o                         
  -4   7   9         11.36          7.71        10.31 o                         
  -3   7   9          5.90          7.22        11.22 o                         
  -2   7   9         88.63         90.82        23.36 o                         
  -1   7   9        398.14        414.20        38.11 o                         
   0   7   9        947.82        908.78        40.31 o                         
   1   7   9          1.58          3.22         9.70 o                         
   2   7   9        122.75         82.07        33.59 o                         
   3   7   9          0.94          8.92        21.90 o                         
  -6   8   9         38.74         17.84        31.05 o                         
  -5   8   9        132.20        111.63        22.48 o                         
  -4   8   9        396.83        414.39        31.62 o                         
  -3   8   9         20.76         16.08        14.05 o                         
  -2   8   9         16.87         14.46        16.48 o                         
  -1   8   9         28.38         25.72        17.27 o                         
   0   8   9        820.64        825.89        41.54 o                         
   1   8   9        173.01        189.17        40.02 o                         
   2   8   9         21.47         31.10        23.57 o                         
  -5   9   9        265.04        235.89        32.49 o                         
  -4   9   9         77.71         84.39        27.87 o                         
  -3   9   9         69.38         60.52        22.81 o                         
  -2   9   9        602.71        575.72        45.12 o                         
  -1   9   9        303.63        251.17        35.73 o                         
   0   9   9          0.54          5.03         8.46 o                         
  -1 -11  10         10.35         12.65        17.38 o                         
   0 -11  10          2.84         10.57        20.92 o                         
   1 -11  10          1.37          0.79        23.65 o                         
  -4 -10  10         98.01         83.52        47.45 o                         
  -3 -10  10        259.32        274.28        49.20 o                         
  -2 -10  10         43.62         46.15        25.32 o                         
  -1 -10  10        352.67        363.06        59.91 o                         
   0 -10  10        428.34        471.55        43.76 o                         
   1 -10  10         99.66        106.10        48.82 o                         
   2 -10  10         14.06         36.42        20.12 o                         
   3 -10  10        115.00        179.88        35.58 o                         
  -5  -9  10          0.62         18.19        36.80 o                         
  -4  -9  10        293.28        332.08        61.05 o                         
  -3  -9  10        332.24        297.50        54.29 o                         
  -2  -9  10        113.13        117.19        45.44 o                         
  -1  -9  10          1.76         10.23        16.82 o                         
   0  -9  10         20.37          7.76        22.03 o                         
   1  -9  10        160.20        180.83        33.17 o                         
   2  -9  10         17.59         39.84        25.11 o                         
   3  -9  10        594.83        624.22        49.62 o                         
   4  -9  10        523.15        503.44        49.95 o                         
  -6  -8  10         87.10        100.11        52.01 o                         
  -5  -8  10         47.26         45.76        38.84 o                         
  -4  -8  10         11.96         11.15        16.14 o                         
  -3  -8  10        201.02        202.50        46.11 o                         
  -2  -8  10        260.87        232.98        36.56 o                         
  -1  -8  10        429.44        466.95        43.14 o                         
   0  -8  10        471.62        558.81        48.11 o                         
   1  -8  10        349.18        349.85        44.15 o                         
   2  -8  10         52.64         86.40        27.42 o                         
   3  -8  10          2.37         13.36        17.66 o                         
   4  -8  10         28.74         33.28        19.27 o                         
   5  -8  10        136.65        184.15        40.39 o                         
  -7  -7  10          4.67         37.80        50.55 o                         
  -6  -7  10          0.81         -6.33        30.83 o                         
  -5  -7  10        156.66        141.41        41.69 o                         
  -4  -7  10        868.96        914.50        70.35 o                         
  -3  -7  10        111.84        135.38        34.37 o                         
  -2  -7  10        363.00        427.93        67.58 o                         
  -1  -7  10         96.06         62.62        21.54 o                         
   0  -7  10          2.88         16.59        17.18 o                         
   1  -7  10          3.59         22.76        23.64 o                         
   2  -7  10        104.45        129.77        27.41 o                         
   3  -7  10        716.72        762.68        49.59 o                         
   4  -7  10        101.94         98.21        26.99 o                         
   5  -7  10         87.50         83.38        32.61 o                         
  -8  -6  10        158.86        140.98        53.26 o                         
  -7  -6  10          1.07         16.47        46.72 o                         
  -6  -6  10        163.67        177.54        47.93 o                         
  -5  -6  10         20.57         22.94        15.57 o                         
  -4  -6  10        135.95        118.90        23.61 o                         
  -3  -6  10         69.69         67.13        18.96 o                         
  -2  -6  10        554.58        499.68        40.70 o                         
  -1  -6  10        579.32        574.31        45.00 o                         
   0  -6  10         63.57         68.77        23.70 o                         
   1  -6  10         92.69        105.13        25.62 o                         
   2  -6  10        166.66        151.62        28.22 o                         
   3  -6  10         28.19         28.44        16.86 o                         
   4  -6  10         78.96        101.85        30.11 o                         
   5  -6  10        249.85        232.99        41.96 o                         
   6  -6  10         30.49         20.29        22.54 o                         
  -8  -5  10          0.02         39.70        40.89 o                         
  -7  -5  10         20.35         28.44        39.88 o                         
  -6  -5  10        510.05        502.24        65.31 o                         
  -5  -5  10        367.01        377.29        28.48 o                         
  -4  -5  10        316.46        289.00        41.87 o                         
  -3  -5  10          6.77         10.23        13.13 o                         
  -2  -5  10        489.42        462.92        55.14 o                         
  -1  -5  10        431.22        486.00        41.11 o                         
   0  -5  10        417.57        449.00        40.56 o                         
   1  -5  10          2.48         22.29        22.58 o                         
   2  -5  10        530.45        563.89        42.27 o                         
   3  -5  10       2498.31       2503.14       128.61 o                         
   4  -5  10         46.69         45.21        22.67 o                         
   5  -5  10         81.85         79.28        31.09 o                         
   6  -5  10         11.24          0.70        19.95 o                         
  -8  -4  10         50.98         61.65        33.75 o                         
  -7  -4  10         43.17         32.44        25.20 o                         
  -6  -4  10         68.53        148.63        60.92 o                         
  -5  -4  10         56.99         50.06        13.15 o                         
  -4  -4  10          4.55         10.77        14.85 o                         
  -3  -4  10          7.19          4.68        12.25 o                         
  -2  -4  10        522.64        539.66        35.85 o                         
  -1  -4  10        521.45        529.71        36.02 o                         
   0  -4  10        505.80        580.41        39.77 o                         
   1  -4  10        116.80        160.67        26.94 o                         
   2  -4  10        262.03        288.27        29.72 o                         
   3  -4  10          4.49         16.97        16.85 o                         
   4  -4  10          1.16          8.31        13.56 o                         
   5  -4  10         71.88         80.05        31.05 o                         
   6  -4  10         49.31         82.26        42.98 o                         
  -9  -3  10         16.37         -0.20        20.04 o                         
  -8  -3  10         19.09         17.80        28.24 o                         
  -7  -3  10          0.55         21.12        27.85 o                         
  -6  -3  10        915.04        883.34        74.66 o                         
  -5  -3  10        695.47        637.23        69.90 o                         
  -4  -3  10        414.54        342.19        26.85 o                         
  -3  -3  10          9.16         14.32        17.00 o                         
  -2  -3  10        591.10        532.23        35.79 o                         
  -1  -3  10        302.66        388.83        32.32 o                         
   0  -3  10          6.72         13.62        15.92 o                         
   1  -3  10       2854.99       3186.94        76.07 o                         
   2  -3  10        872.81        886.93        52.40 o                         
   3  -3  10          4.06         18.92        18.41 o                         
   4  -3  10         20.55         19.26        22.42 o                         
   5  -3  10          1.04          0.98        21.20 o                         
   6  -3  10          0.54          3.98        20.29 o                         
  -9  -2  10        129.04        127.29        40.61 o                         
  -8  -2  10        115.91         87.15        87.54 o                         
  -7  -2  10        256.98        287.69        48.28 o                         
  -6  -2  10          9.56          2.01        27.22 o                         
  -5  -2  10         24.14         43.25        14.39 o                         
  -4  -2  10         86.72         99.51        16.95 o                         
  -3  -2  10        499.97        470.41        30.32 o                         
  -2  -2  10        953.89        797.27        57.51 o                         
  -1  -2  10       1885.08       1921.28        75.47 o                         
   0  -2  10          7.93         15.75        17.58 o                         
   1  -2  10        373.89        425.02        32.36 o                         
   2  -2  10        445.43        425.03        34.18 o                         
   3  -2  10        207.61        246.12        25.93 o                         
   4  -2  10         14.80         24.57        24.37 o                         
   5  -2  10        273.62        283.50        42.79 o                         
   6  -2  10        318.97        376.86        52.53 o                         
  -9  -1  10          0.20          8.87        22.11 o                         
  -8  -1  10        102.11        106.70        32.35 o                         
  -7  -1  10        195.65        143.21        36.68 o                         
  -6  -1  10       1529.93       1559.10        87.58 o                         
  -5  -1  10         24.61         25.84        10.60 o                         
  -4  -1  10        274.76        292.04        23.01 o                         
  -3  -1  10         18.46         23.84        15.86 o                         
  -2  -1  10        398.01        349.66        27.68 o                         
  -1  -1  10          1.65          6.16        13.50 o                         
   0  -1  10        318.15        327.55        28.81 o                         
   1  -1  10       2245.49       2201.31        63.21 o                         
   2  -1  10         14.63         13.16        16.38 o                         
   3  -1  10          0.35          6.34        10.53 o                         
   4  -1  10          0.96          5.70        24.31 o                         
   5  -1  10        170.50        157.37        37.25 o                         
   6  -1  10         34.43         37.67        24.64 o                         
  -9   0  10          1.03          5.14        23.02 o                         
  -8   0  10        223.94        261.89        40.96 o                         
  -7   0  10         41.36         42.95        41.13 o                         
  -6   0  10        300.21        244.60        43.43 o                         
  -5   0  10         17.51         23.03        11.29 o                         
  -4   0  10         88.45         86.01        23.90 o                         
  -3   0  10        713.71        637.85        32.72 o                         
  -2   0  10       1115.85       1048.99        57.69 o                         
  -1   0  10        532.62        504.85        30.67 o                         
   0   0  10        692.22        687.53        35.29 o                         
   1   0  10        880.53        817.38        63.67 o                         
   2   0  10        161.20        187.38        22.32 o                         
   3   0  10        148.80        139.04        15.86 o                         
   4   0  10         10.49          6.60        24.60 o                         
   5   0  10        180.89        196.34        42.76 o                         
   6   0  10         44.59         27.20        31.89 o                         
  -9   1  10         17.22         13.13        25.28 o                         
  -8   1  10        347.53        390.39        45.89 o                         
  -7   1  10        192.16        196.40        43.78 o                         
  -6   1  10        242.17        224.95        48.24 o                         
  -5   1  10         51.21         46.49        11.49 o                         
  -4   1  10          3.73          5.37        12.47 o                         
  -3   1  10         16.22         12.18        11.99 o                         
  -2   1  10         27.15         25.56        13.82 o                         
  -1   1  10          2.17          2.75        13.06 o                         
   0   1  10        220.57        197.85        23.21 o                         
   1   1  10       1322.44       1261.13        60.69 o                         
   2   1  10         41.93         43.01        15.22 o                         
   3   1  10          1.86          1.09        20.72 o                         
   4   1  10          6.40          3.77        24.04 o                         
   5   1  10        168.32        165.62        36.31 o                         
   6   1  10        323.07        380.01        51.13 o                         
  -9   2  10         94.59        111.73        40.25 o                         
  -8   2  10          0.29         11.58        20.03 o                         
  -7   2  10          5.25          9.14        21.23 o                         
  -6   2  10        269.38        281.46        46.06 o                         
  -5   2  10        115.61        106.59        15.64 o                         
  -4   2  10         58.15         53.37        15.83 o                         
  -3   2  10        934.53        887.55        37.19 o                         
  -2   2  10        225.35        215.95        24.89 o                         
  -1   2  10        119.80        125.02        19.72 o                         
   0   2  10         81.20         96.89        21.26 o                         
   1   2  10        120.32        126.69        19.20 o                         
   2   2  10         87.87         72.45        19.77 o                         
   3   2  10        310.09        327.25        45.49 o                         
   4   2  10        285.24        295.94        46.07 o                         
   5   2  10         67.19         59.47        33.47 o                         
  -9   3  10        100.17        117.75        35.09 o                         
  -8   3  10        733.32        831.06       116.00 o                         
  -7   3  10        154.51        107.18        63.29 o                         
  -6   3  10         80.25         80.21        29.65 o                         
  -5   3  10         42.33         42.24        13.87 o                         
  -4   3  10        452.97        514.72        39.70 o                         
  -3   3  10         22.06         37.77        20.82 o                         
  -2   3  10         13.91         22.16        15.12 o                         
  -1   3  10        131.26         98.59        19.44 o                         
   0   3  10        207.34        193.92        23.37 o                         
   1   3  10        702.58        663.88        46.52 o                         
   2   3  10        168.52        187.24        28.38 o                         
   3   3  10          0.52         -3.42        20.79 o                         
   4   3  10        146.01        177.20        43.29 o                         
   5   3  10        837.74        711.87        66.64 o                         
  -8   4  10         18.32         19.03        22.45 o                         
  -7   4  10         21.92         11.79        28.74 o                         
  -6   4  10        159.73        187.81        38.65 o                         
  -5   4  10          1.11         12.21        10.96 o                         
  -4   4  10        516.35        540.31        37.71 o                         
  -3   4  10       1798.36       1695.11        90.37 o                         
  -2   4  10         39.01         18.65        12.93 o                         
  -1   4  10         50.82         65.12        16.60 o                         
   0   4  10        694.71        729.08        37.07 o                         
   1   4  10        384.87        411.76        41.40 o                         
   2   4  10         43.03         85.23        34.68 o                         
   3   4  10        432.75        425.14        48.62 o                         
   4   4  10        309.93        293.67        46.15 o                         
  -8   5  10        375.34        397.86        50.77 o                         
  -7   5  10        178.03        217.22        38.43 o                         
  -6   5  10         75.48         97.12        36.91 o                         
  -5   5  10         12.05          9.32         8.70 o                         
  -4   5  10        631.50        717.50        91.95 o                         
  -3   5  10        564.27        537.11        37.33 o                         
  -2   5  10         10.98          5.47        12.28 o                         
  -1   5  10        149.32        158.06        24.09 o                         
   0   5  10        149.61        123.69        29.04 o                         
   1   5  10        219.24        229.43        22.01 o                         
   2   5  10          5.84          8.99        12.42 o                         
   3   5  10        440.63        440.37        49.76 o                         
  -7   6  10         17.37          8.29        23.82 o                         
  -6   6  10         35.73         39.51        37.69 o                         
  -5   6  10         63.73         57.81        20.42 o                         
  -4   6  10        361.04        365.06        32.80 o                         
  -3   6  10        743.26        744.41        37.63 o                         
  -2   6  10        189.09        206.24        29.08 o                         
  -1   6  10        639.22        627.14        48.38 o                         
   0   6  10         73.19         73.50        24.32 o                         
   1   6  10         50.47         43.05        30.48 o                         
   2   6  10         29.39         21.08        22.99 o                         
   3   6  10        352.49        276.18        43.13 o                         
  -6   7  10          0.95          1.93         9.84 o                         
  -5   7  10         86.90         72.77        52.47 o                         
  -4   7  10        235.21        232.01        27.27 o                         
  -3   7  10         21.26         12.67        11.36 o                         
  -2   7  10         61.71         74.44        25.66 o                         
  -1   7  10         94.09         56.82        22.71 o                         
   0   7  10        162.14        174.45        50.39 o                         
   1   7  10        146.48        165.36        37.86 o                         
  -5   8  10        131.19        115.78        67.09 o                         
  -4   8  10        127.05        116.39        27.40 o                         
  -3   8  10        103.76         98.21        25.32 o                         
  -2   8  10        208.28        230.38        34.25 o                         
  -1   8  10        444.00        466.64        35.50 o                         
   0   8  10         12.18         14.52        17.87 o                         
  -2 -10  11         19.38         23.41        18.63 o                         
  -1 -10  11        138.77        144.94        37.66 o                         
   0 -10  11        293.81        326.02        40.46 o                         
   1 -10  11        465.67        454.90        45.33 o                         
  -4  -9  11          4.10         16.40        19.00 o                         
  -3  -9  11         87.89         85.19        25.96 o                         
  -2  -9  11         64.29         61.21        38.96 o                         
  -1  -9  11         52.15         36.24        26.47 o                         
   0  -9  11         15.94         22.51        20.98 o                         
   1  -9  11        136.97        150.26        31.53 o                         
   2  -9  11        191.65        204.39        33.08 o                         
   3  -9  11         21.99         15.87        17.75 o                         
  -5  -8  11         22.37         45.21        53.56 o                         
  -4  -8  11          0.02          8.19        14.19 o                         
  -3  -8  11          0.67          3.14        14.08 o                         
  -2  -8  11          1.15         10.37        14.42 o                         
  -1  -8  11        509.98        554.83        44.71 o                         
   0  -8  11        719.83        650.70        46.14 o                         
   1  -8  11         66.08         68.50        30.03 o                         
   2  -8  11         55.46         79.74        30.25 o                         
   3  -8  11        392.78        352.90        59.01 o                         
   4  -8  11         12.26         19.66        20.07 o                         
  -6  -7  11        275.33        304.20        63.37 o                         
  -5  -7  11        617.97        521.77        74.71 o                         
  -4  -7  11          7.18          5.65        13.47 o                         
  -3  -7  11          6.15          8.69        14.03 o                         
  -2  -7  11        134.50        137.54        25.90 o                         
  -1  -7  11         48.13         72.22        23.95 o                         
   0  -7  11         57.92         62.17        26.84 o                         
   1  -7  11         45.76         39.16        17.46 o                         
   2  -7  11         13.62          5.91        17.06 o                         
   3  -7  11        174.19        164.95        31.32 o                         
   4  -7  11        531.03        539.55        42.23 o                         
  -7  -6  11         46.40         54.15        34.17 o                         
  -6  -6  11          0.24         52.04        47.59 o                         
  -5  -6  11          7.83         -2.62        34.82 o                         
  -4  -6  11         50.57         39.60        15.50 o                         
  -3  -6  11         99.33        109.68        25.92 o                         
  -2  -6  11        570.28        459.96        41.40 o                         
  -1  -6  11        828.19        876.41        49.67 o                         
   0  -6  11        549.03        550.90        45.96 o                         
   1  -6  11        137.04        184.25        35.85 o                         
   2  -6  11        169.90        149.37        29.28 o                         
   3  -6  11          7.98          1.88        15.39 o                         
   4  -6  11        113.69         99.71        33.83 o                         
   5  -6  11         92.62         74.90        33.83 o                         
  -7  -5  11        507.81        533.81        67.34 o                         
  -6  -5  11        287.03        272.58        55.42 o                         
  -5  -5  11        514.85        535.46        62.90 o                         
  -4  -5  11        171.63        197.97        26.28 o                         
  -3  -5  11        275.08        253.25        28.38 o                         
  -2  -5  11         85.71         71.22        23.50 o                         
  -1  -5  11        938.99        906.37        48.19 o                         
   0  -5  11         80.76         65.47        21.79 o                         
   1  -5  11          1.62         17.58        17.60 o                         
   2  -5  11        814.41        682.67        59.71 o                         
   3  -5  11        561.43        608.84        40.35 o                         
   4  -5  11        254.13        207.06        43.06 o                         
   5  -5  11        120.65        126.63        40.84 o                         
  -8  -4  11          1.38         27.27        46.57 o                         
  -7  -4  11          0.55         12.12        28.56 o                         
  -6  -4  11         15.12         11.56        32.20 o                         
  -5  -4  11          4.29          5.17        14.75 o                         
  -4  -4  11         22.22         25.92        16.70 o                         
  -3  -4  11       1475.90       1461.15        65.62 o                         
  -2  -4  11        976.01        980.41        53.82 o                         
  -1  -4  11         71.12         71.34        23.42 o                         
   0  -4  11         30.52         23.95        16.73 o                         
   1  -4  11        466.32        470.73        37.51 o                         
   2  -4  11          0.84         17.71        16.65 o                         
   3  -4  11          3.84         12.22        17.04 o                         
   4  -4  11        253.71        190.12        42.28 o                         
   5  -4  11          6.68         20.79        22.57 o                         
  -8  -3  11        183.68        167.70        56.70 o                         
  -7  -3  11        697.96        642.43        68.21 o                         
  -6  -3  11        348.75        338.65        54.73 o                         
  -5  -3  11        323.50        372.39        61.58 o                         
  -4  -3  11         48.15         54.48        16.94 o                         
  -3  -3  11        241.44        228.53        44.12 o                         
  -2  -3  11       1000.15       1036.01        57.54 o                         
  -1  -3  11        964.56       1073.39        61.22 o                         
   0  -3  11          8.73         23.53        14.93 o                         
   1  -3  11         62.29         56.85        20.64 o                         
   2  -3  11        248.49        321.46        41.91 o                         
   3  -3  11        199.52        196.44        24.86 o                         
   4  -3  11          3.13          9.93        22.77 o                         
   5  -3  11        239.03        277.66        48.28 o                         
  -8  -2  11        202.72        173.12        41.58 o                         
  -7  -2  11          9.94          6.28        29.79 o                         
  -6  -2  11         93.70         93.39        38.76 o                         
  -5  -2  11        157.09        131.54        16.62 o                         
  -4  -2  11        379.58        376.61        29.77 o                         
  -3  -2  11       1219.61       1223.65       107.22 o                         
  -2  -2  11        428.01        480.06        37.62 o                         
  -1  -2  11         64.28         59.61        17.91 o                         
   0  -2  11          9.45          8.93        13.44 o                         
   1  -2  11        171.81        174.71        30.54 o                         
   2  -2  11        620.93        614.08        39.91 o                         
   3  -2  11        177.44        193.33        25.26 o                         
   4  -2  11        150.09        109.40        45.22 o                         
   5  -2  11         39.78         41.53        33.76 o                         
  -8  -1  11         13.95         42.84        35.91 o                         
  -7  -1  11        430.55        415.34        59.34 o                         
  -6  -1  11         58.07         31.46        24.69 o                         
  -5  -1  11          8.32         43.58        42.09 o                         
  -4  -1  11        304.85        325.22        26.29 o                         
  -3  -1  11        337.59        328.68        26.80 o                         
  -2  -1  11        421.34        410.45        33.86 o                         
  -1  -1  11         32.70         49.17        20.63 o                         
   0  -1  11         10.74         25.83        19.29 o                         
   1  -1  11        122.71        112.89        21.82 o                         
   2  -1  11       1621.69       1611.82       117.55 o                         
   3  -1  11         21.25         10.45        21.55 o                         
   4  -1  11        795.01        648.35        61.92 o                         
   5  -1  11        172.27        157.99        35.54 o                         
  -8   0  11        114.43         93.96       107.62 o                         
  -7   0  11         17.97         30.74        28.19 o                         
  -6   0  11        114.71        112.62        40.37 o                         
  -5   0  11        682.71        713.09        65.49 o                         
  -4   0  11        229.34        233.38        37.04 o                         
  -3   0  11        167.76        183.22        20.87 o                         
  -2   0  11        292.18        286.11        29.87 o                         
  -1   0  11          0.69          4.14        13.53 o                         
   0   0  11         37.34         35.74        29.27 o                         
   1   0  11        487.68        541.63        34.49 o                         
   2   0  11       1232.85       1230.58        79.22 o                         
   3   0  11         26.13         26.53        29.29 o                         
   4   0  11          2.26         14.42        32.70 o                         
   5   0  11          3.48          7.87        24.25 o                         
  -8   1  11        138.44        128.05        45.09 o                         
  -7   1  11        440.02        503.52        55.68 o                         
  -6   1  11        350.60        301.39        94.36 o                         
  -5   1  11        106.16         90.28        35.50 o                         
  -4   1  11         59.74         47.34        16.45 o                         
  -3   1  11        979.96        950.16        46.61 o                         
  -2   1  11         48.09         51.54        15.31 o                         
  -1   1  11          6.97          7.82        15.00 o                         
   0   1  11        150.62        156.12        25.86 o                         
   1   1  11         23.63         34.67        20.12 o                         
   2   1  11        475.71        524.27        37.38 o                         
   3   1  11          2.14          1.11        21.94 o                         
   4   1  11        579.86        588.82        58.83 o                         
   5   1  11         56.07         66.74        37.58 o                         
  -8   2  11         42.77         44.10        24.11 o                         
  -7   2  11          1.66          3.53        31.70 o                         
  -6   2  11         17.72         24.45        26.67 o                         
  -5   2  11        824.80        822.66        72.10 o                         
  -4   2  11         64.56         54.35        24.30 o                         
  -3   2  11        133.87         94.72        21.18 o                         
  -2   2  11        346.36        363.35        29.52 o                         
  -1   2  11        142.86        104.57        20.99 o                         
   0   2  11        173.98        207.11        24.27 o                         
   1   2  11        661.91        685.16        53.99 o                         
   2   2  11        406.46        475.54        52.16 o                         
   3   2  11         88.42        105.28        37.68 o                         
   4   2  11         19.12         36.32        32.67 o                         
  -8   3  11        230.03        272.98        48.27 o                         
  -7   3  11        242.67        186.35        37.74 o                         
  -6   3  11         58.66         64.90        32.66 o                         
  -5   3  11        390.34        343.72        45.97 o                         
  -4   3  11        180.40        190.11        21.47 o                         
  -3   3  11        352.28        383.78        40.10 o                         
  -2   3  11        136.85        144.13        22.52 o                         
  -1   3  11          1.05         11.43        15.60 o                         
   0   3  11        170.84        185.41        26.43 o                         
   1   3  11         68.18         56.61        15.55 o                         
   2   3  11         96.08        103.07        33.50 o                         
   3   3  11        136.31        140.84        38.75 o                         
   4   3  11        744.81        769.36        68.91 o                         
  -8   4  11          0.98         16.67        21.79 o                         
  -7   4  11        172.54        147.83        37.82 o                         
  -6   4  11        248.19        237.53        49.84 o                         
  -5   4  11        330.51        349.64        46.14 o                         
  -4   4  11         89.20        104.50        24.88 o                         
  -3   4  11          8.25         25.02        14.36 o                         
  -2   4  11        418.10        382.62        30.07 o                         
  -1   4  11         95.42        112.55        20.58 o                         
   0   4  11       1409.82       1330.57        50.14 o                         
   1   4  11        535.29        570.73        60.68 o                         
   2   4  11         55.51         18.30        25.48 o                         
   3   4  11        100.00         95.86        34.29 o                         
  -7   5  11        132.98        136.04        37.27 o                         
  -6   5  11          4.21         10.39        26.69 o                         
  -5   5  11        238.49        299.55        43.69 o                         
  -4   5  11         77.15         79.03        26.91 o                         
  -3   5  11        289.90        253.04        25.52 o                         
  -2   5  11        259.57        243.69        25.16 o                         
  -1   5  11          3.92          5.72        11.50 o                         
   0   5  11         51.45         42.31        20.61 o                         
   1   5  11         16.23         37.25        29.21 o                         
   2   5  11         46.98         55.02        32.48 o                         
  -6   6  11         41.67         62.72        37.22 o                         
  -5   6  11         20.58          4.58        18.09 o                         
  -4   6  11        115.92        102.05        22.38 o                         
  -3   6  11         15.15         12.17         9.88 o                         
  -2   6  11         41.48         15.62        14.53 o                         
  -1   6  11        377.20        363.86        38.98 o                         
   0   6  11       1522.36       1514.13        62.96 o                         
   1   6  11         26.73         41.07        31.68 o                         
  -5   7  11         75.39         43.69        98.25 o                         
  -4   7  11          1.67          7.29        10.93 o                         
  -3   7  11        124.44         92.39        50.23 o                         
  -2   7  11        349.49        333.79        44.49 o                         
  -1   7  11         29.63         27.93        18.24 o                         
  -2  -9  12        104.45         80.49        25.33 o                         
  -1  -9  12          0.17         16.33        22.84 o                         
   0  -9  12         14.47         20.57        21.06 o                         
  -4  -8  12         20.60         36.72        53.51 o                         
  -3  -8  12          3.67         15.84        14.98 o                         
  -2  -8  12        467.23        483.86        42.50 o                         
  -1  -8  12        207.64        193.79        31.35 o                         
   0  -8  12        160.87        139.06        33.86 o                         
   1  -8  12         60.67        108.52        30.37 o                         
   2  -8  12        497.64        489.55        42.55 o                         
  -5  -7  12        757.84        757.40        82.47 o                         
  -4  -7  12        150.00        115.92        22.82 o                         
  -3  -7  12        107.84         86.20        25.37 o                         
  -2  -7  12         58.55         58.44        22.84 o                         
  -1  -7  12         39.81         43.03        20.81 o                         
   0  -7  12        120.61        107.02        27.43 o                         
   1  -7  12         23.70         46.35        23.28 o                         
   2  -7  12         59.69         37.69        19.19 o                         
   3  -7  12        401.94        406.86        39.68 o                         
  -6  -6  12          0.57         41.95        46.85 o                         
  -5  -6  12         36.78         74.14        45.62 o                         
  -4  -6  12         84.40         83.13        21.31 o                         
  -3  -6  12          4.45          9.17        18.15 o                         
  -2  -6  12        178.15        194.99        29.67 o                         
  -1  -6  12        306.73        308.53        33.74 o                         
   0  -6  12         33.68         63.68        26.34 o                         
   1  -6  12          5.93         27.78        22.80 o                         
   2  -6  12         30.41         35.33        22.60 o                         
   3  -6  12         68.94        104.28        43.63 o                         
  -7  -5  12         45.64          6.53        28.14 o                         
  -6  -5  12       1182.32       1407.41       100.84 o                         
  -5  -5  12        404.71        384.42        69.37 o                         
  -4  -5  12          0.56          8.68        12.27 o                         
  -3  -5  12         58.50         48.37        18.56 o                         
  -2  -5  12        136.31        160.71        29.71 o                         
  -1  -5  12          3.91          9.31        16.06 o                         
   0  -5  12        384.48        456.09        71.64 o                         
   1  -5  12        537.20        543.46        38.88 o                         
   2  -5  12          1.81         -1.47        14.75 o                         
   3  -5  12         80.40         76.60        25.31 o                         
   4  -5  12         12.82         50.89        32.36 o                         
  -7  -4  12         42.11         35.04        33.00 o                         
  -6  -4  12         45.27         40.88        35.79 o                         
  -5  -4  12         52.20         22.17        34.11 o                         
  -4  -4  12        292.19        295.66        26.47 o                         
  -3  -4  12        228.88        252.83        37.24 o                         
  -2  -4  12        307.50        306.88        31.71 o                         
  -1  -4  12        520.17        546.83        46.04 o                         
   0  -4  12         76.99         36.57        18.60 o                         
   1  -4  12        141.66        129.38        27.22 o                         
   2  -4  12        320.14        318.44        34.32 o                         
   3  -4  12        417.89        428.93        57.01 o                         
   4  -4  12          0.81          6.87        21.67 o                         
  -7  -3  12        348.71        388.31        58.74 o                         
  -6  -3  12        976.77        916.63        85.25 o                         
  -5  -3  12         13.89          7.08        34.19 o                         
  -4  -3  12        283.07        286.30        27.07 o                         
  -3  -3  12         30.73         28.89        18.48 o                         
  -2  -3  12        254.63        240.55        27.58 o                         
  -1  -3  12        162.65        144.16        27.68 o                         
   0  -3  12        614.98        684.33        56.77 o                         
   1  -3  12         28.64         47.66        24.13 o                         
   2  -3  12        278.07        297.04        32.23 o                         
   3  -3  12        108.25        116.68        45.30 o                         
   4  -3  12          4.26          9.62        21.98 o                         
  -8  -2  12         15.43         39.54        35.13 o                         
  -7  -2  12        151.00        206.88        49.93 o                         
  -6  -2  12        245.59        219.21        47.73 o                         
  -5  -2  12         20.68         14.34        29.67 o                         
  -4  -2  12        166.09        159.71        21.37 o                         
  -3  -2  12        355.27        327.78        32.40 o                         
  -2  -2  12        389.50        412.50        40.77 o                         
  -1  -2  12         26.61         44.36        21.01 o                         
   0  -2  12        704.91        674.11        48.33 o                         
   1  -2  12        321.18        316.23        37.25 o                         
   2  -2  12        271.37        324.83        31.75 o                         
   3  -2  12        561.83        629.26        63.06 o                         
   4  -2  12          1.27          4.58        21.37 o                         
  -8  -1  12        274.43        328.60        49.32 o                         
  -7  -1  12        227.29        260.41        52.74 o                         
  -6  -1  12        193.73        255.61        60.98 o                         
  -5  -1  12          4.27         24.32        28.79 o                         
  -4  -1  12         44.91         55.83        14.84 o                         
  -3  -1  12         44.51         31.43        14.14 o                         
  -2  -1  12        286.20        252.55        29.09 o                         
  -1  -1  12        536.39        558.56        38.20 o                         
   0  -1  12         97.47        109.60        24.95 o                         
   1  -1  12         40.79         55.20        21.88 o                         
   2  -1  12         19.12         24.05        14.45 o                         
   3  -1  12          0.62          6.73        22.98 o                         
   4  -1  12         17.94         17.72        23.82 o                         
  -8   0  12        226.52        272.59        44.53 o                         
  -7   0  12        191.43        199.94        43.48 o                         
  -6   0  12         55.27         90.58        37.85 o                         
  -5   0  12        275.40        256.26        50.30 o                         
  -4   0  12        101.66        100.10        20.11 o                         
  -3   0  12        739.19        718.63        44.75 o                         
  -2   0  12          4.53         14.94        17.59 o                         
  -1   0  12          1.19          2.65        14.81 o                         
   0   0  12         65.89         48.55        20.71 o                         
   1   0  12        135.88        164.30        23.05 o                         
   2   0  12        210.39        221.58        39.47 o                         
   3   0  12        282.92        272.03        51.28 o                         
   4   0  12        175.03        163.90        38.00 o                         
  -8   1  12        455.96        497.11        60.47 o                         
  -7   1  12         33.41         34.95        28.05 o                         
  -6   1  12         35.08         44.33        52.44 o                         
  -5   1  12         23.63         33.16        34.48 o                         
  -4   1  12        433.99        432.32        38.00 o                         
  -3   1  12         16.42         21.97        17.05 o                         
  -2   1  12        129.41        161.41        27.73 o                         
  -1   1  12        196.10        211.73        35.57 o                         
   0   1  12          2.51         19.91        16.73 o                         
   1   1  12         45.13         52.17        27.57 o                         
   2   1  12         32.44         18.53        23.97 o                         
   3   1  12          3.36         10.77        24.45 o                         
  -7   2  12         32.85         43.86        30.14 o                         
  -6   2  12          5.96         10.92        20.69 o                         
  -5   2  12          7.92         19.82        23.12 o                         
  -4   2  12        490.28        465.86        30.81 o                         
  -3   2  12        306.76        333.46        27.82 o                         
  -2   2  12         64.22         57.89        20.18 o                         
  -1   2  12         14.72         17.93        14.61 o                         
   0   2  12        357.36        361.21        31.99 o                         
   1   2  12        352.89        335.63        28.68 o                         
   2   2  12         54.73         62.44        32.81 o                         
   3   2  12        320.58        310.65        46.32 o                         
  -7   3  12        150.88        145.89        39.43 o                         
  -6   3  12         21.25         26.29        23.41 o                         
  -5   3  12         44.79         88.52        31.25 o                         
  -4   3  12        850.83        887.62        40.17 o                         
  -3   3  12        340.90        292.38        26.89 o                         
  -2   3  12         97.02         90.20        21.11 o                         
  -1   3  12        243.37        240.29        34.52 o                         
   0   3  12         27.26         30.44        15.84 o                         
   1   3  12          3.86          9.33        10.32 o                         
   2   3  12          4.28         11.02        23.17 o                         
  -6   4  12         17.78         59.50        30.41 o                         
  -5   4  12        230.56        204.24        41.53 o                         
  -4   4  12        522.66        486.14        55.14 o                         
  -3   4  12         19.03         33.08        18.37 o                         
  -2   4  12        857.22        887.26        44.33 o                         
  -1   4  12        196.67        166.23        22.70 o                         
   0   4  12         80.96         86.25        34.11 o                         
   1   4  12        379.96        328.07        49.07 o                         
  -5   5  12        268.61        227.00        40.38 o                         
  -4   5  12        471.26        483.24        31.77 o                         
  -3   5  12         40.95         26.08        14.48 o                         
  -2   5  12        116.22        130.34        22.76 o                         
  -1   5  12          0.33          7.59        10.66 o                         
   0   5  12          0.05          8.86        14.40 o                         
  -4   6  12          1.25          8.68         9.45 o                         
  -3   6  12         65.19         59.64        18.15 o                         
  -2   6  12        143.29        134.03        21.84 o                         
  -4  -7  13         46.03         31.38        38.64 o                         
  -3  -7  13         14.61         45.08        20.36 o                         
  -2  -7  13         91.28        105.72        26.68 o                         
  -1  -7  13        368.02        384.82        39.98 o                         
   0  -7  13          8.47          3.55        18.33 o                         
   1  -7  13          2.53          8.16        19.03 o                         
  -5  -6  13         46.32         74.13        52.02 o                         
  -4  -6  13          6.16         11.91        34.47 o                         
  -3  -6  13        192.81        165.59        26.11 o                         
  -2  -6  13        140.38        122.47        26.66 o                         
  -1  -6  13         45.73         47.53        23.69 o                         
   0  -6  13          7.00         17.99        20.38 o                         
   1  -6  13         85.85         94.50        30.57 o                         
   2  -6  13         32.36         28.67        25.34 o                         
  -5  -5  13        257.41        330.23        68.73 o                         
  -4  -5  13          2.22          3.24        15.77 o                         
  -3  -5  13        775.78        834.20        65.72 o                         
  -2  -5  13        866.80        835.33        52.08 o                         
  -1  -5  13        128.58        145.07        32.05 o                         
   0  -5  13         33.84         50.48        44.17 o                         
   1  -5  13          2.51         14.81        20.74 o                         
   2  -5  13        118.68        173.65        42.43 o                         
  -6  -4  13         46.80         83.32        39.46 o                         
  -5  -4  13        354.92        369.10        66.15 o                         
  -4  -4  13         68.16         60.11        20.87 o                         
  -3  -4  13        203.10        223.31        28.67 o                         
  -2  -4  13          9.51         21.22        15.16 o                         
  -1  -4  13         91.05         92.82        22.23 o                         
   0  -4  13          3.86         15.03        19.11 o                         
   1  -4  13        509.74        497.46        41.69 o                         
   2  -4  13        378.26        348.79        35.70 o                         
   3  -4  13         32.30         52.03        36.47 o                         
  -6  -3  13         15.81         34.93        29.75 o                         
  -5  -3  13         48.14         34.49        29.74 o                         
  -4  -3  13         13.24         38.39        16.99 o                         
  -3  -3  13       1113.49       1077.27        51.01 o                         
  -2  -3  13         65.26         87.53        22.20 o                         
  -1  -3  13         55.28         34.83        16.71 o                         
   0  -3  13         26.50         23.69        17.68 o                         
   1  -3  13         94.05        107.38        25.79 o                         
   2  -3  13         79.39         74.21        24.35 o                         
   3  -3  13        202.88        204.61        43.23 o                         
  -7  -2  13         19.61         15.62        27.86 o                         
  -6  -2  13        198.43         93.05        32.49 o                         
  -5  -2  13        106.49        123.98        41.21 o                         
  -4  -2  13        196.27        184.37        27.54 o                         
  -3  -2  13         98.86        111.06        24.05 o                         
  -2  -2  13        217.66        246.52        27.72 o                         
  -1  -2  13          0.30         18.44        19.81 o                         
   0  -2  13          1.12         11.20        14.72 o                         
   1  -2  13        697.56        610.76        40.33 o                         
   2  -2  13        544.71        511.29        56.75 o                         
   3  -2  13          5.42         11.98        43.28 o                         
  -7  -1  13        202.40        176.74        47.08 o                         
  -6  -1  13        185.98        214.33        47.11 o                         
  -5  -1  13         17.19         33.04        35.48 o                         
  -4  -1  13         25.55         26.41        15.42 o                         
  -3  -1  13        662.51        741.85        43.67 o                         
  -2  -1  13         71.19        118.69        23.51 o                         
  -1  -1  13          1.95         17.43        14.33 o                         
   0  -1  13        173.92        132.60        22.52 o                         
   1  -1  13         20.96         34.46        24.42 o                         
   2  -1  13          0.22         15.68        24.04 o                         
   3  -1  13        184.86        163.47        99.25 o                         
  -7   0  13        225.43        237.12        47.16 o                         
  -6   0  13        142.79        157.80        48.68 o                         
  -5   0  13         33.15         24.89        33.35 o                         
  -4   0  13         27.55         15.19        12.00 o                         
  -3   0  13         24.69         32.85        15.83 o                         
  -2   0  13        257.44        227.25        30.06 o                         
  -1   0  13         46.35         67.35        22.09 o                         
   0   0  13        398.65        380.43        32.01 o                         
   1   0  13        649.95        633.56        77.86 o                         
   2   0  13         82.01         53.10        31.61 o                         
  -6   1  13         28.12         43.73        33.64 o                         
  -5   1  13        308.88        255.42        46.28 o                         
  -4   1  13        485.22        523.56        58.28 o                         
  -3   1  13        873.00        976.51        47.17 o                         
  -2   1  13          1.47         22.56        17.79 o                         
  -1   1  13         64.03         72.91        20.50 o                         
   0   1  13        113.06        104.35        21.55 o                         
   1   1  13         44.16         49.70        31.92 o                         
   2   1  13         54.82         60.38        31.13 o                         
  -6   2  13        112.01         61.10        31.27 o                         
  -5   2  13          6.60         14.07        22.90 o                         
  -4   2  13         11.21          8.27        11.99 o                         
  -3   2  13         20.96         19.37        15.48 o                         
  -2   2  13         84.14        116.69        23.58 o                         
  -1   2  13        490.63        454.96        35.58 o                         
   0   2  13        978.00       1005.00        46.82 o                         
   1   2  13         75.65         84.91        48.14 o                         
  -5   3  13        413.48        367.39        48.71 o                         
  -4   3  13        296.61        300.82        47.23 o                         
  -3   3  13        343.11        332.65        28.14 o                         
  -2   3  13          6.51          8.49        13.99 o                         
  -1   3  13         99.78        110.89        27.40 o                         
   0   3  13          6.25         17.51        12.65 o                         
  -4   4  13         90.77        118.47        35.11 o                         
  -3   4  13          1.04          6.24        10.51 o                         
  -2   4  13         27.88         42.70        17.76 o                         
  -1   4  13        635.26        693.90        39.96 o                         
  -3  -5  14         11.82         19.61        14.86 o                         
  -2  -5  14        818.78        836.43        52.23 o                         
  -1  -5  14        213.03        216.12        29.88 o                         
   0  -5  14          8.33         12.82        18.50 o                         
  -4  -4  14         81.98         91.43        46.96 o                         
  -3  -4  14         54.93         38.23        25.42 o                         
  -2  -4  14          0.10         26.55        22.58 o                         
  -1  -4  14         15.85         29.11        22.07 o                         
   0  -4  14        213.81        238.15        32.00 o                         
  -5  -3  14          1.39         -0.18        25.23 o                         
  -4  -3  14         19.23         24.05        40.71 o                         
  -3  -3  14         26.31         19.00        16.65 o                         
  -2  -3  14       1121.54       1163.98        58.41 o                         
  -1  -3  14        177.19        157.68        27.61 o                         
   0  -3  14         50.22         50.18        23.42 o                         
   1  -3  14         27.88         39.30        23.40 o                         
  -5  -2  14         38.81         25.24        27.11 o                         
  -4  -2  14         91.91         69.26        38.81 o                         
  -3  -2  14         58.34         50.13        30.81 o                         
  -2  -2  14         91.37         86.94        22.24 o                         
  -1  -2  14          7.11         29.23        17.84 o                         
   0  -2  14         64.32         86.06        23.41 o                         
   1  -2  14        346.52        388.95        62.40 o                         
  -5  -1  14          1.05        -10.40        23.42 o                         
  -4  -1  14        100.49        114.45        45.47 o                         
  -3  -1  14        410.31        396.60        35.28 o                         
  -2  -1  14        627.97        561.04        48.31 o                         
  -1  -1  14         50.13         52.12        22.34 o                         
   0  -1  14        307.97        323.45        34.66 o                         
   1  -1  14         12.35         10.32        22.83 o                         
  -4   0  14          2.82         19.35        25.94 o                         
  -3   0  14         86.18         70.84        18.39 o                         
  -2   0  14        202.91        245.15        29.21 o                         
  -1   0  14         29.30         31.10        21.06 o                         
   0   0  14         91.02         70.90        24.84 o                         
  -4   1  14        822.28        806.05        79.11 o                         
  -3   1  14        186.56        188.76        24.41 o                         
  -2   1  14          6.50          8.38        11.96 o                         
  -1   1  14          9.25         16.66        15.21 o                         
  -3   2  14         78.83         91.37        21.03 o                         
  -2   2  14         55.76         58.93        16.78 o                         
                                                                                
